# Supplementary material for: Halogenation of tyrosine perturbs large-scale protein self-organization
Source: Nat Commun. 2022 Aug 17;13:4843. doi: 10.1038/s41467-022-32535-2 (PMC9385671; doi:10.1038/s41467-022-32535-2)
Supplement: Supplementary file 7 — Source data [file 41467_2022_32535_MOESM7_ESM.zip]

Archive with 9 entries (8 files):
- source data/
- source data/Fig. 1.xlsx
- source data/Fig. 2.xlsx
- source data/Fig. 3.xlsx
- source data/Fig. 4.xlsx
- source data/Supplementary Figure 2.xlsx
- source data/Supplementary Figure 3.xlsx
- source data/Supplementary Figure 4.xlsx
- source data/Supplementary Figure 5.xlsx
