# Supplementary material for: Halogenation of tyrosine perturbs large-scale protein self-organization
Source: Nat Commun. 2022 Aug 17;13:4843. doi: 10.1038/s41467-022-32535-2 (PMC9385671; doi:10.1038/s41467-022-32535-2)
Supplement: Supplementary file 7 — Source data [file 41467_2022_32535_MOESM7_ESM.zip › source data/Fig. 1.xlsx]

## Sheet: Fig. 1c
	LogD
pH	Tyr	stdev	3-Cl	stdev	3-Br	stdev	3-I	stdev	3,5-diCl	stdev	3,5-diBr	stdev	3,5-diI	stdev
6	0.28	0.04	0.94	0.04	1.1	0.05	1.49	0.06	1.5	0.06	1.72	0.05	2.18	0.05
7	0.43	0.08	1	0.06	1.17	0.04	1.58	0.04	1.16	0.04	1.33	0.08	1.95	0.05
8	0.29	0.03	0.76	0.07	0.96	0.07	1.29	0.02	0.15	0.02	0.34	0.03	0.85	0.04
9	0.32	0.03	0.34	0.04	0.49	0.06	0.79	0.03	-0.72	0.04	-0.49	0.08	0	0.04

## Sheet: Fig. 1d
MW(Da)	Wild type FtsZ-YFP-mts	FtsZ(Y222BrY)-YFP-mts	FtsZ(Y222Br2Y)-YFP-mts	FtsZ(Y222IY)-YFP-mts	FtsZ(Y222I2Y)-YFP-mts	FtsZ(Y222Cl2Y)-YFP-mts-x	FtsZ(Y222Cl2Y)-YFP-mts	FtsZ(Y222ClY)-YFP-mts-x	FtsZ(Y222ClY)-YFP-mts
65000	3.87119e-07	0	1.9355e-06	0	0	63000	0	60000	0.01975
65001	5.33698e-06	6.53338e-06	3.49618e-06	3.16673e-06	6.42463e-06	63001	7.21905e-07	60000.1	0.01949
65002	1.1833e-05	1.59392e-05	4.92312e-06	7.44456e-06	1.40559e-05	63002	1.54116e-06	60000.2	0.01923
65003	2.08352e-05	3.1103e-05	6.09655e-06	1.38517e-05	2.30348e-05	63003	2.45794e-06	60000.3	0.01897
65004	3.18697e-05	5.44791e-05	7.26378e-06	2.3348e-05	3.23915e-05	63004	3.34803e-06	60000.4	0.01872
65005	4.35562e-05	8.87868e-05	8.97054e-06	3.74425e-05	4.16519e-05	63005	4.08018e-06	60000.5	0.01846
65006	5.44864e-05	0.00013539	1.16629e-05	5.77089e-05	5.1142e-05	63006	4.56644e-06	60000.6	0.01821
65007	6.3247e-05	0.000188719	1.57212e-05	8.41976e-05	6.0532e-05	63007	4.72694e-06	60000.7	0.01796
65008	7.00217e-05	0.000236273	2.12025e-05	0.000116767	6.98027e-05	63008	4.58339e-06	60000.8	0.01771
65009	7.76113e-05	0.000265951	2.71165e-05	0.000156511	8.00133e-05	63009	4.32848e-06	60000.9	0.01747
65010	8.94495e-05	0.000274537	3.18381e-05	0.00020264	9.15236e-05	63010	4.21322e-06	60001	0.01722
65011	0.000107209	0.00027238	3.44483e-05	0.000250246	0.000104593	63011	4.41203e-06	60001.1	0.01698
65012	0.000128523	0.000276823	3.51523e-05	0.000290998	0.000120633	63012	5.01094e-06	60001.2	0.01674
65013	0.00014787	0.000301686	3.48654e-05	0.000317207	0.000141339	63013	6.03829e-06	60001.3	0.0165
65014	0.000160317	0.000350186	3.48274e-05	0.00032878	0.000168246	63014	7.34236e-06	60001.4	0.01627
65015	0.000163113	0.000409151	3.62327e-05	0.000331477	0.000202775	63015	8.51188e-06	60001.5	0.01603
65016	0.000157475	0.000455127	4.00463e-05	0.000328831	0.000247644	63016	9.18516e-06	60001.6	0.0158
65017	0.00014843	0.000470784	4.70404e-05	0.000320981	0.00030896	63017	9.33467e-06	60001.7	0.01557
65018	0.00013967	0.000452995	5.81864e-05	0.000308123	0.000396843	63018	9.24327e-06	60001.8	0.01535
65019	0.000130678	0.000409884	7.41172e-05	0.000291889	0.000518505	63019	9.55081e-06	60001.9	0.01512
65020	0.000119612	0.000355756	9.32029e-05	0.00027574	0.000664339	63020	1.11044e-05	60002	0.0149
65021	0.000107479	0.00030659	0.000112459	0.000265404	0.000811657	63021	1.44925e-05	60002.1	0.01468
65022	9.79124e-05	0.000271865	0.000130352	0.000263729	0.000943346	63022	1.97611e-05	60002.2	0.01446
65023	9.42704e-05	0.000250073	0.00014542	0.000266224	0.00105	63023	2.60486e-05	60002.3	0.01424
65024	9.88933e-05	0.000236136	0.000154329	0.000267049	0.00113	63024	3.15088e-05	60002.4	0.01403
65025	0.000111872	0.000227741	0.000155004	0.000263485	0.00117	63025	3.46392e-05	60002.5	0.01382
65026	0.000129177	0.000225057	0.000149362	0.000253851	0.00117	63026	3.54907e-05	60002.6	0.01361
65027	0.000143506	0.000229683	0.000141562	0.000238153	0.00111	63027	3.48602e-05	60002.7	0.0134
65028	0.000147787	0.00024167	0.000135596	0.000219759	0.00103	63028	3.33869e-05	60002.8	0.01319
65029	0.00014051	0.000259061	0.000134729	0.000204176	0.000925636	63029	3.18153e-05	60002.9	0.01299
65030	0.000126764	0.000279988	0.000140352	0.000195776	0.000822608	63030	3.09027e-05	60003	0.01279
65031	0.000112848	0.000301073	0.000149807	0.00019534	0.000742979	63031	3.09694e-05	60003.1	0.01259
65032	0.000102526	0.000318188	0.000159483	0.000202236	0.000699611	63032	3.1728e-05	60003.2	0.01239
65033	9.68884e-05	0.000329574	0.000168894	0.000217028	0.000690997	63033	3.24886e-05	60003.3	0.0122
65034	9.5586e-05	0.000337089	0.000176665	0.000241693	0.00070533	63034	3.2651e-05	60003.4	0.012
65035	9.86677e-05	0.000348213	0.00017977	0.000279519	0.000736761	63035	3.17866e-05	60003.5	0.01181
65036	0.000106728	0.000372879	0.000178802	0.000332166	0.000792969	63036	2.98131e-05	60003.6	0.01162
65037	0.000119715	0.000413336	0.000175717	0.000394768	0.000882614	63037	2.73578e-05	60003.7	0.01144
65038	0.000136043	0.000459446	0.000170787	0.00045419	0.000989751	63038	2.53236e-05	60003.8	0.01125
65039	0.000153366	0.000498103	0.000165795	0.00049583	0.00107	63039	2.41141e-05	60003.9	0.01107
65040	0.000170231	0.000525761	0.000164635	0.000516497	0.00107	63040	2.33573e-05	60004	0.01089
65041	0.000186101	0.000546369	0.000170201	0.000526008	0.000998206	63041	2.25005e-05	60004.1	0.01071
65042	0.000201369	0.000559404	0.000181859	0.000533782	0.000880154	63042	2.15506e-05	60004.2	0.01053
65043	0.00021665	0.000553606	0.000196306	0.000538002	0.000762837	63043	2.08332e-05	60004.3	0.01036
65044	0.000229635	0.000515716	0.00020959	0.000528907	0.000676393	63044	2.04129e-05	60004.4	0.01019
65045	0.000234721	0.000446732	0.000217233	0.000500461	0.000627933	63045	2.00175e-05	60004.5	0.01002
65046	0.000227768	0.000363357	0.000216473	0.000457058	0.000609375	63046	1.94065e-05	60004.6	0.00985
65047	0.000210185	0.000285007	0.00020833	0.000409486	0.000607468	63047	1.87458e-05	60004.7	0.00968
65048	0.000187973	0.000224107	0.0001962	0.000366445	0.000611974	63048	1.85327e-05	60004.8	0.00952
65049	0.000168158	0.000184356	0.000185057	0.00033201	0.000620496	63049	1.92248e-05	60004.9	0.00936
65050	0.000155534	0.000163472	0.000179684	0.000306612	0.000633407	63050	2.08641e-05	60005	0.0092
65051	0.000151443	0.000158427	0.000181234	0.000288004	0.000648256	63051	2.30395e-05	60005.1	0.00904
65052	0.000155357	0.000169142	0.0001872	0.000275506	0.000664497	63052	2.50455e-05	60005.2	0.00888
65053	0.000165972	0.000198222	0.000194457	0.000270899	0.000686225	63053	2.61072e-05	60005.3	0.00873
65054	0.000181204	0.000249841	0.000201959	0.000276034	0.000718289	63054	2.59136e-05	60005.4	0.00858
65055	0.000197881	0.000323839	0.000211252	0.00029218	0.000760912	63055	2.45609e-05	60005.5	0.00843
65056	0.000211376	0.000409291	0.000223329	0.00031995	0.000803413	63056	2.22639e-05	60005.6	0.00828
65057	0.000218769	0.000490059	0.000235397	0.000359962	0.00082874	63057	1.98541e-05	60005.7	0.00814
65058	0.000222555	0.000552974	0.000242566	0.000410642	0.000831792	63058	1.85906e-05	60005.8	0.008
65059	0.000228858	0.000594257	0.000242805	0.000465566	0.000829131	63059	1.92258e-05	60005.9	0.00786
65060	0.000241765	0.000622509	0.000237962	0.00051222	0.000847114	63060	2.18411e-05	60006	0.00772
65061	0.000259221	0.000644614	0.00022909	0.000533	0.000898421	63061	2.59277e-05	60006.1	0.00758
65062	0.000274982	0.000655196	0.000217344	0.000519385	0.000966285	63062	3.0299e-05	60006.2	0.00745
65063	0.000284157	0.000646104	0.000208529	0.000482845	0.00101	63063	3.35902e-05	60006.3	0.00731
65064	0.000286867	0.000615832	0.000208545	0.000443889	0.00102	63064	3.53147e-05	60006.4	0.00718
65065	0.000286989	0.000569948	0.000220204	0.000418101	0.00102	63065	3.63462e-05	60006.5	0.00706
65066	0.000287726	0.000514354	0.000246366	0.00040782	0.00103	63066	3.80446e-05	60006.6	0.00693
65067	0.000291919	0.000452426	0.000284673	0.000402543	0.00105	63067	4.10272e-05	60006.7	0.00681
65068	0.000302906	0.000389198	0.000320589	0.000391784	0.00105	63068	4.50096e-05	60006.8	0.00669
65069	0.000321209	0.000331595	0.000337591	0.000374788	0.00102	63069	4.94006e-05	60006.9	0.00657
65070	0.000344373	0.000286959	0.000331994	0.000359063	0.000967197	63070	5.35344e-05	60007	0.00645
65071	0.000367548	0.000260757	0.000312027	0.000352702	0.000902472	63071	5.65373e-05	60007.1	0.00633
65072	0.000386929	0.000256771	0.000289448	0.0003603	0.000850652	63072	5.76985e-05	60007.2	0.00622
65073	0.000406889	0.000280351	0.000273431	0.000382052	0.000835027	63073	5.72748e-05	60007.3	0.00611
65074	0.000433987	0.000333328	0.00026848	0.000408532	0.00086949	63074	5.63281e-05	60007.4	0.006
65075	0.000464715	0.000407368	0.000277221	0.000423368	0.000941563	63075	5.58943e-05	60007.5	0.00589
65076	0.000488917	0.000487885	0.000297425	0.000418111	0.00102	63076	5.70194e-05	60007.6	0.00579
65077	0.000495375	0.000555878	0.000317356	0.000395803	0.0011	63077	6.05769e-05	60007.7	0.00568
65078	0.000472584	0.000591687	0.000325413	0.000362052	0.00117	63078	6.6197e-05	60007.8	0.00558
65079	0.000420978	0.00059421	0.000318142	0.000324124	0.00122	63079	7.18199e-05	60007.9	0.00548
65080	0.000355966	0.000581767	0.00029737	0.000290888	0.00125	63080	7.48883e-05	60008	0.00539
65081	0.000293763	0.000575519	0.00027194	0.000268184	0.00124	63081	7.39712e-05	60008.1	0.00529
65082	0.000245618	0.000600341	0.00025525	0.000259511	0.00117	63082	6.8888e-05	60008.2	0.0052
65083	0.000217123	0.000679187	0.000254262	0.000266546	0.00109	63083	6.10589e-05	60008.3	0.00511
65084	0.000206475	0.000811921	0.000266054	0.000285448	0.00101	63084	5.39075e-05	60008.4	0.00502
65085	0.000208455	0.000974957	0.000284089	0.000307643	0.000951579	63085	5.08567e-05	60008.5	0.00494
65086	0.000219348	0.00114	0.000303966	0.000327077	0.00090503	63086	5.34341e-05	60008.6	0.00485
65087	0.00023545	0.00125	0.000321673	0.000342764	0.000865448	63087	6.10087e-05	60008.7	0.00477
65088	0.00025145	0.00128	0.000331833	0.000355952	0.000830501	63088	7.09818e-05	60008.8	0.00469
65089	0.000263826	0.00122	0.000330098	0.000369284	0.000805925	63089	7.99858e-05	60008.9	0.00461
65090	0.000271557	0.0011	0.000313772	0.000384137	0.000793866	63090	8.5237e-05	60009	0.00454
65091	0.000274945	0.00098758	0.000285015	0.00039817	0.000786196	63091	8.54789e-05	60009.1	0.00447
65092	0.000276385	0.000917315	0.000253577	0.000406444	0.000774426	63092	8.25071e-05	60009.2	0.00439
65093	0.000280099	0.000901677	0.000229804	0.000406574	0.000756985	63093	8.0478e-05	60009.3	0.00433
65094	0.000289352	0.00092927	0.000218815	0.000405387	0.000742175	63094	8.23729e-05	60009.4	0.00426
65095	0.000301112	0.000976963	0.000220931	0.00041116	0.000736877	63095	8.86064e-05	60009.5	0.00419
65096	0.000307778	0.00102	0.00023226	0.000424197	0.000739395	63096	9.86882e-05	60009.6	0.00413
65097	0.000306762	0.00106	0.000246499	0.000444283	0.000751719	63097	0.000112294	60009.7	0.00407
65098	0.000300132	0.0011	0.000257521	0.000470397	0.000773706	63098	0.000128187	60009.8	0.00401
65099	0.000288788	0.00112	0.000264152	0.000493738	0.000788813	63099	0.0001427	60009.9	0.00396
65100	0.000273958	0.00108	0.000270936	0.000507729	0.000778229	63100	0.000150952	60010	0.0039
65101	0.000256506	0.000968432	0.000280433	0.000515346	0.000736627	63101	0.000150678	60010.1	0.00512
65102	0.000235637	0.000795905	0.00029188	0.000524382	0.000671406	63102	0.000142967	60010.2	0.00575
65103	0.000213723	0.000617649	0.000306292	0.000545971	0.000602005	63103	0.000129725	60010.3	0.00601
65104	0.000195794	0.000482658	0.000326015	0.000586109	0.000552603	63104	0.000113528	60010.4	0.0061
65105	0.000186389	0.000407449	0.000351305	0.000634856	0.000541484	63105	9.792e-05	60010.5	0.00611
65106	0.000191943	0.000392056	0.000378148	0.000671824	0.000577792	63106	8.60968e-05	60010.6	0.0061
65107	0.000218375	0.000434241	0.000396318	0.000674723	0.000653597	63107	8.0517e-05	60010.7	0.00608
65108	0.0002648	0.000524778	0.000393064	0.000629948	0.000739277	63108	8.25514e-05	60010.8	0.00606
65109	0.000322819	0.000646141	0.000365357	0.00054996	0.000800435	63109	9.19284e-05	60010.9	0.00604
65110	0.000376801	0.000770656	0.000323213	0.000465683	0.000824466	63110	0.000106873	60011	0.00601
65111	0.000407333	0.00086369	0.000278669	0.000398027	0.000829928	63111	0.000124042	60011.1	0.00599
65112	0.000404638	0.000907424	0.000239787	0.000352118	0.000848719	63112	0.000138197	60011.2	0.00597
65113	0.000376683	0.000916449	0.000211975	0.000325534	0.000900896	63113	0.000142838	60011.3	0.00594
65114	0.000340553	0.000917141	0.000198051	0.000309631	0.000988413	63114	0.000134388	60011.4	0.00592
65115	0.000310413	0.000920925	0.000199003	0.000295613	0.00111	63115	0.000116427	60011.5	0.0059
65116	0.000291701	0.000924681	0.000213982	0.000282547	0.00125	63116	9.68949e-05	60011.6	0.00589
65117	0.000282127	0.000929997	0.000239591	0.000276039	0.00141	63117	8.20579e-05	60011.7	0.00587
65118	0.000279174	0.000954774	0.000271209	0.000282649	0.00154	63118	7.44841e-05	60011.8	0.00585
65119	0.00028549	0.00102	0.000300474	0.000306225	0.00162	63119	7.41451e-05	60011.9	0.00584
65120	0.000304414	0.00114	0.000315245	0.000345365	0.00162	63120	7.90204e-05	60012	0.00583
65121	0.000332621	0.00125	0.000312063	0.000392239	0.00154	63121	8.54257e-05	60012.1	0.00582
65122	0.000360533	0.00132	0.00029898	0.000435952	0.00142	63122	9.023e-05	60012.2	0.00581
65123	0.00037733	0.0013	0.000282741	0.000470627	0.00135	63123	9.32564e-05	60012.3	0.0058
65124	0.000377244	0.0012	0.000268631	0.000501892	0.00135	63124	9.61007e-05	60012.4	0.00579
65125	0.000366092	0.00108	0.000264096	0.000542821	0.00145	63125	9.9168e-05	60012.5	0.00579
65126	0.000356668	0.000961592	0.00027242	0.000596897	0.00157	63126	0.0001021	60012.6	0.00578
65127	0.000360383	0.000848643	0.000296209	0.000647035	0.00165	63127	0.000104466	60012.7	0.00577
65128	0.000390239	0.00074347	0.00034169	0.000671155	0.00163	63128	0.000103888	60012.8	0.00576
65129	0.000459595	0.000665071	0.000407828	0.000660261	0.00157	63129	9.7493e-05	60012.9	0.00575
65130	0.00056857	0.000629393	0.000481013	0.000619068	0.00152	63130	8.58322e-05	60013	0.00573
65131	0.000695999	0.000638182	0.00054043	0.000563398	0.00154	63131	7.32828e-05	60013.1	0.00572
65132	0.000804414	0.000679443	0.000567934	0.000510672	0.00164	63132	6.41886e-05	60013.2	0.0057
65133	0.000858973	0.000736892	0.000562046	0.000470994	0.00177	63133	5.9233e-05	60013.3	0.00567
65134	0.000849946	0.000803511	0.000536097	0.000448364	0.00193	63134	5.65481e-05	60013.4	0.00565
65135	0.00079433	0.0008717	0.000507106	0.000439864	0.00209	63135	5.45487e-05	60013.5	0.00561
65136	0.000723868	0.0009316	0.000490881	0.000442512	0.00221	63136	5.25664e-05	60013.6	0.00558
65137	0.000670078	0.000985841	0.000491774	0.000462057	0.00231	63137	5.05473e-05	60013.7	0.00554
65138	0.000648627	0.00104	0.000497442	0.000506782	0.00243	63138	4.91595e-05	60013.8	0.0055
65139	0.000659156	0.00111	0.00049052	0.000579726	0.00265	63139	4.94908e-05	60013.9	0.00545
65140	0.000694284	0.00119	0.000463515	0.000676138	0.00305	63140	5.24239e-05	60014	0.0054
65141	0.000740611	0.00126	0.000423872	0.000779338	0.0036	63141	5.86699e-05	60014.1	0.00536
65142	0.000774034	0.0013	0.00038534	0.000857223	0.00413	63142	6.83651e-05	60014.2	0.00531
65143	0.000770618	0.00128	0.000356088	0.000880057	0.0044	63143	8.03126e-05	60014.3	0.00526
65144	0.000723298	0.00124	0.000336679	0.000847264	0.00434	63144	9.25719e-05	60014.4	0.00521
65145	0.000638594	0.00123	0.000325712	0.000782873	0.004	63145	0.000103033	60014.5	0.00516
65146	0.00053107	0.00125	0.000323443	0.000715021	0.00353	63146	0.000108908	60014.6	0.00512
65147	0.000421967	0.00131	0.00032941	0.000662653	0.00307	63147	0.000107844	60014.7	0.00507
65148	0.000331766	0.00138	0.000340896	0.000629528	0.00271	63148	0.000100776	60014.8	0.00504
65149	0.000271353	0.00147	0.000355709	0.00060732	0.00244	63149	9.17074e-05	60014.9	0.005
65150	0.000238854	0.00154	0.000375794	0.00058098	0.00221	63150	8.41263e-05	60015	0.00497
65151	0.000227032	0.00158	0.000406667	0.000538963	0.00198	63151	7.95524e-05	60015.1	0.00495
65152	0.000231049	0.00159	0.0004502	0.000482376	0.00176	63152	7.87693e-05	60015.2	0.00492
65153	0.000246867	0.00156	0.000498613	0.00041928	0.00159	63153	8.20748e-05	60015.3	0.00491
65154	0.000269496	0.00151	0.000537214	0.000357235	0.00149	63154	8.89737e-05	60015.4	0.00489
65155	0.000294106	0.00142	0.000555183	0.000302048	0.00144	63155	9.85257e-05	60015.5	0.00488
65156	0.000316901	0.00128	0.000555201	0.000257281	0.00141	63156	0.000109344	60015.6	0.00488
65157	0.000338461	0.00109	0.000553959	0.000226821	0.00138	63157	0.000119212	60015.7	0.00488
65158	0.000361114	0.000889325	0.000570781	0.000215581	0.00133	63158	0.000125611	60015.8	0.00488
65159	0.00038221	0.000714346	0.00061214	0.00022597	0.00126	63159	0.000128562	60015.9	0.00488
65160	0.000397278	0.0005886	0.000671011	0.000257073	0.00117	63160	0.000131283	60016	0.00489
65161	0.000404809	0.000515976	0.0007343	0.000304055	0.00109	63161	0.000136512	60016.1	0.0049
65162	0.000407475	0.000489799	0.000780966	0.000357279	0.00105	63162	0.000145046	60016.2	0.00491
65163	0.000411077	0.000501576	0.000784457	0.00040568	0.00109	63163	0.000156267	60016.3	0.00493
65164	0.00041393	0.000534832	0.000733528	0.00044004	0.00121	63164	0.000168095	60016.4	0.00494
65165	0.000403227	0.000566691	0.000645931	0.00045758	0.00139	63165	0.00017879	60016.5	0.00496
65166	0.000369709	0.000583938	0.000550568	0.00046588	0.00156	63166	0.000188146	60016.6	0.00498
65167	0.000318091	0.000588011	0.000465913	0.000476498	0.00171	63167	0.000196059	60016.7	0.005
65168	0.000262767	0.000589223	0.000398536	0.000495405	0.00181	63168	0.00020168	60016.8	0.00503
65169	0.000218475	0.000601425	0.000350361	0.000519325	0.00186	63169	0.000204041	60016.9	0.00505
65170	0.00019488	0.000638848	0.000323518	0.000543132	0.00187	63170	0.000204283	60017	0.00507
65171	0.000195391	0.000705944	0.000317682	0.000567527	0.00185	63171	0.000205143	60017.1	0.0051
65172	0.000218563	0.00078787	0.000329242	0.000594404	0.0018	63172	0.000206113	60017.2	0.00512
65173	0.000263222	0.000867797	0.000355597	0.000626865	0.00171	63173	0.000204368	60017.3	0.00514
65174	0.000327779	0.000944374	0.00039336	0.000669052	0.00164	63174	0.000198098	60017.4	0.00517
65175	0.000402838	0.00103	0.000435111	0.000716693	0.00162	63175	0.000185726	60017.5	0.00519
65176	0.000473353	0.00112	0.00047273	0.000760867	0.00167	63176	0.000168859	60017.6	0.00521
65177	0.000528147	0.00124	0.000500626	0.000801191	0.00178	63177	0.00015432	60017.7	0.00523
65178	0.000564797	0.00135	0.000516284	0.000844848	0.00192	63178	0.000148372	60017.8	0.00525
65179	0.000588658	0.00142	0.000523104	0.000894618	0.002	63179	0.000152802	60017.9	0.00526
65180	0.000608547	0.00139	0.000528392	0.000948834	0.00198	63180	0.000165779	60018	0.00528
65181	0.000630345	0.0013	0.000534484	0.00101	0.00187	63181	0.000182254	60018.1	0.00529
65182	0.000648984	0.00119	0.000537129	0.00106	0.0017	63182	0.000196434	60018.2	0.00531
65183	0.000653595	0.00107	0.000535284	0.0011	0.00153	63183	0.000205694	60018.3	0.00532
65184	0.000643575	0.000948838	0.000534387	0.0011	0.00137	63184	0.000211433	60018.4	0.00533
65185	0.000630497	0.000838113	0.000535545	0.00108	0.00123	63185	0.000217119	60018.5	0.00534
65186	0.000628375	0.000760854	0.000532391	0.00104	0.00112	63186	0.000223682	60018.6	0.00535
65187	0.000643533	0.000740658	0.00052006	0.00101	0.00107	63187	0.000226805	60018.7	0.00535
65188	0.000669476	0.000779353	0.000499262	0.000993996	0.00106	63188	0.000221396	60018.8	0.00536
65189	0.000690381	0.000858312	0.000474297	0.000984171	0.00112	63189	0.000206566	60018.9	0.00536
65190	0.000687187	0.00094651	0.000454603	0.000974247	0.00123	63190	0.000184697	60019	0.00536
65191	0.000649999	0.00102	0.000453925	0.000957308	0.00137	63191	0.00015979	60019.1	0.00537
65192	0.000587485	0.00107	0.000476983	0.000937735	0.00151	63192	0.000136956	60019.2	0.00537
65193	0.000518149	0.00112	0.000510869	0.000924627	0.0016	63193	0.000120279	60019.3	0.00537
65194	0.000459493	0.00117	0.000535701	0.000926323	0.00162	63194	0.000111372	60019.4	0.00537
65195	0.000421443	0.00121	0.000537505	0.00095574	0.0016	63195	0.000109802	60019.5	0.00537
65196	0.00040436	0.00123	0.000510162	0.00102	0.00153	63196	0.000114026	60019.6	0.00537
65197	0.000407379	0.00122	0.000459021	0.00113	0.00146	63197	0.000122921	60019.7	0.00537
65198	0.000432134	0.00121	0.000404974	0.00127	0.00138	63198	0.000136995	60019.8	0.00537
65199	0.000478783	0.00122	0.000370916	0.0014	0.00132	63199	0.00015662	60019.9	0.00537
65200	0.000541358	0.00129	0.000366312	0.00151	0.0013	63200	0.00017889	60020	0.00537
65201	0.000604662	0.00143	0.000384126	0.00159	0.00133	63201	0.000198045	60020.1	0.00538
65202	0.000651824	0.00161	0.000403811	0.00166	0.00142	63202	0.000209677	60020.2	0.00539
65203	0.000673778	0.0018	0.000405946	0.0017	0.00153	63203	0.000213903	60020.3	0.0054
65204	0.000673488	0.00191	0.000385752	0.00167	0.00161	63204	0.000213172	60020.4	0.00541
65205	0.000665146	0.00196	0.000352868	0.00159	0.00163	63205	0.000208409	60020.5	0.00543
65206	0.000660464	0.00198	0.000324013	0.00146	0.00157	63206	0.000199993	60020.6	0.00546
65207	0.000660229	0.00198	0.000312074	0.00133	0.00146	63207	0.000190426	60020.7	0.00548
65208	0.00065662	0.00195	0.000319454	0.00123	0.00133	63208	0.000184969	60020.8	0.00551
65209	0.000637105	0.00184	0.00033999	0.00116	0.00121	63209	0.000189669	60020.9	0.00555
65210	0.000600897	0.00165	0.000367715	0.00113	0.00108	63210	0.000206424	60021	0.00559
65211	0.000564413	0.00143	0.000402986	0.00113	0.000967799	63211	0.000229898	60021.1	0.00563
65212	0.000542049	0.00125	0.000446792	0.00115	0.000873158	63212	0.000248512	60021.2	0.00568
65213	0.000538175	0.0011	0.000494294	0.00117	0.00080702	63213	0.00025122	60021.3	0.00573
65214	0.000553912	0.000978642	0.000532217	0.00119	0.000785737	63214	0.000238018	60021.4	0.00578
65215	0.000589942	0.00088822	0.000542619	0.00119	0.00082836	63215	0.000219658	60021.5	0.00583
65216	0.000643426	0.000828961	0.000522149	0.00119	0.000936835	63216	0.000205706	60021.6	0.00589
65217	0.000705697	0.000801079	0.000488467	0.00116	0.00108	63217	0.000198153	60021.7	0.00594
65218	0.000766135	0.000803765	0.000463917	0.00109	0.00121	63218	0.00019642	60021.8	0.006
65219	0.000809471	0.000829289	0.000465426	0.00099189	0.00126	63219	0.000202697	60021.9	0.00606
65220	0.000815891	0.00085428	0.000496041	0.000887587	0.0012	63220	0.000220129	60022	0.00611
65221	0.00077834	0.000857981	0.000545209	0.000804027	0.00106	63221	0.000248314	60022.1	0.00617
65222	0.00070929	0.000842124	0.000599578	0.000759408	0.00087839	63222	0.000281184	60022.2	0.00623
65223	0.000628855	0.000829825	0.000640479	0.000756044	0.000713442	63223	0.000310672	60022.3	0.00628
65224	0.00055329	0.000847728	0.000653863	0.000780345	0.000591736	63224	0.000330997	60022.4	0.00634
65225	0.000490695	0.000903297	0.000643139	0.0008027	0.000523473	63225	0.000340302	60022.5	0.00639
65226	0.000446104	0.000985245	0.00061384	0.000794876	0.00051248	63226	0.00034129	60022.6	0.00645
65227	0.000423884	0.00108	0.000569111	0.00075363	0.000557948	63227	0.000335111	60022.7	0.0065
65228	0.00042348	0.00119	0.000520566	0.000700904	0.000647352	63228	0.000320628	60022.8	0.00655
65229	0.000442505	0.00131	0.000486346	0.000673644	0.000762977	63229	0.000302035	60022.9	0.0066
65230	0.000476347	0.00144	0.000482162	0.000707748	0.000882379	63230	0.000285847	60023	0.00665
65231	0.00051227	0.00157	0.000514925	0.000821366	0.000975038	63231	0.0002728	60023.1	0.0067
65232	0.00053507	0.00169	0.000577483	0.00101	0.00103	63232	0.000260055	60023.2	0.00674
65233	0.000537516	0.00176	0.000647888	0.00123	0.00106	63233	0.000247728	60023.3	0.00679
65234	0.000527308	0.00179	0.000702885	0.00145	0.00112	63234	0.000236585	60023.4	0.00683
65235	0.000521909	0.00177	0.000728611	0.00161	0.00127	63235	0.000226077	60023.5	0.00688
65236	0.000530355	0.00169	0.000719953	0.00166	0.00154	63236	0.000218381	60023.6	0.00692
65237	0.000548338	0.00155	0.000687566	0.0016	0.00191	63237	0.000217765	60023.7	0.00697
65238	0.00056615	0.00138	0.000650582	0.00146	0.00233	63238	0.000229362	60023.8	0.00701
65239	0.00057432	0.00125	0.00061288	0.00133	0.0027	63239	0.000259539	60023.9	0.00705
65240	0.000570534	0.00118	0.000571394	0.00126	0.00298	63240	0.000311535	60024	0.00709
65241	0.000559921	0.00119	0.000532598	0.00126	0.00313	63241	0.000378196	60024.1	0.00713
65242	0.000550227	0.00127	0.000502617	0.00129	0.00315	63242	0.000439495	60024.2	0.00717
65243	0.00055472	0.00137	0.000484508	0.00131	0.00309	63243	0.00047039	60024.3	0.0072
65244	0.000589579	0.00147	0.00048409	0.00134	0.00303	63244	0.000457404	60024.4	0.00723
65245	0.000657664	0.00153	0.000505715	0.00137	0.00301	63245	0.000410643	60024.5	0.00726
65246	0.000746828	0.00153	0.000550205	0.00142	0.003	63246	0.000355165	60024.6	0.00729
65247	0.000846404	0.00146	0.000614091	0.00145	0.00298	63247	0.000311877	60024.7	0.00732
65248	0.000949726	0.00139	0.000687085	0.00149	0.003	63248	0.000287782	60024.8	0.00734
65249	0.00105	0.00133	0.000756151	0.00152	0.00308	63249	0.000277592	60024.9	0.00735
65250	0.00112	0.00129	0.000806656	0.00156	0.00322	63250	0.000271844	60025	0.00736
65251	0.00116	0.00124	0.000824152	0.00156	0.00333	63251	0.000266031	60025.1	0.00737
65252	0.00113	0.00117	0.00080818	0.00153	0.00329	63252	0.000264742	60025.2	0.00737
65253	0.00106	0.00109	0.000773274	0.00144	0.00303	63253	0.000275303	60025.3	0.00736
65254	0.00095168	0.00101	0.000736177	0.00133	0.00262	63254	0.000295489	60025.4	0.00735
65255	0.000836349	0.000970579	0.000712425	0.00122	0.00224	63255	0.000310689	60025.5	0.00733
65256	0.000728979	0.000958165	0.000706969	0.00113	0.00199	63256	0.000308571	60025.6	0.00731
65257	0.000644001	0.000968337	0.00070718	0.00108	0.00195	63257	0.000293865	60025.7	0.00728
65258	0.000590882	0.00101	0.000703134	0.00108	0.0021	63258	0.000282903	60025.8	0.00725
65259	0.000566422	0.00108	0.000696065	0.00114	0.00245	63259	0.000289551	60025.9	0.00721
65260	0.000558122	0.00116	0.00068711	0.00122	0.00294	63260	0.000314461	60026	0.00717
65261	0.00055963	0.00123	0.000686358	0.0013	0.00353	63261	0.000340861	60026.1	0.00713
65262	0.00057464	0.00128	0.000711883	0.00139	0.00422	63262	0.000348361	60026.2	0.0071
65263	0.00060883	0.00131	0.000764577	0.00146	0.00493	63263	0.000329389	60026.3	0.00706
65264	0.000662018	0.00129	0.000827464	0.00147	0.00541	63264	0.000287668	60026.4	0.00704
65265	0.000729022	0.00124	0.00088312	0.00139	0.0054	63265	0.000233559	60026.5	0.00701
65266	0.000810542	0.00118	0.000919849	0.00125	0.00487	63266	0.000180692	60026.6	0.007
65267	0.000913583	0.00113	0.000931625	0.00111	0.00411	63267	0.000138499	60026.7	0.00699
65268	0.00104	0.00111	0.000911406	0.000992593	0.00341	63268	0.000110354	60026.8	0.00699
65269	0.00117	0.00111	0.000853357	0.000902565	0.0029	63269	9.56206e-05	60026.9	0.007
65270	0.0013	0.00112	0.000767048	0.000834929	0.00262	63270	9.15916e-05	60027	0.00702
65271	0.00139	0.00116	0.000666284	0.000794607	0.00251	63271	9.56857e-05	60027.1	0.00704
65272	0.00143	0.00124	0.000556598	0.000796782	0.00252	63272	0.000104601	60027.2	0.00707
65273	0.00141	0.00136	0.00045021	0.000861484	0.00262	63273	0.000113794	60027.3	0.00711
65274	0.00135	0.00153	0.000367228	0.000996479	0.00275	63274	0.000120778	60027.4	0.00715
65275	0.00128	0.0017	0.000319927	0.00118	0.00285	63275	0.000126741	60027.5	0.00719
65276	0.00121	0.00186	0.00030833	0.00137	0.00286	63276	0.000133379	60027.6	0.00724
65277	0.00117	0.00203	0.000325692	0.00152	0.00282	63277	0.000140159	60027.7	0.0073
65278	0.00117	0.00223	0.000363009	0.00161	0.0028	63278	0.000144945	60027.8	0.00735
65279	0.00118	0.00245	0.000409632	0.00167	0.00286	63279	0.000146864	60027.9	0.00741
65280	0.00121	0.00267	0.000455755	0.00171	0.00306	63280	0.000148125	60028	0.00746
65281	0.00121	0.00282	0.000491236	0.00178	0.00341	63281	0.000151926	60028.1	0.00752
65282	0.00119	0.00292	0.000505577	0.00189	0.00389	63282	0.000160817	60028.2	0.00758
65283	0.00116	0.003	0.000501188	0.00204	0.00437	63283	0.000178074	60028.3	0.00764
65284	0.00111	0.00305	0.000495437	0.00215	0.00471	63284	0.000206537	60028.4	0.00769
65285	0.00104	0.00303	0.000501213	0.00214	0.00478	63285	0.000244351	60028.5	0.00775
65286	0.000974931	0.00296	0.000515025	0.00196	0.00466	63286	0.000283575	60028.6	0.00781
65287	0.000953518	0.00288	0.000522086	0.0017	0.00445	63287	0.00031424	60028.7	0.00786
65288	0.000998736	0.00283	0.00051111	0.00145	0.00417	63288	0.000331291	60028.8	0.00792
65289	0.0011	0.00284	0.000489066	0.00132	0.0038	63289	0.000336541	60028.9	0.00797
65290	0.00124	0.00291	0.000472903	0.00132	0.00336	63290	0.000333623	60029	0.00802
65291	0.00136	0.00299	0.000471414	0.00146	0.0029	63291	0.000324115	60029.1	0.00807
65292	0.00145	0.00301	0.000482787	0.00167	0.00246	63292	0.000306769	60029.2	0.00812
65293	0.00149	0.00292	0.000495612	0.0019	0.00208	63293	0.000279732	60029.3	0.00817
65294	0.00148	0.00273	0.000494888	0.00207	0.00179	63294	0.000247065	60029.4	0.00821
65295	0.00144	0.00245	0.00047605	0.00215	0.00157	63295	0.000219906	60029.5	0.00826
65296	0.0014	0.00218	0.000449086	0.00217	0.00142	63296	0.000208231	60029.6	0.0083
65297	0.00138	0.00204	0.000431462	0.00215	0.00134	63297	0.000215157	60029.7	0.00833
65298	0.00137	0.00206	0.000438071	0.00209	0.0013	63298	0.000237158	60029.8	0.00837
65299	0.00136	0.00224	0.000470863	0.00198	0.00127	63299	0.000266741	60029.9	0.0084
65300	0.00132	0.00254	0.000519376	0.00179	0.00122	63300	0.000297578	60030	0.00843
65301	0.00126	0.00285	0.000571734	0.00157	0.00117	63301	0.000325823	60030.1	0.00846
65302	0.00118	0.00309	0.000620429	0.00138	0.00115	63302	0.000347351	60030.2	0.00848
65303	0.00111	0.0032	0.000664185	0.0013	0.0012	63303	0.000358054	60030.3	0.0085
65304	0.00107	0.00313	0.000708062	0.00131	0.00134	63304	0.000354507	60030.4	0.00852
65305	0.00109	0.0029	0.000756526	0.00139	0.00154	63305	0.000334914	60030.5	0.00853
65306	0.00118	0.00255	0.000802224	0.00147	0.00176	63306	0.000304472	60030.6	0.00854
65307	0.0013	0.00221	0.000831168	0.00153	0.00194	63307	0.000275457	60030.7	0.00854
65308	0.00139	0.00194	0.000841192	0.00157	0.00203	63308	0.000258411	60030.8	0.00853
65309	0.0014	0.00177	0.00083713	0.00161	0.00204	63309	0.000257812	60030.9	0.00852
65310	0.00132	0.00169	0.000819162	0.00168	0.00203	63310	0.000272809	60031	0.0085
65311	0.0012	0.00168	0.000784912	0.00177	0.00208	63311	0.000297685	60031.1	0.00848
65312	0.00108	0.00171	0.000728619	0.00187	0.00219	63312	0.000326986	60031.2	0.00845
65313	0.00099695	0.00173	0.000650386	0.00194	0.00231	63313	0.000360797	60031.3	0.00842
65314	0.0009278	0.00173	0.000567584	0.00194	0.00237	63314	0.000403338	60031.4	0.00838
65315	0.000866243	0.00172	0.000503386	0.00185	0.00233	63315	0.000457854	60031.5	0.00834
65316	0.000831324	0.00178	0.00047433	0.00173	0.00224	63316	0.000520779	60031.6	0.00829
65317	0.000840884	0.00191	0.000487199	0.00161	0.00214	63317	0.000581482	60031.7	0.00824
65318	0.000907387	0.00208	0.000531727	0.00148	0.00208	63318	0.000628681	60031.8	0.00819
65319	0.00104	0.00223	0.000578287	0.00139	0.0021	63319	0.000655509	60031.9	0.00814
65320	0.00121	0.0023	0.000595982	0.00136	0.00216	63320	0.000657835	60032	0.00808
65321	0.00137	0.00227	0.000577741	0.00137	0.00223	63321	0.00063351	60032.1	0.00803
65322	0.00148	0.00218	0.000537773	0.00142	0.00227	63322	0.000592226	60032.2	0.00797
65323	0.0015	0.00204	0.000491255	0.00147	0.00224	63323	0.000552937	60032.3	0.00792
65324	0.00145	0.00188	0.000452235	0.00149	0.00214	63324	0.000528472	60032.4	0.00787
65325	0.00136	0.00173	0.000432606	0.0015	0.00197	63325	0.000527313	60032.5	0.00782
65326	0.00124	0.00161	0.000433263	0.0015	0.00179	63326	0.00055272	60032.6	0.00777
65327	0.00113	0.00153	0.000448647	0.00153	0.00163	63327	0.000590419	60032.7	0.00773
65328	0.00102	0.00147	0.000473238	0.0016	0.00151	63328	0.000611241	60032.8	0.00769
65329	0.000928552	0.00142	0.000500282	0.00169	0.00143	63329	0.000589063	60032.9	0.00766
65330	0.000861025	0.00137	0.000520052	0.00179	0.00142	63330	0.000518833	60033	0.00763
65331	0.000829186	0.00134	0.000526053	0.00185	0.00147	63331	0.000419631	60033.1	0.0076
65332	0.000838082	0.00136	0.000526454	0.00183	0.00155	63332	0.000321624	60033.2	0.00758
65333	0.000892129	0.00143	0.000535439	0.00174	0.00161	63333	0.000248581	60033.3	0.00756
65334	0.001	0.00155	0.000553234	0.00161	0.00165	63334	0.000207672	60033.4	0.00755
65335	0.00118	0.0017	0.000570945	0.00148	0.00167	63335	0.000193097	60033.5	0.00755
65336	0.00142	0.00189	0.000586141	0.00136	0.00171	63336	0.000193708	60033.6	0.00754
65337	0.0017	0.00208	0.000603587	0.00125	0.00179	63337	0.000197239	60033.7	0.00755
65338	0.00195	0.00226	0.000630452	0.00116	0.00196	63338	0.00019622	60033.8	0.00755
65339	0.00212	0.00242	0.000674128	0.0011	0.00225	63339	0.000192026	60033.9	0.00756
65340	0.00218	0.00256	0.000738027	0.00109	0.00266	63340	0.000190386	60034	0.00758
65341	0.00211	0.00268	0.000814381	0.00115	0.00307	63341	0.00019417	60034.1	0.0076
65342	0.00199	0.00278	0.000886371	0.00127	0.00338	63342	0.000201366	60034.2	0.00763
65343	0.0019	0.00288	0.000937023	0.00143	0.00352	63343	0.000208211	60034.3	0.00766
65344	0.00188	0.003	0.000958886	0.00158	0.00353	63344	0.000210987	60034.4	0.00769
65345	0.00195	0.00312	0.00096072	0.00171	0.00347	63345	0.000206287	60034.5	0.00772
65346	0.00211	0.00321	0.000954322	0.00177	0.00338	63346	0.000195201	60034.6	0.00776
65347	0.00228	0.0032	0.000944353	0.00177	0.00324	63347	0.000184396	60034.7	0.00779
65348	0.00237	0.00304	0.000936952	0.00173	0.00304	63348	0.000180896	60034.8	0.00783
65349	0.00235	0.0028	0.000941537	0.00171	0.00277	63349	0.000189465	60034.9	0.00786
65350	0.00225	0.00258	0.000965924	0.00173	0.00246	63350	0.000210803	60035	0.00789
65351	0.0021	0.00248	0.00101	0.00178	0.00216	63351	0.0002397	60035.1	0.00792
65352	0.00201	0.00255	0.00105	0.00186	0.00192	63352	0.000267685	60035.2	0.00795
65353	0.00199	0.00282	0.00105	0.00196	0.00177	63353	0.00028546	60035.3	0.00798
65354	0.00203	0.00321	0.000994225	0.00209	0.00173	63354	0.000285376	60035.4	0.008
65355	0.00205	0.00358	0.000893273	0.00219	0.00176	63355	0.00026628	60035.5	0.00802
65356	0.00203	0.00382	0.00078911	0.00224	0.00185	63356	0.000233794	60035.6	0.00803
65357	0.00196	0.00382	0.000712605	0.00221	0.00197	63357	0.000196665	60035.7	0.00804
65358	0.00185	0.00358	0.000666577	0.0021	0.00207	63358	0.000164656	60035.8	0.00805
65359	0.00172	0.00319	0.000635996	0.00196	0.00217	63359	0.000146735	60035.9	0.00805
65360	0.00161	0.00282	0.000615676	0.00184	0.00231	63360	0.000149108	60036	0.00805
65361	0.00154	0.00257	0.000621638	0.00177	0.00255	63361	0.000173438	60036.1	0.00805
65362	0.00148	0.00249	0.000668636	0.00174	0.00292	63362	0.000214275	60036.2	0.00804
65363	0.00141	0.00257	0.00075331	0.00175	0.00334	63363	0.000258561	60036.3	0.00803
65364	0.00132	0.00276	0.00085427	0.00177	0.00365	63364	0.000291668	60036.4	0.00802
65365	0.00119	0.00299	0.000943137	0.00177	0.00374	63365	0.000305712	60036.5	0.008
65366	0.00106	0.00327	0.00101	0.00176	0.00367	63366	0.000301847	60036.6	0.00797
65367	0.000955772	0.0036	0.00106	0.00177	0.00356	63367	0.000286721	60036.7	0.00794
65368	0.0009085	0.00398	0.00109	0.00179	0.00354	63368	0.000266697	60036.8	0.00791
65369	0.000923168	0.00437	0.00109	0.0018	0.00365	63369	0.000244013	60036.9	0.00786
65370	0.00101	0.00471	0.00108	0.0018	0.00383	63370	0.000218047	60037	0.00782
65371	0.00117	0.00488	0.00106	0.00182	0.00399	63371	0.000188568	60037.1	0.00776
65372	0.0014	0.00477	0.00102	0.00184	0.00403	63372	0.000157753	60037.2	0.0077
65373	0.0017	0.00438	0.000932639	0.00188	0.00393	63373	0.000131147	60037.3	0.00764
65374	0.00208	0.00382	0.000809256	0.00195	0.00375	63374	0.000116052	60037.4	0.00756
65375	0.0025	0.00322	0.000676526	0.00203	0.00356	63375	0.000118202	60037.5	0.00748
65376	0.00287	0.00267	0.000573271	0.00205	0.00342	63376	0.000141341	60037.6	0.0074
65377	0.00313	0.00223	0.000521062	0.00198	0.00339	63377	0.00018871	60037.7	0.00731
65378	0.00319	0.00194	0.000521576	0.00183	0.00351	63378	0.000260673	60037.8	0.00722
65379	0.00305	0.00181	0.000561512	0.00168	0.00376	63379	0.00034863	60037.9	0.00713
65380	0.00275	0.00183	0.00061172	0.00161	0.00408	63380	0.000432472	60038	0.00704
65381	0.00238	0.00198	0.000645924	0.00166	0.00435	63381	0.000488252	60038.1	0.00695
65382	0.00203	0.00221	0.000666117	0.00183	0.0045	63382	0.000502395	60038.2	0.00686
65383	0.00178	0.00248	0.000691007	0.00206	0.00454	63383	0.000477973	60038.3	0.00678
65384	0.00174	0.00276	0.000730352	0.00231	0.0046	63384	0.000428541	60038.4	0.0067
65385	0.00192	0.00296	0.000776857	0.00254	0.00473	63385	0.00036963	60038.5	0.00663
65386	0.00224	0.003	0.000802591	0.0027	0.00492	63386	0.000313186	60038.6	0.00656
65387	0.00258	0.00287	0.00077876	0.00276	0.00514	63387	0.000264412	60038.7	0.0065
65388	0.00276	0.00265	0.000708123	0.00279	0.00537	63388	0.000223483	60038.8	0.00645
65389	0.00269	0.00246	0.000617416	0.00284	0.00557	63389	0.00019094	60038.9	0.00641
65390	0.00242	0.00234	0.000533422	0.00293	0.00563	63390	0.000168523	60039	0.00637
65391	0.00205	0.00231	0.000474433	0.003	0.00545	63391	0.000156284	60039.1	0.00635
65392	0.00171	0.00235	0.000447838	0.00297	0.005	63392	0.000153528	60039.2	0.00632
65393	0.00148	0.00249	0.000454635	0.00281	0.00439	63393	0.000160215	60039.3	0.00631
65394	0.00134	0.00268	0.000493878	0.00256	0.00373	63394	0.000174069	60039.4	0.0063
65395	0.00128	0.00291	0.000561232	0.0023	0.00314	63395	0.000188951	60039.5	0.0063
65396	0.00129	0.00311	0.00064686	0.00212	0.00267	63396	0.000198522	60039.6	0.0063
65397	0.00134	0.00322	0.000734078	0.00199	0.00232	63397	0.000199551	60039.7	0.00631
65398	0.00143	0.00322	0.000807405	0.00186	0.0021	63398	0.000191687	60039.8	0.00632
65399	0.00155	0.00322	0.00086325	0.00173	0.00206	63399	0.000178103	60039.9	0.00634
65400	0.00169	0.00328	0.000900859	0.00162	0.00216	63400	0.000166073	60040	0.00636
65401	0.00179	0.00345	0.000910547	0.00158	0.00238	63401	0.000163733	60040.1	0.00638
65402	0.00183	0.00375	0.000881412	0.00167	0.00264	63402	0.000176408	60040.2	0.00641
65403	0.0018	0.00411	0.000814497	0.00187	0.00282	63403	0.00020506	60040.3	0.00644
65404	0.0017	0.00439	0.000728634	0.00212	0.00278	63404	0.000246552	60040.4	0.00647
65405	0.00158	0.00448	0.000653094	0.00234	0.00251	63405	0.000296786	60040.5	0.0065
65406	0.00152	0.00433	0.000607085	0.00246	0.00213	63406	0.000352904	60040.6	0.00654
65407	0.00152	0.00397	0.000583373	0.00247	0.00178	63407	0.000408231	60040.7	0.00657
65408	0.00159	0.00352	0.000560265	0.00241	0.00155	63408	0.000448379	60040.8	0.0066
65409	0.00169	0.00307	0.000531346	0.00236	0.00145	63409	0.000461356	60040.9	0.00663
65410	0.00174	0.0027	0.000510299	0.00239	0.00146	63410	0.000448249	60041	0.00666
65411	0.00168	0.00247	0.000512262	0.00251	0.00153	63411	0.000419814	60041.1	0.00669
65412	0.00151	0.00245	0.000542495	0.00268	0.00167	63412	0.000387702	60041.2	0.00671
65413	0.00131	0.00267	0.00059485	0.00288	0.00192	63413	0.00036166	60041.3	0.00674
65414	0.00114	0.00306	0.000649732	0.00304	0.00238	63414	0.000354526	60041.4	0.00675
65415	0.00107	0.00347	0.00067955	0.00316	0.0031	63415	0.000381099	60041.5	0.00677
65416	0.00111	0.00377	0.00067165	0.00322	0.00405	63416	0.000446239	60041.6	0.00678
65417	0.00127	0.00387	0.000638176	0.00325	0.005	63417	0.000535572	60041.7	0.00679
65418	0.00149	0.00379	0.000599561	0.0032	0.00572	63418	0.000617358	60041.8	0.00679
65419	0.00172	0.00364	0.000569506	0.00304	0.00604	63419	0.000657413	60041.9	0.00679
65420	0.00188	0.00353	0.000548163	0.00277	0.00593	63420	0.000637361	60042	0.00679
65421	0.00192	0.00353	0.000526594	0.00243	0.0055	63421	0.000566047	60042.1	0.00678
65422	0.00188	0.00363	0.000502613	0.0021	0.00498	63422	0.000473988	60042.2	0.00677
65423	0.00183	0.00378	0.00048478	0.00183	0.00459	63423	0.000391983	60042.3	0.00676
65424	0.00183	0.00389	0.000478302	0.00169	0.00442	63424	0.000335248	60042.4	0.00674
65425	0.00191	0.0039	0.000478563	0.0017	0.00443	63425	0.000299843	60042.5	0.00672
65426	0.00202	0.00379	0.000479443	0.00184	0.00449	63426	0.000272063	60042.6	0.00669
65427	0.00212	0.00361	0.000480701	0.00208	0.00446	63427	0.000243959	60042.7	0.00666
65428	0.00216	0.00341	0.00049154	0.00238	0.00425	63428	0.00021674	60042.8	0.00663
65429	0.0021	0.00323	0.000526818	0.00265	0.00387	63429	0.000194563	60042.9	0.00659
65430	0.00196	0.0031	0.000592945	0.00285	0.00343	63430	0.000179359	60043	0.00655
65431	0.00179	0.00303	0.000680776	0.00292	0.00312	63431	0.000169566	60043.1	0.00651
65432	0.00166	0.00307	0.000778969	0.00291	0.0031	63432	0.000163039	60043.2	0.00646
65433	0.00165	0.00326	0.000882364	0.00289	0.00348	63433	0.000158677	60043.3	0.0064
65434	0.00178	0.00358	0.000978856	0.00291	0.00425	63434	0.000156	60043.4	0.00635
65435	0.00203	0.004	0.00105	0.00296	0.00526	63435	0.000156125	60043.5	0.00629
65436	0.00235	0.0045	0.00108	0.003	0.00617	63436	0.000159909	60043.6	0.00622
65437	0.00263	0.005	0.00108	0.00296	0.00659	63437	0.00016554	60043.7	0.00616
65438	0.00279	0.0054	0.00108	0.00285	0.00634	63438	0.000171545	60043.8	0.00609
65439	0.00281	0.00559	0.00109	0.00272	0.00562	63439	0.000179273	60043.9	0.00602
65440	0.00273	0.00555	0.0011	0.00262	0.00481	63440	0.000190529	60044	0.00596
65441	0.00263	0.00534	0.0011	0.00258	0.00417	63441	0.000203675	60044.1	0.00589
65442	0.00252	0.00504	0.00108	0.00263	0.00374	63442	0.000213117	60044.2	0.00582
65443	0.00243	0.00472	0.00105	0.0028	0.00343	63443	0.000214722	60044.3	0.00576
65444	0.00232	0.00443	0.00103	0.00306	0.00315	63444	0.000208847	60044.4	0.0057
65445	0.00219	0.00422	0.00102	0.0033	0.0029	63445	0.000197135	60044.5	0.00564
65446	0.00201	0.00418	0.00104	0.00343	0.00274	63446	0.00018258	60044.6	0.00559
65447	0.00185	0.0044	0.00104	0.0034	0.00273	63447	0.000170518	60044.7	0.00554
65448	0.0017	0.0048	0.00102	0.00319	0.00289	63448	0.000164556	60044.8	0.0055
65449	0.00162	0.00518	0.000981365	0.00285	0.00319	63449	0.000165665	60044.9	0.00546
65450	0.00165	0.0054	0.000941423	0.00249	0.00356	63450	0.000174425	60045	0.00543
65451	0.00183	0.00537	0.000917703	0.00219	0.00389	63451	0.000189153	60045.1	0.00541
65452	0.00213	0.00507	0.000918902	0.00199	0.00404	63452	0.000205409	60045.2	0.00539
65453	0.00246	0.00464	0.000941412	0.00192	0.00393	63453	0.000220572	60045.3	0.00539
65454	0.00275	0.00428	0.000977936	0.00201	0.00365	63454	0.000234714	60045.4	0.00539
65455	0.00294	0.00413	0.00102	0.00226	0.00338	63455	0.00024576	60045.5	0.00541
65456	0.00303	0.00423	0.00108	0.0026	0.00334	63456	0.000248214	60045.6	0.00543
65457	0.00303	0.00459	0.00113	0.00294	0.00367	63457	0.000238269	60045.7	0.00546
65458	0.00294	0.00518	0.00117	0.00313	0.0044	63458	0.000219139	60045.8	0.0055
65459	0.00276	0.00586	0.0012	0.00311	0.00534	63459	0.000198975	60045.9	0.00556
65460	0.00253	0.00648	0.00122	0.00295	0.00621	63460	0.000183118	60046	0.00562
65461	0.00231	0.00686	0.00122	0.00277	0.00673	63461	0.000171811	60046.1	0.00568
65462	0.00215	0.0069	0.00122	0.00272	0.00684	63462	0.000163334	60046.2	0.00575
65463	0.00205	0.00654	0.00122	0.0028	0.00667	63463	0.000156937	60046.3	0.00583
65464	0.00198	0.00588	0.00121	0.00296	0.00641	63464	0.000153972	60046.4	0.0059
65465	0.00191	0.00509	0.00118	0.00316	0.00624	63465	0.00015653	60046.5	0.00598
65466	0.00185	0.00434	0.00112	0.00336	0.00616	63466	0.000167727	60046.6	0.00605
65467	0.00179	0.00377	0.00103	0.00356	0.00609	63467	0.000192536	60046.7	0.00612
65468	0.00174	0.00345	0.000935864	0.00381	0.00592	63468	0.000232831	60046.8	0.00619
65469	0.00171	0.00341	0.000868811	0.00408	0.00563	63469	0.000284209	60046.9	0.00625
65470	0.00171	0.00363	0.000822927	0.00427	0.00523	63470	0.000340126	60047	0.0063
65471	0.00177	0.00409	0.000795998	0.00422	0.00477	63471	0.00039232	60047.1	0.00635
65472	0.00193	0.0047	0.00078654	0.00395	0.0044	63472	0.000433157	60047.2	0.00639
65473	0.00219	0.0054	0.000791623	0.00355	0.00427	63473	0.000465106	60047.3	0.00643
65474	0.0025	0.00599	0.000810171	0.00317	0.0044	63474	0.000495946	60047.4	0.00646
65475	0.00278	0.00629	0.000834175	0.00288	0.00467	63475	0.000526318	60047.5	0.00648
65476	0.00297	0.00622	0.000848347	0.00268	0.00494	63476	0.000553829	60047.6	0.0065
65477	0.00309	0.00588	0.000840872	0.00254	0.00506	63477	0.000576795	60047.7	0.00651
65478	0.00316	0.00545	0.000814014	0.0024	0.00497	63478	0.000589483	60047.8	0.00652
65479	0.00318	0.00506	0.000784328	0.00223	0.00467	63479	0.000588267	60047.9	0.00653
65480	0.00313	0.00476	0.000765688	0.00204	0.00421	63480	0.000572068	60048	0.00653
65481	0.00304	0.00452	0.00076471	0.0019	0.00367	63481	0.000532253	60048.1	0.00653
65482	0.00295	0.00425	0.000780853	0.00181	0.00311	63482	0.000465549	60048.2	0.00653
65483	0.00289	0.00394	0.00079871	0.00179	0.00256	63483	0.000388857	60048.3	0.00652
65484	0.00291	0.00363	0.000802306	0.00186	0.00208	63484	0.000320765	60048.4	0.00652
65485	0.003	0.00345	0.000792032	0.00207	0.00174	63485	0.000265456	60048.5	0.00651
65486	0.00312	0.00341	0.000782303	0.00241	0.00155	63486	0.000223555	60048.6	0.0065
65487	0.00321	0.00352	0.00079414	0.00285	0.00153	63487	0.000199489	60048.7	0.00649
65488	0.00327	0.00373	0.000841374	0.00329	0.00165	63488	0.00019576	60048.8	0.00647
65489	0.00332	0.00399	0.000923284	0.00364	0.00192	63489	0.000212112	60048.9	0.00646
65490	0.00337	0.00425	0.00102	0.00383	0.00237	63490	0.000247347	60049	0.00644
65491	0.00345	0.00451	0.00111	0.00389	0.00299	63491	0.00029553	60049.1	0.00642
65492	0.00359	0.0048	0.00116	0.00393	0.00369	63492	0.000344543	60049.2	0.0064
65493	0.00375	0.00513	0.00114	0.00401	0.00431	63493	0.000379416	60049.3	0.00638
65494	0.0039	0.00552	0.00109	0.00416	0.00467	63494	0.000388723	60049.4	0.00635
65495	0.00405	0.00601	0.00104	0.00439	0.00475	63495	0.000371545	60049.5	0.00633
65496	0.00421	0.00655	0.00105	0.00458	0.0046	63496	0.000334971	60049.6	0.0063
65497	0.00436	0.00697	0.00113	0.00465	0.00434	63497	0.000288517	60049.7	0.00627
65498	0.00454	0.00714	0.00129	0.00458	0.00409	63498	0.000243774	60049.8	0.00624
65499	0.00475	0.0071	0.00152	0.00446	0.00396	63499	0.00021134	60049.9	0.0062
65500	0.00499	0.00696	0.00176	0.00437	0.00397	63500	0.000195512	60050	0.00617
65501	0.00515	0.00679	0.00192	0.00434	0.00413	63501	0.000193663	60050.1	0.00614
65502	0.00513	0.00661	0.00195	0.0043	0.00438	63502	0.000200099	60050.2	0.00611
65503	0.00492	0.00638	0.00186	0.00419	0.00472	63503	0.000209096	60050.3	0.00608
65504	0.00465	0.00609	0.00167	0.00403	0.00523	63504	0.000215533	60050.4	0.00605
65505	0.00443	0.0058	0.00146	0.00389	0.00609	63505	0.000217318	60050.5	0.00602
65506	0.00429	0.00557	0.00125	0.00378	0.00745	63506	0.000217041	60050.6	0.00599
65507	0.00416	0.00542	0.00108	0.00368	0.0092	63507	0.000219039	60050.7	0.00597
65508	0.00396	0.00534	0.000975263	0.00355	0.01097	63508	0.000225949	60050.8	0.00595
65509	0.00374	0.00532	0.00091736	0.00341	0.01235	63509	0.0002376	60050.9	0.00593
65510	0.00354	0.00525	0.000899413	0.00327	0.01298	63510	0.000251149	60051	0.00592
65511	0.00342	0.00502	0.000912748	0.00314	0.01266	63511	0.000260393	60051.1	0.00591
65512	0.00338	0.00459	0.000939365	0.00303	0.01156	63512	0.000258418	60051.2	0.0059
65513	0.00342	0.00407	0.000955779	0.00295	0.01005	63513	0.00024387	60051.3	0.0059
65514	0.00351	0.00357	0.000954287	0.00293	0.00851	63514	0.00022074	60051.4	0.0059
65515	0.00365	0.00326	0.000943488	0.00299	0.00725	63515	0.000193878	60051.5	0.00591
65516	0.00378	0.00322	0.000929853	0.00308	0.00636	63516	0.000167123	60051.6	0.00592
65517	0.00383	0.00341	0.000918849	0.00313	0.00569	63517	0.000143003	60051.7	0.00593
65518	0.00374	0.0038	0.000930078	0.0031	0.00515	63518	0.000124052	60051.8	0.00595
65519	0.00357	0.00436	0.000987173	0.00308	0.00475	63519	0.000113063	60051.9	0.00596
65520	0.00345	0.00502	0.00109	0.00314	0.00459	63520	0.000111902	60052	0.00598
65521	0.00349	0.00564	0.00123	0.00334	0.00466	63521	0.000121002	60052.1	0.006
65522	0.00371	0.00604	0.00137	0.00362	0.00488	63522	0.000137946	60052.2	0.00602
65523	0.00407	0.00612	0.00151	0.0039	0.00512	63523	0.000158211	60052.3	0.00604
65524	0.00448	0.00597	0.00166	0.0041	0.00526	63524	0.000177711	60052.4	0.00606
65525	0.00483	0.00575	0.00181	0.00418	0.00523	63525	0.000192957	60052.5	0.00608
65526	0.00503	0.00559	0.00194	0.00411	0.00504	63526	0.000203988	60052.6	0.0061
65527	0.00505	0.00554	0.00203	0.00386	0.00474	63527	0.000216129	60052.7	0.00612
65528	0.00497	0.00558	0.00204	0.00351	0.00447	63528	0.000233572	60052.8	0.00614
65529	0.0049	0.00568	0.00197	0.00315	0.00435	63529	0.000255381	60052.9	0.00615
65530	0.00482	0.00571	0.00182	0.00291	0.00437	63530	0.000277513	60053	0.00617
65531	0.00467	0.00563	0.00166	0.00284	0.00443	63531	0.000294966	60053.1	0.00618
65532	0.00446	0.00551	0.00154	0.00296	0.00445	63532	0.000303134	60053.2	0.00619
65533	0.00427	0.00545	0.00149	0.00325	0.00437	63533	0.000298862	60053.3	0.0062
65534	0.00419	0.00556	0.00148	0.00364	0.00424	63534	0.00028373	60053.4	0.0062
65535	0.00431	0.00582	0.00152	0.00402	0.00419	63535	0.000265451	60053.5	0.00621
65536	0.00462	0.00609	0.00158	0.00426	0.00435	63536	0.000251306	60053.6	0.00621
65537	0.00501	0.0062	0.00163	0.00425	0.0048	63537	0.000242277	60053.7	0.00621
65538	0.00538	0.00602	0.00166	0.00401	0.00542	63538	0.000237861	60053.8	0.00621
65539	0.00565	0.00569	0.00165	0.00371	0.00604	63539	0.000241152	60053.9	0.00621
65540	0.00577	0.00541	0.00161	0.0035	0.0064	63540	0.000252521	60054	0.00621
65541	0.00567	0.00531	0.00158	0.00346	0.00637	63541	0.00026427	60054.1	0.0062
65542	0.00539	0.00544	0.00156	0.00357	0.00608	63542	0.000266757	60054.2	0.00619
65543	0.00508	0.00574	0.00157	0.00376	0.00577	63543	0.00025719	60054.3	0.00617
65544	0.00485	0.0061	0.00162	0.00392	0.00551	63544	0.000241255	60054.4	0.00616
65545	0.00479	0.00645	0.00168	0.00395	0.00534	63545	0.000227503	60054.5	0.00614
65546	0.00484	0.00667	0.00174	0.00388	0.00523	63546	0.000223003	60054.6	0.00611
65547	0.00482	0.00664	0.0018	0.00376	0.00518	63547	0.000232311	60054.7	0.00609
65548	0.00463	0.00633	0.00185	0.00365	0.0052	63548	0.000257154	60054.8	0.00605
65549	0.00434	0.00585	0.00189	0.00362	0.00531	63549	0.000298013	60054.9	0.00602
65550	0.00412	0.00539	0.00195	0.00372	0.00557	63550	0.000352034	60055	0.00598
65551	0.00409	0.00511	0.00201	0.00393	0.00598	63551	0.000409013	60055.1	0.00593
65552	0.0043	0.00509	0.00209	0.0042	0.00657	63552	0.000457568	60055.2	0.00588
65553	0.0047	0.00528	0.00216	0.00446	0.00722	63553	0.000492201	60055.3	0.00583
65554	0.00519	0.00561	0.00216	0.00468	0.00771	63554	0.000510366	60055.4	0.00578
65555	0.00576	0.00615	0.00206	0.00487	0.00799	63555	0.000513025	60055.5	0.00572
65556	0.00635	0.00697	0.00189	0.00506	0.00807	63556	0.000508321	60055.6	0.00565
65557	0.00676	0.008	0.00173	0.00517	0.00805	63557	0.000502955	60055.7	0.00559
65558	0.00677	0.00912	0.00159	0.00516	0.008	63558	0.000492098	60055.8	0.00552
65559	0.00636	0.01019	0.0015	0.00502	0.00801	63559	0.000469417	60055.9	0.00545
65560	0.00572	0.01124	0.00145	0.00492	0.00815	63560	0.000444674	60056	0.00538
65561	0.00514	0.01225	0.00144	0.00499	0.00834	63561	0.000441141	60056.1	0.0053
65562	0.00469	0.01307	0.00143	0.00523	0.00839	63562	0.000480525	60056.2	0.00523
65563	0.00429	0.01343	0.00143	0.00553	0.00811	63563	0.000574013	60056.3	0.00515
65564	0.0039	0.01328	0.00146	0.00576	0.00755	63564	0.000707674	60056.4	0.00507
65565	0.00352	0.01289	0.00152	0.00582	0.00691	63565	0.000830409	60056.5	0.005
65566	0.0032	0.01256	0.00161	0.00571	0.00634	63566	0.00088229	60056.6	0.00492
65567	0.00295	0.01242	0.00172	0.00542	0.0059	63567	0.000844038	60056.7	0.00485
65568	0.00277	0.01243	0.00182	0.00496	0.00559	63568	0.000744919	60056.8	0.00478
65569	0.00268	0.01251	0.00187	0.00446	0.0054	63569	0.000626937	60056.9	0.00471
65570	0.00273	0.01245	0.00189	0.00401	0.00535	63570	0.000521409	60057	0.00465
65571	0.00294	0.012	0.00189	0.00367	0.00545	63571	0.000449986	60057.1	0.00459
65572	0.00328	0.0111	0.00189	0.00346	0.00567	63572	0.000422078	60057.2	0.00454
65573	0.00371	0.00993	0.00191	0.00339	0.00601	63573	0.00043457	60057.3	0.00449
65574	0.00414	0.00889	0.00197	0.00343	0.00644	63574	0.000479833	60057.4	0.00446
65575	0.00445	0.00823	0.00204	0.00353	0.00694	63575	0.000545339	60057.5	0.00443
65576	0.00457	0.00795	0.00209	0.00358	0.00743	63576	0.000613316	60057.6	0.0044
65577	0.0045	0.00789	0.00208	0.00355	0.00781	63577	0.000672232	60057.7	0.00439
65578	0.00433	0.00779	0.00199	0.00348	0.00797	63578	0.000718414	60057.8	0.00438
65579	0.00413	0.0074	0.00183	0.00344	0.00786	63579	0.000745988	60057.9	0.00438
65580	0.00396	0.00667	0.00164	0.0035	0.00758	63580	0.000744908	60058	0.00438
65581	0.00383	0.00575	0.00147	0.00371	0.00725	63581	0.000711265	60058.1	0.00439
65582	0.00374	0.00491	0.00133	0.00407	0.00701	63582	0.000658924	60058.2	0.00441
65583	0.00372	0.00436	0.00124	0.00454	0.0069	63583	0.000610597	60058.3	0.00442
65584	0.00376	0.00412	0.00123	0.00498	0.00682	63584	0.000580251	60058.4	0.00444
65585	0.00384	0.00417	0.00127	0.00529	0.00673	63585	0.000570925	60058.5	0.00445
65586	0.00397	0.00446	0.00136	0.0054	0.00668	63586	0.000579634	60058.6	0.00446
65587	0.00415	0.00495	0.00149	0.00526	0.00674	63587	0.000599017	60058.7	0.00447
65588	0.00441	0.00554	0.00164	0.00489	0.00697	63588	0.000618751	60058.8	0.00448
65589	0.00476	0.00609	0.0018	0.0044	0.0074	63589	0.000629175	60058.9	0.00449
65590	0.00522	0.00643	0.00195	0.00394	0.00793	63590	0.000621957	60059	0.00449
65591	0.00567	0.00643	0.00206	0.00364	0.0083	63591	0.000593759	60059.1	0.00449
65592	0.00601	0.00611	0.0021	0.00354	0.00832	63592	0.000555537	60059.2	0.00448
65593	0.00622	0.00573	0.00205	0.00361	0.00802	63593	0.000529293	60059.3	0.00447
65594	0.00638	0.00554	0.00195	0.00373	0.00759	63594	0.000531872	60059.4	0.00446
65595	0.00648	0.00562	0.00183	0.00372	0.0072	63595	0.000564055	60059.5	0.00444
65596	0.00648	0.00594	0.00172	0.0035	0.00694	63596	0.000608004	60059.6	0.00443
65597	0.00633	0.00639	0.00162	0.00314	0.00687	63597	0.000634014	60059.7	0.00441
65598	0.00598	0.00685	0.00154	0.00282	0.00695	63598	0.000619068	60059.8	0.00438
65599	0.00546	0.0072	0.00143	0.00272	0.00713	63599	0.000559255	60059.9	0.00436
65600	0.00489	0.00745	0.00131	0.00295	0.00737	63600	0.000469977	60060	0.00433
65601	0.00442	0.00769	0.00124	0.00351	0.00763	63601	0.000379103	60060.1	0.00431
65602	0.00411	0.00792	0.00124	0.00428	0.00785	63602	0.000307749	60060.2	0.00428
65603	0.00394	0.00804	0.00131	0.00501	0.00801	63603	0.000258206	60060.3	0.00425
65604	0.00386	0.00796	0.00146	0.00545	0.00808	63604	0.000221927	60060.4	0.00421
65605	0.00379	0.00768	0.00168	0.00548	0.00801	63605	0.00019214	60060.5	0.00418
65606	0.00371	0.00732	0.00193	0.00521	0.0079	63606	0.000171355	60060.6	0.00415
65607	0.00369	0.00709	0.00214	0.00492	0.00781	63607	0.000167151	60060.7	0.00411
65608	0.00375	0.00704	0.00228	0.00482	0.00773	63608	0.000184316	60060.8	0.00408
65609	0.00391	0.00716	0.00233	0.00497	0.00762	63609	0.000223395	60060.9	0.00404
65610	0.00418	0.00733	0.0023	0.00531	0.00752	63610	0.000277581	60061	0.004
65611	0.00449	0.00739	0.00219	0.00567	0.00736	63611	0.000332746	60061.1	0.00396
65612	0.00469	0.00719	0.00202	0.0059	0.00712	63612	0.000374783	60061.2	0.00393
65613	0.0047	0.00674	0.00182	0.00595	0.00684	63613	0.000391991	60061.3	0.00389
65614	0.00454	0.00613	0.00163	0.00594	0.00661	63614	0.00037866	60061.4	0.00385
65615	0.00427	0.00549	0.00151	0.00593	0.00643	63615	0.000341944	60061.5	0.00381
65616	0.004	0.00491	0.00145	0.00599	0.00633	63616	0.000296581	60061.6	0.00377
65617	0.0038	0.0045	0.00146	0.00611	0.00635	63617	0.000254608	60061.7	0.00373
65618	0.00369	0.00432	0.00152	0.00619	0.00655	63618	0.000222224	60061.8	0.00369
65619	0.0037	0.00437	0.0016	0.0061	0.00692	63619	0.00020145	60061.9	0.00365
65620	0.00379	0.00462	0.00169	0.00577	0.00731	63620	0.000192357	60062	0.00361
65621	0.00395	0.00498	0.00177	0.00527	0.00758	63621	0.000193463	60062.1	0.00357
65622	0.00416	0.00534	0.00181	0.00472	0.00766	63622	0.00020525	60062.2	0.00353
65623	0.00441	0.00565	0.00183	0.00427	0.0076	63623	0.000232494	60062.3	0.00349
65624	0.00463	0.00583	0.00182	0.004	0.00758	63624	0.000279571	60062.4	0.00346
65625	0.00473	0.0059	0.00181	0.00388	0.00779	63625	0.000347115	60062.5	0.00343
65626	0.00465	0.00588	0.00181	0.00384	0.00843	63626	0.000425636	60062.6	0.00339
65627	0.00446	0.00588	0.00181	0.00386	0.00964	63627	0.000492081	60062.7	0.00337
65628	0.00428	0.00599	0.00178	0.00398	0.0114	63628	0.000527824	60062.8	0.00334
65629	0.0042	0.0063	0.00172	0.00421	0.01347	63629	0.000532667	60062.9	0.00332
65630	0.00425	0.00686	0.00164	0.00459	0.01546	63630	0.000516077	60063	0.0033
65631	0.00438	0.00764	0.00157	0.00508	0.01686	63631	0.000494587	60063.1	0.00328
65632	0.00447	0.00842	0.00153	0.00556	0.01723	63632	0.000491595	60063.2	0.00327
65633	0.00446	0.00903	0.00154	0.00594	0.01661	63633	0.000516605	60063.3	0.00326
65634	0.00443	0.00945	0.00164	0.00628	0.01552	63634	0.000553842	60063.4	0.00326
65635	0.00448	0.00972	0.0018	0.00662	0.01441	63635	0.000581967	60063.5	0.00326
65636	0.00457	0.00984	0.00201	0.00687	0.01329	63636	0.000592383	60063.6	0.00327
65637	0.00468	0.00989	0.00221	0.00695	0.01212	63637	0.000587247	60063.7	0.00327
65638	0.00473	0.00997	0.00235	0.0069	0.01095	63638	0.00057546	60063.8	0.00328
65639	0.00467	0.01011	0.00239	0.0068	0.00998	63639	0.00056848	60063.9	0.0033
65640	0.00447	0.01024	0.00233	0.00675	0.00945	63640	0.000568831	60064	0.00331
65641	0.00416	0.01013	0.00223	0.00669	0.00938	63641	0.000569777	60064.1	0.00333
65642	0.00385	0.00961	0.0021	0.00652	0.00957	63642	0.000567203	60064.2	0.00334
65643	0.00362	0.00871	0.00194	0.00618	0.00977	63643	0.000567479	60064.3	0.00336
65644	0.00353	0.00767	0.00174	0.00569	0.0098	63644	0.000591064	60064.4	0.00337
65645	0.00362	0.00677	0.00155	0.0052	0.00969	63645	0.000664777	60064.5	0.00339
65646	0.00389	0.00622	0.00139	0.00487	0.00954	63646	0.000798651	60064.6	0.0034
65647	0.00426	0.006	0.00129	0.00478	0.00932	63647	0.000967362	60064.7	0.00341
65648	0.00463	0.00602	0.00125	0.0049	0.00899	63648	0.00111	60064.8	0.00342
65649	0.00494	0.0062	0.00127	0.00517	0.0086	63649	0.00115	60064.9	0.00343
65650	0.00518	0.00653	0.00133	0.00557	0.00835	63650	0.00105	60065	0.00343
65651	0.00533	0.00701	0.00144	0.00605	0.00843	63651	0.000855048	60065.1	0.00343
65652	0.00531	0.00752	0.0016	0.00645	0.00879	63652	0.000655729	60065.2	0.00343
65653	0.00512	0.00792	0.00185	0.00664	0.00928	63653	0.000503521	60065.3	0.00342
65654	0.00487	0.00824	0.00219	0.00663	0.00976	63654	0.000411472	60065.4	0.00341
65655	0.00466	0.00855	0.00257	0.00646	0.01012	63655	0.000372114	60065.5	0.0034
65656	0.0045	0.00888	0.00289	0.00621	0.01035	63656	0.000372528	60065.6	0.00339
65657	0.00442	0.00919	0.00306	0.00595	0.01054	63657	0.000403875	60065.7	0.00337
65658	0.00443	0.00944	0.00304	0.00573	0.01084	63658	0.000459877	60065.8	0.00336
65659	0.00449	0.0097	0.00291	0.00555	0.01133	63659	0.000528401	60065.9	0.00334
65660	0.00452	0.01013	0.00276	0.00546	0.01189	63660	0.000592479	60066	0.00332
65661	0.00446	0.01079	0.00265	0.00552	0.01221	63661	0.000638634	60066.1	0.0033
65662	0.00432	0.01161	0.0026	0.00575	0.01204	63662	0.000660208	60066.2	0.00327
65663	0.00416	0.01224	0.00261	0.00612	0.01143	63663	0.000656866	60066.3	0.00325
65664	0.00402	0.01227	0.00266	0.00653	0.01059	63664	0.000637111	60066.4	0.00322
65665	0.00391	0.01161	0.00271	0.00682	0.00968	63665	0.000616542	60066.5	0.0032
65666	0.0038	0.01054	0.00272	0.00683	0.00877	63666	0.000603365	60066.6	0.00317
65667	0.0037	0.0095	0.00264	0.00655	0.00789	63667	0.000593482	60066.7	0.00315
65668	0.00362	0.00877	0.00245	0.00618	0.00711	63668	0.000588451	60066.8	0.00312
65669	0.00354	0.0083	0.00217	0.00587	0.00652	63669	0.000599731	60066.9	0.00309
65670	0.00339	0.00787	0.00189	0.00569	0.00616	63670	0.000631175	60067	0.00307
65671	0.0032	0.00739	0.00169	0.00568	0.00608	63671	0.000675876	60067.1	0.00305
65672	0.00305	0.00691	0.00164	0.00584	0.00628	63672	0.0007206	60067.2	0.00302
65673	0.00307	0.00652	0.00173	0.00614	0.00672	63673	0.000742359	60067.3	0.003
65674	0.00332	0.00622	0.00189	0.00654	0.00723	63674	0.000719141	60067.4	0.00298
65675	0.00377	0.00598	0.00204	0.00688	0.0076	63675	0.000650747	60067.5	0.00296
65676	0.00427	0.00581	0.00214	0.00698	0.00766	63676	0.000561938	60067.6	0.00294
65677	0.00463	0.00579	0.00217	0.00681	0.00743	63677	0.000487853	60067.7	0.00292
65678	0.00472	0.00597	0.00215	0.00647	0.00715	63678	0.000455495	60067.8	0.0029
65679	0.00447	0.00633	0.00211	0.00611	0.00704	63679	0.00047669	60067.9	0.00289
65680	0.00396	0.00685	0.00208	0.00584	0.00727	63680	0.00055211	60068	0.00287
65681	0.00339	0.00741	0.00206	0.00573	0.00777	63681	0.000668815	60068.1	0.00286
65682	0.00293	0.0078	0.00205	0.00569	0.00832	63682	0.000794526	60068.2	0.00284
65683	0.00269	0.00792	0.00204	0.00559	0.00867	63683	0.000886779	60068.3	0.00283
65684	0.00265	0.00779	0.002	0.00538	0.00871	63684	0.000920296	60068.4	0.00281
65685	0.00275	0.00749	0.00195	0.00508	0.00852	63685	0.000901728	60068.5	0.0028
65686	0.00289	0.00714	0.00194	0.00476	0.00831	63686	0.000855428	60068.6	0.00278
65687	0.00301	0.00685	0.00199	0.00452	0.00833	63687	0.000802215	60068.7	0.00277
65688	0.00308	0.00668	0.00209	0.00444	0.00883	63688	0.000752344	60068.8	0.00276
65689	0.00315	0.00661	0.00224	0.00449	0.01001	63689	0.000712698	60068.9	0.00274
65690	0.00324	0.00661	0.00244	0.00455	0.01189	63690	0.000679546	60069	0.00273
65691	0.00342	0.00668	0.00268	0.00453	0.01415	63691	0.000636213	60069.1	0.00272
65692	0.00369	0.0068	0.00292	0.00442	0.01607	63692	0.000579333	60069.2	0.00271
65693	0.004	0.00695	0.00314	0.00427	0.01683	63693	0.000523737	60069.3	0.00271
65694	0.0043	0.00716	0.00333	0.00418	0.01613	63694	0.000485802	60069.4	0.0027
65695	0.00457	0.00747	0.00348	0.00427	0.01454	63695	0.000477078	60069.5	0.00269
65696	0.00482	0.00787	0.00359	0.00457	0.0129	63696	0.000493649	60069.6	0.00269
65697	0.00497	0.00833	0.00365	0.00505	0.0118	63697	0.000515231	60069.7	0.00269
65698	0.00497	0.00886	0.00365	0.00562	0.01145	63698	0.000526524	60069.8	0.00269
65699	0.0048	0.0096	0.00361	0.0062	0.01175	63699	0.000524065	60069.9	0.00269
65700	0.00455	0.01063	0.00357	0.00673	0.01245	63700	0.000507162	60070	0.00269
65701	0.00435	0.01191	0.00357	0.00714	0.01333	63701	0.000481893	60070.1	0.00269
65702	0.00428	0.0131	0.00359	0.00737	0.01412	63702	0.000461964	60070.2	0.00269
65703	0.00433	0.01389	0.00365	0.00741	0.01449	63703	0.000451147	60070.3	0.00269
65704	0.00444	0.01422	0.00374	0.00739	0.01426	63704	0.000439233	60070.4	0.0027
65705	0.00452	0.01417	0.00389	0.00741	0.01335	63705	0.000418835	60070.5	0.0027
65706	0.00451	0.01379	0.00409	0.00746	0.01186	63706	0.000393399	60070.6	0.0027
65707	0.00445	0.01311	0.0043	0.00752	0.01009	63707	0.00037317	60070.7	0.0027
65708	0.00441	0.0122	0.00449	0.00751	0.00842	63708	0.000370112	60070.8	0.0027
65709	0.00441	0.01119	0.00467	0.00739	0.00716	63709	0.000393368	60070.9	0.0027
65710	0.00448	0.01021	0.00481	0.00715	0.00649	63710	0.000447223	60071	0.0027
65711	0.00457	0.00934	0.00481	0.00682	0.00643	63711	0.000530215	60071.1	0.0027
65712	0.00463	0.00855	0.00463	0.00642	0.00694	63712	0.000633781	60071.2	0.0027
65713	0.00459	0.0078	0.00431	0.00607	0.00798	63713	0.000744307	60071.3	0.0027
65714	0.0044	0.00706	0.00394	0.00585	0.0095	63714	0.000847256	60071.4	0.0027
65715	0.00412	0.00638	0.00361	0.00584	0.01134	63715	0.000930151	60071.5	0.0027
65716	0.00386	0.0058	0.00337	0.00596	0.01317	63716	0.000983135	60071.6	0.0027
65717	0.00371	0.00537	0.00328	0.00608	0.01453	63717	0.000997474	60071.7	0.0027
65718	0.00369	0.00508	0.00333	0.00612	0.01518	63718	0.00096981	60071.8	0.00269
65719	0.0038	0.005	0.00342	0.0061	0.01525	63719	0.000910758	60071.9	0.00269
65720	0.00397	0.00514	0.0035	0.00606	0.01492	63720	0.00084468	60072	0.00269
65721	0.00413	0.00552	0.00353	0.006	0.01437	63721	0.000791244	60072.1	0.00269
65722	0.00426	0.00618	0.00355	0.00597	0.01377	63722	0.000751824	60072.2	0.00269
65723	0.00439	0.00711	0.0036	0.00601	0.01323	63723	0.000725498	60072.3	0.00269
65724	0.0045	0.00812	0.00367	0.00612	0.01277	63724	0.000719917	60072.4	0.00269
65725	0.00454	0.009	0.00369	0.00629	0.01235	63725	0.000735124	60072.5	0.00269
65726	0.0045	0.00965	0.00358	0.00645	0.01191	63726	0.000755136	60072.6	0.00269
65727	0.00434	0.0102	0.00336	0.00651	0.01156	63727	0.000760816	60072.7	0.00268
65728	0.00404	0.01074	0.00306	0.00626	0.01145	63728	0.000744549	60072.8	0.00268
65729	0.00364	0.01118	0.00271	0.00562	0.01163	63729	0.000716064	60072.9	0.00267
65730	0.00327	0.01151	0.00235	0.00482	0.01212	63730	0.000692185	60073	0.00266
65731	0.00308	0.0117	0.00205	0.00418	0.01279	63731	0.000680414	60073.1	0.00266
65732	0.00318	0.01158	0.0019	0.00387	0.01334	63732	0.000679932	60073.2	0.00264
65733	0.00362	0.01106	0.00192	0.00395	0.01354	63733	0.000687758	60073.3	0.00263
65734	0.00441	0.01026	0.00209	0.00445	0.01338	63734	0.000698058	60073.4	0.00262
65735	0.00548	0.00943	0.00237	0.00534	0.01297	63735	0.00070531	60073.5	0.0026
65736	0.00671	0.00878	0.00265	0.00656	0.01242	63736	0.000704707	60073.6	0.00259
65737	0.00792	0.00843	0.00281	0.00789	0.01176	63737	0.000685809	60073.7	0.00257
65738	0.00893	0.0084	0.00276	0.00909	0.01109	63738	0.000639206	60073.8	0.00255
65739	0.0096	0.00851	0.00254	0.00995	0.01058	63739	0.000573198	60073.9	0.00252
65740	0.0099	0.00861	0.00227	0.01043	0.0104	63740	0.00050701	60074	0.0025
65741	0.00985	0.00864	0.00206	0.01069	0.01066	63741	0.000450728	60074.1	0.00248
65742	0.00939	0.00857	0.00194	0.0108	0.01133	63742	0.000404095	60074.2	0.00245
65743	0.00849	0.0084	0.00187	0.01074	0.01239	63743	0.000363167	60074.3	0.00243
65744	0.00737	0.00822	0.00182	0.0105	0.01403	63744	0.00032421	60074.4	0.0024
65745	0.00635	0.00813	0.00177	0.01018	0.01649	63745	0.000288398	60074.5	0.00237
65746	0.00563	0.00812	0.00174	0.00979	0.01976	63746	0.000260857	60074.6	0.00235
65747	0.00529	0.00814	0.00177	0.00934	0.02338	63747	0.000244672	60074.7	0.00232
65748	0.00526	0.00809	0.00189	0.00881	0.02652	63748	0.000237715	60074.8	0.0023
65749	0.00544	0.00786	0.0021	0.00821	0.02843	63749	0.000234295	60074.9	0.00227
65750	0.0057	0.00744	0.00239	0.00764	0.02887	63750	0.000229357	60075	0.00225
65751	0.00587	0.00692	0.0027	0.0072	0.02809	63751	0.000220312	60075.1	0.00222
65752	0.00579	0.00643	0.00293	0.0069	0.02658	63752	0.000207125	60075.2	0.0022
65753	0.00537	0.00608	0.00304	0.00669	0.02492	63753	0.000194796	60075.3	0.00218
65754	0.00468	0.00593	0.00305	0.00652	0.02365	63754	0.000191684	60075.4	0.00216
65755	0.00392	0.00603	0.00298	0.00638	0.02303	63755	0.000201284	60075.5	0.00215
65756	0.00329	0.00638	0.00288	0.00635	0.02308	63756	0.000219699	60075.6	0.00213
65757	0.00292	0.00691	0.00274	0.00647	0.02369	63757	0.000240207	60075.7	0.00212
65758	0.00283	0.0074	0.00256	0.00667	0.02451	63758	0.000256789	60075.8	0.00211
65759	0.00294	0.00766	0.00236	0.00684	0.02495	63759	0.0002677	60075.9	0.0021
65760	0.0032	0.00756	0.00217	0.0069	0.02447	63760	0.000276581	60076	0.00209
65761	0.00354	0.00714	0.00202	0.00681	0.02293	63761	0.000287849	60076.1	0.00208
65762	0.00384	0.00654	0.00192	0.00656	0.02063	63762	0.000303037	60076.2	0.00208
65763	0.00398	0.00597	0.00187	0.00619	0.01815	63763	0.000319697	60076.3	0.00208
65764	0.00389	0.00562	0.00185	0.00576	0.01604	63764	0.000331907	60076.4	0.00208
65765	0.00361	0.00561	0.00184	0.00539	0.01473	63765	0.000334632	60076.5	0.00208
65766	0.00328	0.00587	0.00185	0.00515	0.01432	63766	0.000327201	60076.6	0.00208
65767	0.00305	0.00626	0.00187	0.00508	0.01469	63767	0.000312581	60076.7	0.00208
65768	0.00308	0.00668	0.00193	0.00517	0.01548	63768	0.000295336	60076.8	0.00208
65769	0.00345	0.00711	0.00206	0.00543	0.01631	63769	0.000278218	60076.9	0.00209
65770	0.0042	0.00765	0.00223	0.00592	0.01713	63770	0.000261373	60077	0.00209
65771	0.00522	0.00833	0.00243	0.00665	0.01813	63771	0.000244941	60077.1	0.00209
65772	0.00615	0.00897	0.00263	0.00752	0.01944	63772	0.000229381	60077.2	0.0021
65773	0.00665	0.00945	0.0028	0.00844	0.02108	63773	0.000217218	60077.3	0.00211
65774	0.00653	0.00979	0.0029	0.00931	0.02287	63774	0.000214702	60077.4	0.00211
65775	0.00582	0.01009	0.00291	0.00996	0.02436	63775	0.000225017	60077.5	0.00212
65776	0.00485	0.01039	0.00281	0.01018	0.02494	63776	0.000243466	60077.6	0.00212
65777	0.00397	0.0106	0.00268	0.0099	0.02418	63777	0.000262557	60077.7	0.00213
65778	0.0034	0.0106	0.00257	0.00917	0.0221	63778	0.000275035	60077.8	0.00213
65779	0.00316	0.01031	0.00251	0.00823	0.01921	63779	0.00027727	60077.9	0.00214
65780	0.00318	0.00984	0.00243	0.00737	0.01623	63780	0.000273299	60078	0.00214
65781	0.00338	0.00934	0.00229	0.00686	0.01384	63781	0.000267792	60078.1	0.00214
65782	0.00372	0.00895	0.00211	0.00685	0.01239	63782	0.000261615	60078.2	0.00215
65783	0.00411	0.00859	0.00196	0.00728	0.01173	63783	0.000257401	60078.3	0.00215
65784	0.00442	0.00807	0.00188	0.00782	0.01141	63784	0.000261594	60078.4	0.00215
65785	0.00453	0.00739	0.00189	0.00813	0.01098	63785	0.00027884	60078.5	0.00216
65786	0.00449	0.00677	0.00198	0.00807	0.01037	63786	0.00030864	60078.6	0.00216
65787	0.00439	0.00647	0.0021	0.00771	0.00985	63787	0.000352331	60078.7	0.00216
65788	0.00425	0.00656	0.00223	0.00718	0.00965	63788	0.000412032	60078.8	0.00216
65789	0.00402	0.00683	0.00234	0.00666	0.00982	63789	0.00047995	60078.9	0.00216
65790	0.00368	0.00697	0.00243	0.00631	0.01023	63790	0.000543876	60079	0.00216
65791	0.0033	0.00681	0.00248	0.00623	0.01075	63791	0.00059837	60079.1	0.00216
65792	0.00297	0.00638	0.00246	0.00641	0.01121	63792	0.00064388	60079.2	0.00216
65793	0.00274	0.0058	0.00242	0.00669	0.01137	63793	0.000681115	60079.3	0.00216
65794	0.00261	0.00528	0.00236	0.00694	0.01118	63794	0.000713151	60079.4	0.00216
65795	0.00261	0.00497	0.00231	0.00714	0.01077	63795	0.000755114	60079.5	0.00216
65796	0.0027	0.00488	0.00225	0.00734	0.01027	63796	0.000827732	60079.6	0.00216
65797	0.00278	0.00488	0.00218	0.00749	0.00972	63797	0.000938222	60079.7	0.00215
65798	0.00279	0.00491	0.00209	0.00752	0.00919	63798	0.00107	60079.8	0.00215
65799	0.00275	0.00494	0.00201	0.00735	0.0088	63799	0.00119	60079.9	0.00215
65800	0.0027	0.00495	0.00196	0.00687	0.00861	63800	0.00125	60080	0.00215
65801	0.00269	0.00486	0.00197	0.0061	0.00855	63801	0.0012	60080.1	0.00214
65802	0.00279	0.00458	0.00206	0.00527	0.00864	63802	0.00107	60080.2	0.00214
65803	0.00298	0.00412	0.00221	0.00466	0.00894	63803	0.000901539	60080.3	0.00214
65804	0.0032	0.00358	0.00242	0.00443	0.00945	63804	0.000757154	60080.4	0.00213
65805	0.00336	0.00306	0.00263	0.00459	0.00994	63805	0.000673737	60080.5	0.00213
65806	0.0034	0.00266	0.0028	0.00504	0.01019	63806	0.000666083	60080.6	0.00213
65807	0.00332	0.00245	0.0029	0.00567	0.01009	63807	0.000723514	60080.7	0.00213
65808	0.00317	0.00241	0.00294	0.00636	0.00972	63808	0.00081724	60080.8	0.00213
65809	0.00303	0.00252	0.00294	0.00701	0.00928	63809	0.00091083	60080.9	0.00213
65810	0.0029	0.00273	0.0029	0.0076	0.00909	63810	0.000972044	60081	0.00213
65811	0.0028	0.00303	0.0028	0.00813	0.00935	63811	0.000986617	60081.1	0.00213
65812	0.00273	0.00336	0.00266	0.00857	0.00994	63812	0.000954538	60081.2	0.00214
65813	0.0027	0.00368	0.00252	0.00888	0.01051	63813	0.000880209	60081.3	0.00214
65814	0.00271	0.00401	0.0024	0.00901	0.01084	63814	0.000780038	60081.4	0.00215
65815	0.00281	0.00441	0.00232	0.00892	0.01088	63815	0.000683018	60081.5	0.00216
65816	0.00298	0.00485	0.00229	0.00853	0.01067	63816	0.000614273	60081.6	0.00217
65817	0.00321	0.00524	0.0023	0.0078	0.01034	63817	0.000585914	60081.7	0.00218
65818	0.00345	0.00557	0.00235	0.00687	0.0101	63818	0.000599111	60081.8	0.00219
65819	0.00368	0.00591	0.0024	0.00599	0.01022	63819	0.000645094	60081.9	0.00221
65820	0.00385	0.00631	0.00242	0.00538	0.01084	63820	0.000708548	60082	0.00222
65821	0.00395	0.00679	0.00238	0.00516	0.01189	63821	0.000776247	60082.1	0.00224
65822	0.00407	0.00732	0.00231	0.00537	0.01308	63822	0.000847038	60082.2	0.00225
65823	0.00429	0.00781	0.00222	0.00592	0.01399	63823	0.000932039	60082.3	0.00227
65824	0.00455	0.00798	0.00214	0.0065	0.01422	63824	0.00103	60082.4	0.00229
65825	0.00473	0.00763	0.0021	0.00678	0.01364	63825	0.00112	60082.5	0.0023
65826	0.00473	0.0068	0.00209	0.00661	0.01259	63826	0.00118	60082.6	0.00232
65827	0.00456	0.00576	0.00211	0.00607	0.01162	63827	0.00118	60082.7	0.00234
65828	0.00433	0.00481	0.00212	0.00542	0.01111	63828	0.00112	60082.8	0.00235
65829	0.00415	0.00414	0.00214	0.00491	0.01107	63829	0.000997162	60082.9	0.00237
65830	0.00405	0.00377	0.00215	0.00467	0.01123	63830	0.000854496	60083	0.00238
65831	0.00402	0.00362	0.00218	0.0047	0.01136	63831	0.000711682	60083.1	0.0024
65832	0.00405	0.00365	0.00222	0.0049	0.01141	63832	0.000581957	60083.2	0.00241
65833	0.00409	0.0038	0.00227	0.00511	0.01141	63833	0.000474859	60083.3	0.00242
65834	0.00411	0.00401	0.00233	0.00522	0.01144	63834	0.000400002	60083.4	0.00243
65835	0.00411	0.00424	0.00241	0.00521	0.01147	63835	0.000362346	60083.5	0.00244
65836	0.00408	0.00441	0.00254	0.00508	0.0114	63836	0.000359282	60083.6	0.00245
65837	0.00407	0.0045	0.00268	0.00488	0.01126	63837	0.000380236	60083.7	0.00245
65838	0.00406	0.0045	0.0028	0.00462	0.01107	63838	0.00040874	60083.8	0.00246
65839	0.004	0.00441	0.00286	0.00429	0.01083	63839	0.000432781	60083.9	0.00246
65840	0.00391	0.00437	0.00286	0.00394	0.01061	63840	0.000461147	60084	0.00247
65841	0.00385	0.00448	0.00279	0.00365	0.01054	63841	0.000525012	60084.1	0.00247
65842	0.00386	0.00479	0.00268	0.00349	0.01063	63842	0.000653901	60084.2	0.00247
65843	0.00383	0.00516	0.00252	0.00345	0.01068	63843	0.000846314	60084.3	0.00247
65844	0.0037	0.00551	0.0023	0.00353	0.0105	63844	0.00105	60084.4	0.00248
65845	0.00345	0.00577	0.00206	0.00377	0.01008	63845	0.00118	60084.5	0.00248
65846	0.00315	0.00594	0.00182	0.0041	0.00959	63846	0.00117	60084.6	0.00248
65847	0.00288	0.00603	0.00164	0.00443	0.0093	63847	0.00106	60084.7	0.00248
65848	0.0027	0.00608	0.00156	0.00466	0.00953	63848	0.000918873	60084.8	0.00248
65849	0.00262	0.00607	0.00161	0.00473	0.01028	63849	0.000809647	60084.9	0.00248
65850	0.0026	0.006	0.00175	0.00465	0.01117	63850	0.000756539	60085	0.00248
65851	0.00255	0.00586	0.00197	0.0045	0.01169	63851	0.000758914	60085.1	0.00248
65852	0.00242	0.00564	0.0022	0.00438	0.01154	63852	0.000808552	60085.2	0.00249
65853	0.00223	0.00533	0.00237	0.00439	0.01081	63853	0.000900613	60085.3	0.00249
65854	0.00204	0.00493	0.00244	0.00456	0.00982	63854	0.00102	60085.4	0.0025
65855	0.00191	0.00451	0.00241	0.00492	0.00893	63855	0.00114	60085.5	0.00251
65856	0.0019	0.00414	0.00229	0.00541	0.0083	63856	0.00121	60085.6	0.00252
65857	0.00201	0.00391	0.00215	0.00597	0.00793	63857	0.00119	60085.7	0.00253
65858	0.00224	0.00389	0.00207	0.00651	0.00779	63858	0.00109	60085.8	0.00254
65859	0.00254	0.00411	0.00207	0.00694	0.00788	63859	0.00094634	60085.9	0.00256
65860	0.00286	0.00457	0.00214	0.00725	0.00831	63860	0.000791586	60086	0.00257
65861	0.00318	0.00529	0.00222	0.00748	0.00925	63861	0.000647347	60086.1	0.00259
65862	0.00345	0.00617	0.00225	0.00756	0.0108	63862	0.000520669	60086.2	0.0026
65863	0.00365	0.00712	0.0022	0.00739	0.01293	63863	0.000427065	60086.3	0.00262
65864	0.00376	0.00811	0.00208	0.00702	0.01538	63864	0.000378549	60086.4	0.00264
65865	0.00375	0.00908	0.00196	0.00657	0.01761	63865	0.000374858	60086.5	0.00266
65866	0.0036	0.00997	0.00187	0.00621	0.01915	63866	0.000407909	60086.6	0.00268
65867	0.0034	0.01069	0.00182	0.00612	0.01989	63867	0.000464496	60086.7	0.00269
65868	0.00327	0.01106	0.00182	0.00625	0.01998	63868	0.000525728	60086.8	0.00271
65869	0.00326	0.01087	0.00189	0.00644	0.01966	63869	0.000569942	60086.9	0.00273
65870	0.00339	0.01016	0.00203	0.00653	0.01928	63870	0.000582291	60087	0.00275
65871	0.00357	0.00913	0.00224	0.00644	0.01906	63871	0.000568655	60087.1	0.00276
65872	0.0037	0.00802	0.00247	0.00628	0.01927	63872	0.000557552	60087.2	0.00278
65873	0.00374	0.00703	0.00268	0.00616	0.02004	63873	0.000578521	60087.3	0.00279
65874	0.00367	0.00626	0.00284	0.00618	0.0213	63874	0.000644629	60087.4	0.00281
65875	0.0035	0.00574	0.0029	0.00638	0.02274	63875	0.0007533	60087.5	0.00282
65876	0.00327	0.00548	0.00288	0.00672	0.02382	63876	0.000878888	60087.6	0.00283
65877	0.003	0.00543	0.00278	0.00698	0.02397	63877	0.000977798	60087.7	0.00285
65878	0.00272	0.00558	0.00264	0.00702	0.02314	63878	0.00102	60087.8	0.00286
65879	0.0025	0.0059	0.00251	0.00687	0.0218	63879	0.00103	60087.9	0.00287
65880	0.00239	0.00634	0.00238	0.00661	0.02033	63880	0.00101	60088	0.00288
65881	0.0024	0.0068	0.00224	0.00637	0.01895	63881	0.000987018	60088.1	0.00289
65882	0.0025	0.00722	0.00207	0.00633	0.01792	63882	0.000963901	60088.2	0.0029
65883	0.00261	0.00754	0.00191	0.00657	0.01729	63883	0.000935133	60088.3	0.00291
65884	0.00267	0.00766	0.00177	0.00695	0.01685	63884	0.000901772	60088.4	0.00292
65885	0.00267	0.00755	0.00168	0.0072	0.01634	63885	0.000864593	60088.5	0.00293
65886	0.00268	0.00735	0.00164	0.00712	0.01574	63886	0.000824349	60088.6	0.00295
65887	0.00277	0.00725	0.00163	0.0067	0.01514	63887	0.000781021	60088.7	0.00296
65888	0.00303	0.00739	0.00164	0.00608	0.01468	63888	0.000735495	60088.8	0.00297
65889	0.00346	0.00768	0.00167	0.00545	0.01442	63889	0.000691948	60088.9	0.00298
65890	0.00401	0.00792	0.00173	0.00494	0.01444	63890	0.000656016	60089	0.003
65891	0.00455	0.00786	0.00184	0.00466	0.01476	63891	0.000631178	60089.1	0.00301
65892	0.00491	0.0074	0.00202	0.00462	0.01525	63892	0.000617129	60089.2	0.00302
65893	0.00497	0.00664	0.00224	0.00482	0.01573	63893	0.000611721	60089.3	0.00304
65894	0.00469	0.00577	0.00246	0.00523	0.01601	63894	0.000613071	60089.4	0.00305
65895	0.00415	0.00495	0.0026	0.00578	0.01594	63895	0.000620577	60089.5	0.00306
65896	0.00353	0.00428	0.00261	0.00645	0.01564	63896	0.000632077	60089.6	0.00307
65897	0.00298	0.00381	0.00253	0.00722	0.01528	63897	0.000637836	60089.7	0.00309
65898	0.00264	0.00352	0.00244	0.008	0.01492	63898	0.000626267	60089.8	0.0031
65899	0.00253	0.00339	0.00238	0.0087	0.01458	63899	0.000600532	60089.9	0.00311
65900	0.00265	0.00338	0.00238	0.00907	0.01427	63900	0.000581059	60090	0.00312
65901	0.00296	0.0034	0.00243	0.00898	0.01402	63901	0.000587513	60090.1	0.00313
65902	0.00341	0.00344	0.00248	0.00847	0.01394	63902	0.000617436	60090.2	0.00314
65903	0.00393	0.0035	0.00247	0.00763	0.01405	63903	0.000644697	60090.3	0.00315
65904	0.00442	0.00355	0.00239	0.0066	0.01423	63904	0.000644418	60090.4	0.00316
65905	0.00481	0.00362	0.00224	0.0056	0.01429	63905	0.000613222	60090.5	0.00317
65906	0.00513	0.00377	0.00205	0.00487	0.01415	63906	0.000563225	60090.6	0.00318
65907	0.00536	0.00405	0.00186	0.0045	0.01388	63907	0.000512279	60090.7	0.00318
65908	0.00543	0.00444	0.00172	0.00445	0.01358	63908	0.000480829	60090.8	0.00319
65909	0.0053	0.0049	0.00164	0.00461	0.01337	63909	0.000483461	60090.9	0.0032
65910	0.00504	0.00544	0.00159	0.00487	0.01346	63910	0.00052167	60091	0.00321
65911	0.00472	0.00605	0.00154	0.00514	0.01383	63911	0.000582438	60091.1	0.00321
65912	0.00438	0.00666	0.00148	0.00534	0.01413	63912	0.000642689	60091.2	0.00322
65913	0.00407	0.00723	0.00143	0.00546	0.01406	63913	0.00068195	60091.3	0.00323
65914	0.00381	0.00769	0.00143	0.00556	0.01364	63914	0.000690953	60091.4	0.00323
65915	0.00355	0.00795	0.0015	0.00567	0.01311	63915	0.000675836	60091.5	0.00324
65916	0.00327	0.00789	0.00162	0.00576	0.01276	63916	0.000658278	60091.6	0.00324
65917	0.00298	0.00754	0.00177	0.00581	0.01282	63917	0.000663055	60091.7	0.00325
65918	0.00273	0.00702	0.00194	0.00579	0.01327	63918	0.00071	60091.8	0.00326
65919	0.00258	0.00646	0.0021	0.00569	0.01393	63919	0.000819715	60091.9	0.00327
65920	0.00261	0.00598	0.00223	0.00558	0.01455	63920	0.001	60092	0.00328
65921	0.00282	0.00563	0.00232	0.00558	0.01482	63921	0.00122	60092.1	0.00329
65922	0.00317	0.00541	0.00235	0.00573	0.01448	63922	0.00142	60092.2	0.0033
65923	0.00359	0.00532	0.00233	0.00603	0.01367	63923	0.00152	60092.3	0.00331
65924	0.00399	0.00536	0.00229	0.00638	0.01282	63924	0.0015	60092.4	0.00332
65925	0.00426	0.00551	0.00223	0.00656	0.01231	63925	0.0014	60092.5	0.00334
65926	0.00433	0.00577	0.00218	0.00639	0.01236	63926	0.00127	60092.6	0.00335
65927	0.00423	0.00612	0.00212	0.00594	0.01289	63927	0.00117	60092.7	0.00337
65928	0.00403	0.0065	0.00204	0.00541	0.01354	63928	0.00113	60092.8	0.00339
65929	0.00384	0.00673	0.00193	0.00499	0.01391	63929	0.00112	60092.9	0.00341
65930	0.00377	0.00672	0.00181	0.00477	0.01396	63930	0.00111	60093	0.00343
65931	0.00387	0.00649	0.00172	0.00472	0.01403	63931	0.00108	60093.1	0.00345
65932	0.00407	0.00616	0.00171	0.00469	0.01443	63932	0.00103	60093.2	0.00348
65933	0.00421	0.00581	0.00182	0.00455	0.01515	63933	0.000961179	60093.3	0.0035
65934	0.00417	0.0055	0.00199	0.00427	0.01597	63934	0.000887292	60093.4	0.00352
65935	0.00389	0.00524	0.00218	0.00396	0.01652	63935	0.000842479	60093.5	0.00355
65936	0.00343	0.00502	0.00231	0.00371	0.01639	63936	0.00084772	60093.6	0.00358
65937	0.0029	0.00482	0.0023	0.00357	0.01534	63937	0.000904968	60093.7	0.0036
65938	0.00241	0.00469	0.00214	0.00357	0.01351	63938	0.00101	60093.8	0.00363
65939	0.00204	0.0047	0.00191	0.00369	0.01141	63939	0.00115	60093.9	0.00365
65940	0.00181	0.00486	0.00167	0.00393	0.00956	63940	0.00132	60094	0.00368
65941	0.00165	0.00509	0.00148	0.00427	0.00824	63941	0.00151	60094.1	0.00371
65942	0.00152	0.00525	0.00137	0.00468	0.00743	63942	0.00168	60094.2	0.00373
65943	0.00139	0.00522	0.00133	0.00518	0.007	63943	0.00181	60094.3	0.00376
65944	0.00127	0.00504	0.00138	0.00582	0.0068	63944	0.00186	60094.4	0.00378
65945	0.00117	0.00483	0.00152	0.00661	0.00669	63945	0.00184	60094.5	0.0038
65946	0.0011	0.00467	0.00172	0.0075	0.00662	63946	0.00174	60094.6	0.00383
65947	0.00106	0.00461	0.00194	0.00839	0.0066	63947	0.00153	60094.7	0.00385
65948	0.00106	0.0047	0.00214	0.00918	0.00665	63948	0.00122	60094.8	0.00386
65949	0.00112	0.00491	0.00231	0.00975	0.00675	63949	0.000888822	60094.9	0.00388
65950	0.00127	0.00517	0.00243	0.00999	0.00683	63950	0.000609064	60095	0.0039
65951	0.00147	0.00535	0.00255	0.00973	0.00681	63951	0.000418631	60095.1	0.00391
65952	0.00166	0.00537	0.00267	0.00892	0.00672	63952	0.000315219	60095.2	0.00393
65953	0.0018	0.00532	0.00278	0.00771	0.00674	63953	0.000282651	60095.3	0.00394
65954	0.00186	0.00523	0.00286	0.00633	0.00694	63954	0.000309807	60095.4	0.00395
65955	0.00186	0.00514	0.00285	0.00501	0.0073	63955	0.000388072	60095.5	0.00397
65956	0.00185	0.00509	0.00273	0.00396	0.00778	63956	0.000506394	60095.6	0.00398
65957	0.00187	0.00511	0.00257	0.00325	0.00834	63957	0.00064743	60095.7	0.00399
65958	0.00195	0.00516	0.00243	0.00282	0.00879	63958	0.000780738	60095.8	0.004
65959	0.00207	0.00516	0.00233	0.00258	0.00891	63959	0.000874634	60095.9	0.00401
65960	0.00225	0.00512	0.00226	0.00247	0.00863	63960	0.000915941	60096	0.00402
65961	0.00251	0.00505	0.00219	0.0025	0.00806	63961	0.000911645	60096.1	0.00404
65962	0.00285	0.00494	0.00211	0.00269	0.00737	63962	0.000888075	60096.2	0.00405
65963	0.00326	0.00479	0.00203	0.00304	0.00676	63963	0.000880515	60096.3	0.00406
65964	0.00375	0.00459	0.00199	0.0035	0.00632	63964	0.00091095	60096.4	0.00408
65965	0.00428	0.00441	0.00199	0.00397	0.00602	63965	0.000970144	60096.5	0.00409
65966	0.00481	0.00436	0.00203	0.00433	0.00584	63966	0.00102	60096.6	0.0041
65967	0.00527	0.00454	0.00208	0.00443	0.00577	63967	0.00102	60096.7	0.00412
65968	0.00556	0.00497	0.00212	0.00423	0.00583	63968	0.000983083	60096.8	0.00413
65969	0.00561	0.00556	0.00214	0.0038	0.00608	63969	0.000913779	60096.9	0.00415
65970	0.0054	0.00613	0.00214	0.0033	0.00662	63970	0.00081995	60097	0.00416
65971	0.00499	0.00642	0.00208	0.00291	0.00741	63971	0.0007116	60097.1	0.00418
65972	0.00449	0.00626	0.00197	0.0028	0.00829	63972	0.000610081	60097.2	0.00419
65973	0.00397	0.0057	0.00185	0.00304	0.009	63973	0.000536984	60097.3	0.0042
65974	0.00343	0.00493	0.00176	0.00359	0.00932	63974	0.000505236	60097.4	0.00422
65975	0.00291	0.00424	0.00171	0.00428	0.00917	63975	0.000521735	60097.5	0.00423
65976	0.00244	0.00385	0.00172	0.0049	0.00867	63976	0.000578061	60097.6	0.00424
65977	0.00212	0.00384	0.00178	0.00536	0.00813	63977	0.000645964	60097.7	0.00425
65978	0.002	0.00415	0.00186	0.00565	0.00777	63978	0.000699632	60097.8	0.00426
65979	0.00209	0.00462	0.0019	0.00581	0.00763	63979	0.000734857	60097.9	0.00427
65980	0.00236	0.005	0.00186	0.00587	0.00769	63980	0.000759448	60098	0.00429
65981	0.00273	0.00513	0.00177	0.00579	0.00791	63981	0.000776041	60098.1	0.0043
65982	0.00305	0.00502	0.00164	0.00556	0.00828	63982	0.000780914	60098.2	0.00431
65983	0.00323	0.00488	0.0015	0.00524	0.00887	63983	0.000771763	60098.3	0.00432
65984	0.00325	0.00486	0.00135	0.00489	0.00964	63984	0.00075346	60098.4	0.00433
65985	0.00315	0.005	0.00123	0.00454	0.01049	63985	0.00073404	60098.5	0.00434
65986	0.00301	0.00525	0.00115	0.00423	0.01135	63986	0.000717393	60098.6	0.00435
65987	0.00288	0.00558	0.00112	0.00399	0.01225	63987	0.000706355	60098.7	0.00436
65988	0.00278	0.00597	0.00111	0.00382	0.01316	63988	0.000699727	60098.8	0.00437
65989	0.00265	0.00635	0.00113	0.0037	0.01389	63989	0.000686087	60098.9	0.00437
65990	0.00242	0.00668	0.00115	0.00362	0.01431	63990	0.000658232	60099	0.00438
65991	0.00213	0.00695	0.00114	0.00361	0.01451	63991	0.000623098	60099.1	0.00439
65992	0.00182	0.00711	0.00109	0.00368	0.01459	63992	0.00058857	60099.2	0.0044
65993	0.00159	0.00706	0.00103	0.00374	0.01455	63993	0.000553161	60099.3	0.00441
65994	0.00146	0.00679	0.000973049	0.00372	0.01433	63994	0.000511092	60099.4	0.00442
65995	0.00147	0.00637	0.000947894	0.00359	0.01383	63995	0.0004608	60099.5	0.00442
65996	0.00157	0.00591	0.000965445	0.00338	0.01284	63996	0.000406208	60099.6	0.00443
65997	0.00172	0.00553	0.00103	0.00314	0.01133	63997	0.000354999	60099.7	0.00443
65998	0.00191	0.00534	0.00114	0.00298	0.00952	63998	0.000319561	60099.8	0.00444
65999	0.00214	0.00536	0.00127	0.00304	0.00775	63999	0.000312855	60099.9	0.00444
66000	0.0024	0.00549	0.00138	0.00333	0.0063	64000	0.000339267	60100	0.00445
66001	0.00264	0.00556	0.00143	0.00378	0.0053	64001	0.000390721	60100.1	0.00445
66002	0.00281	0.00546	0.00139	0.0043	0.00478	64002	0.000449974	60100.2	0.00445
66003	0.00285	0.00525	0.00126	0.0048	0.00469	64003	0.00049981	60100.3	0.00445
66004	0.00282	0.0051	0.00108	0.00518	0.00489	64004	0.000533613	60100.4	0.00444
66005	0.00275	0.00506	0.000903076	0.00539	0.00518	64005	0.00055715	60100.5	0.00444
66006	0.00273	0.00508	0.000764048	0.00536	0.0054	64006	0.000576984	60100.6	0.00443
66007	0.00281	0.00505	0.000681006	0.00511	0.00551	64007	0.000591808	60100.7	0.00443
66008	0.00305	0.00491	0.000662405	0.00481	0.00558	64008	0.000600419	60100.8	0.00442
66009	0.00337	0.00473	0.000697901	0.00459	0.00575	64009	0.000613909	60100.9	0.0044
66010	0.00371	0.0046	0.000763639	0.0045	0.0061	64010	0.000651871	60101	0.00439
66011	0.00398	0.00457	0.000832366	0.0045	0.00666	64011	0.000721292	60101.1	0.00438
66012	0.00415	0.00468	0.000876613	0.00452	0.00731	64012	0.000814931	60101.2	0.00436
66013	0.00423	0.00488	0.000873895	0.00453	0.00787	64013	0.000929991	60101.3	0.00434
66014	0.00424	0.00504	0.00082452	0.00458	0.00818	64014	0.00106	60101.4	0.00433
66015	0.00418	0.0051	0.000762077	0.00477	0.00824	64015	0.00118	60101.5	0.00431
66016	0.00403	0.00504	0.000728612	0.00507	0.00809	64016	0.00123	60101.6	0.00429
66017	0.00379	0.00491	0.000746821	0.00541	0.00776	64017	0.00117	60101.7	0.00427
66018	0.00352	0.00476	0.000818649	0.00564	0.00727	64018	0.00102	60101.8	0.00425
66019	0.00326	0.00463	0.000928559	0.00561	0.00666	64019	0.000833692	60101.9	0.00424
66020	0.00307	0.00451	0.00104	0.00533	0.00606	64020	0.000669557	60102	0.00423
66021	0.00297	0.00448	0.00113	0.00491	0.00561	64021	0.000552888	60102.1	0.00421
66022	0.00294	0.00465	0.00115	0.0045	0.00546	64022	0.000491182	60102.2	0.0042
66023	0.00291	0.00511	0.00114	0.00415	0.00562	64023	0.000472622	60102.3	0.00419
66024	0.00284	0.00591	0.0011	0.00388	0.00595	64024	0.000472196	60102.4	0.00419
66025	0.00274	0.00702	0.00108	0.00369	0.00623	64025	0.000472728	60102.5	0.00418
66026	0.00266	0.00823	0.00107	0.00361	0.00629	64026	0.000474522	60102.6	0.00418
66027	0.00266	0.00924	0.00109	0.00359	0.00609	64027	0.000482196	60102.7	0.00417
66028	0.00272	0.00982	0.00112	0.0036	0.00575	64028	0.000491595	60102.8	0.00417
66029	0.00282	0.0099	0.00115	0.00363	0.00544	64029	0.000495833	60102.9	0.00417
66030	0.00287	0.00956	0.00119	0.00364	0.00527	64030	0.000497167	60103	0.00417
66031	0.00281	0.00894	0.00123	0.00362	0.00519	64031	0.000507495	60103.1	0.00417
66032	0.00262	0.00816	0.00127	0.00355	0.00508	64032	0.000540214	60103.2	0.00418
66033	0.00237	0.00738	0.0013	0.00342	0.00484	64033	0.000599766	60103.3	0.00418
66034	0.00214	0.00672	0.00134	0.00328	0.0045	64034	0.000675477	60103.4	0.00418
66035	0.00197	0.00626	0.00137	0.00318	0.00419	64035	0.00075178	60103.5	0.00419
66036	0.00187	0.00602	0.00139	0.00322	0.00409	64036	0.000816604	60103.6	0.0042
66037	0.00183	0.00608	0.00141	0.00345	0.0043	64037	0.000857026	60103.7	0.00421
66038	0.00183	0.00645	0.00144	0.00389	0.00479	64038	0.000868992	60103.8	0.00422
66039	0.00188	0.00709	0.00143	0.00449	0.0054	64039	0.000869835	60103.9	0.00423
66040	0.00198	0.00788	0.0014	0.00516	0.00595	64040	0.000891056	60104	0.00424
66041	0.00217	0.00859	0.00134	0.00579	0.00639	64041	0.000961391	60104.1	0.00426
66042	0.00245	0.00898	0.00129	0.00631	0.00679	64042	0.00109	60104.2	0.00428
66043	0.0028	0.00899	0.00126	0.00666	0.00728	64043	0.00126	60104.3	0.0043
66044	0.00312	0.00878	0.00126	0.00689	0.0079	64044	0.00146	60104.4	0.00433
66045	0.00332	0.00856	0.00128	0.00709	0.00857	64045	0.00162	60104.5	0.00436
66046	0.00332	0.00831	0.00131	0.00732	0.00912	64046	0.0017	60104.6	0.00439
66047	0.00312	0.00784	0.00131	0.00754	0.00946	64047	0.00169	60104.7	0.00443
66048	0.00279	0.00709	0.00128	0.00763	0.00955	64048	0.00157	60104.8	0.00446
66049	0.00247	0.00625	0.00123	0.00757	0.00943	64049	0.0014	60104.9	0.0045
66050	0.00225	0.00561	0.00118	0.00737	0.00916	64050	0.00124	60105	0.00455
66051	0.00215	0.00537	0.00114	0.00709	0.00882	64051	0.00118	60105.1	0.00459
66052	0.00215	0.00558	0.00112	0.00677	0.00851	64052	0.00125	60105.2	0.00463
66053	0.00219	0.00604	0.00114	0.00641	0.00837	64053	0.00144	60105.3	0.00468
66054	0.00222	0.00646	0.0012	0.00601	0.00849	64054	0.00166	60105.4	0.00472
66055	0.00223	0.00661	0.0013	0.00558	0.00893	64055	0.0018	60105.5	0.00477
66056	0.00224	0.00644	0.00144	0.00509	0.00958	64056	0.00179	60105.6	0.00481
66057	0.00228	0.00609	0.0016	0.00458	0.01027	64057	0.0016	60105.7	0.00486
66058	0.00237	0.00576	0.00174	0.00411	0.01088	64058	0.00131	60105.8	0.0049
66059	0.00251	0.00558	0.00179	0.00384	0.01134	64059	0.00103	60105.9	0.00494
66060	0.00268	0.00559	0.00173	0.00385	0.0115	64060	0.000844248	60106	0.00498
66061	0.00287	0.00575	0.00161	0.00417	0.01132	64061	0.000758596	60106.1	0.00501
66062	0.00314	0.00604	0.0015	0.00477	0.01091	64062	0.000742	60106.2	0.00505
66063	0.00354	0.00645	0.00143	0.00554	0.01056	64063	0.000752619	60106.3	0.00508
66064	0.00407	0.00694	0.00139	0.00631	0.01041	64064	0.000752429	60106.4	0.00511
66065	0.00462	0.00745	0.00137	0.00688	0.01039	64065	0.000720586	60106.5	0.00513
66066	0.00505	0.00802	0.00133	0.00726	0.01033	64066	0.000666133	60106.6	0.00515
66067	0.00526	0.0086	0.00126	0.00746	0.01007	64067	0.000621831	60106.7	0.00518
66068	0.0052	0.00899	0.00117	0.00745	0.00946	64068	0.000618034	60106.8	0.00519
66069	0.005	0.00896	0.00111	0.00723	0.00856	64069	0.000666346	60106.9	0.00521
66070	0.00485	0.00844	0.0011	0.00679	0.00762	64070	0.000768402	60107	0.00522
66071	0.00484	0.00748	0.00115	0.00608	0.00687	64071	0.000917825	60107.1	0.00523
66072	0.005	0.0064	0.00126	0.00518	0.00643	64072	0.00108	60107.2	0.00524
66073	0.0053	0.00555	0.0014	0.0043	0.00636	64073	0.0012	60107.3	0.00524
66074	0.00562	0.00513	0.00152	0.00359	0.00666	64074	0.00126	60107.4	0.00525
66075	0.00589	0.00517	0.00157	0.00314	0.00731	64075	0.00125	60107.5	0.00525
66076	0.00612	0.00558	0.00156	0.00293	0.00822	64076	0.00119	60107.6	0.00525
66077	0.00637	0.00621	0.0015	0.00295	0.00929	64077	0.0011	60107.7	0.00525
66078	0.00656	0.00683	0.00145	0.00313	0.01025	64078	0.00101	60107.8	0.00524
66079	0.00661	0.00724	0.00141	0.00343	0.01088	64079	0.000918029	60107.9	0.00524
66080	0.00651	0.00746	0.00139	0.00375	0.01113	64080	0.00082974	60108	0.00523
66081	0.00629	0.00758	0.00137	0.00402	0.01098	64081	0.000730059	60108.1	0.00522
66082	0.00597	0.00765	0.00133	0.00414	0.01038	64082	0.000619807	60108.2	0.00521
66083	0.00557	0.00772	0.00128	0.00407	0.00942	64083	0.000517809	60108.3	0.0052
66084	0.00506	0.00778	0.00122	0.00383	0.00834	64084	0.000451555	60108.4	0.00518
66085	0.00448	0.00776	0.00117	0.00345	0.00742	64085	0.000441069	60108.5	0.00517
66086	0.00392	0.00765	0.00113	0.00302	0.00684	64086	0.000495169	60108.6	0.00515
66087	0.00348	0.00747	0.00109	0.0026	0.00664	64087	0.000618753	60108.7	0.00514
66088	0.00321	0.00729	0.00108	0.00229	0.00672	64088	0.000812015	60108.8	0.00512
66089	0.00314	0.00718	0.0011	0.00217	0.00696	64089	0.00105	60108.9	0.0051
66090	0.00321	0.00713	0.00114	0.00228	0.00717	64090	0.00127	60109	0.00508
66091	0.00332	0.0071	0.00118	0.00261	0.00719	64091	0.0014	60109.1	0.00506
66092	0.00339	0.00712	0.00121	0.00313	0.00709	64092	0.0014	60109.2	0.00504
66093	0.00338	0.00729	0.00123	0.00372	0.00708	64093	0.00127	60109.3	0.00502
66094	0.00325	0.00764	0.00125	0.00425	0.0073	64094	0.00109	60109.4	0.005
66095	0.003	0.00816	0.0013	0.00464	0.00772	64095	0.000892146	60109.5	0.00499
66096	0.0027	0.00877	0.00135	0.00492	0.00813	64096	0.000721842	60109.6	0.00498
66097	0.00246	0.00942	0.00141	0.00515	0.00838	64097	0.000610313	60109.7	0.00496
66098	0.0024	0.01008	0.00146	0.0054	0.00848	64098	0.000564628	60109.8	0.00496
66099	0.0026	0.01058	0.00148	0.0057	0.00848	64099	0.000575289	60109.9	0.00495
66100	0.00303	0.01068	0.00149	0.006	0.00844	64100	0.000629822	60110	0.00495
66101	0.00356	0.01033	0.00147	0.00629	0.00831	64101	0.00070775	60110.1	0.00495
66102	0.00399	0.00965	0.00145	0.00647	0.008	64102	0.000781489	60110.2	0.00495
66103	0.00414	0.0089	0.00142	0.00636	0.00749	64103	0.00082562	60110.3	0.00496
66104	0.00402	0.00835	0.00141	0.00593	0.00694	64104	0.000830541	60110.4	0.00497
66105	0.00375	0.00811	0.00141	0.00523	0.00658	64105	0.000813573	60110.5	0.00499
66106	0.00345	0.00803	0.00139	0.00439	0.00663	64106	0.000808108	60110.6	0.005
66107	0.00321	0.00793	0.00135	0.00367	0.00726	64107	0.000851864	60110.7	0.00502
66108	0.00306	0.0076	0.00129	0.0032	0.00848	64108	0.000973188	60110.8	0.00504
66109	0.00297	0.00695	0.00123	0.00297	0.01012	64109	0.00116	60110.9	0.00507
66110	0.00294	0.0061	0.00116	0.00294	0.01182	64110	0.00137	60111	0.0051
66111	0.00297	0.00519	0.0011	0.00306	0.01305	64111	0.00157	60111.1	0.00512
66112	0.00305	0.00436	0.00105	0.00325	0.01336	64112	0.00175	60111.2	0.00515
66113	0.00316	0.00374	0.00102	0.00345	0.01267	64113	0.00189	60111.3	0.00519
66114	0.00327	0.00336	0.00098759	0.00362	0.01128	64114	0.002	60111.4	0.00522
66115	0.00329	0.00326	0.000956062	0.00369	0.00967	64115	0.00209	60111.5	0.00525
66116	0.00319	0.00343	0.000942681	0.00369	0.00825	64116	0.00215	60111.6	0.00528
66117	0.00294	0.00379	0.000958958	0.00365	0.00721	64117	0.00213	60111.7	0.00531
66118	0.00258	0.00414	0.001	0.00362	0.00654	64118	0.00203	60111.8	0.00534
66119	0.00218	0.00429	0.00106	0.00364	0.00608	64119	0.00191	60111.9	0.00537
66120	0.00186	0.00417	0.00112	0.00373	0.00568	64120	0.00179	60112	0.0054
66121	0.00171	0.00398	0.00119	0.00391	0.00533	64121	0.0017	60112.1	0.00543
66122	0.00173	0.00396	0.00125	0.00412	0.00505	64122	0.00164	60112.2	0.00546
66123	0.0019	0.00421	0.0013	0.00429	0.00487	64123	0.00162	60112.3	0.00549
66124	0.00212	0.00467	0.00133	0.00439	0.00483	64124	0.00166	60112.4	0.00551
66125	0.00231	0.0052	0.00134	0.0045	0.00499	64125	0.00173	60112.5	0.00553
66126	0.00241	0.00562	0.00133	0.00472	0.00538	64126	0.00183	60112.6	0.00555
66127	0.00239	0.00579	0.00132	0.00504	0.00596	64127	0.00189	60112.7	0.00557
66128	0.00228	0.00571	0.00132	0.00539	0.00661	64128	0.00188	60112.8	0.00559
66129	0.00213	0.00549	0.00133	0.00565	0.00721	64129	0.00176	60112.9	0.00561
66130	0.00203	0.00528	0.00136	0.00574	0.00777	64130	0.00156	60113	0.00562
66131	0.00203	0.0052	0.00143	0.00565	0.00832	64131	0.00132	60113.1	0.00563
66132	0.00216	0.00533	0.00154	0.00547	0.00887	64132	0.00112	60113.2	0.00564
66133	0.00241	0.00568	0.00171	0.00532	0.00938	64133	0.000971607	60113.3	0.00564
66134	0.00275	0.00616	0.00192	0.00528	0.00975	64134	0.000886968	60113.4	0.00565
66135	0.00309	0.00652	0.00212	0.00526	0.00986	64135	0.000860999	60113.5	0.00565
66136	0.00337	0.00658	0.00228	0.00522	0.00969	64136	0.000909042	60113.6	0.00564
66137	0.00354	0.00641	0.00236	0.00518	0.00933	64137	0.00103	60113.7	0.00564
66138	0.0036	0.00621	0.00235	0.00517	0.00876	64138	0.00118	60113.8	0.00563
66139	0.00353	0.00618	0.00228	0.00521	0.00796	64139	0.00131	60113.9	0.00562
66140	0.00342	0.00647	0.00218	0.00538	0.0071	64140	0.00136	60114	0.00561
66141	0.00334	0.00708	0.00205	0.00568	0.00643	64141	0.00134	60114.1	0.00559
66142	0.0033	0.00785	0.00185	0.00591	0.00603	64142	0.00129	60114.2	0.00557
66143	0.00324	0.00857	0.00161	0.00585	0.00586	64143	0.00129	60114.3	0.00555
66144	0.00313	0.00918	0.00138	0.0055	0.00586	64144	0.00134	60114.4	0.00552
66145	0.00296	0.00969	0.00119	0.00499	0.00598	64145	0.00143	60114.5	0.0055
66146	0.00275	0.01004	0.00106	0.00448	0.00618	64146	0.00152	60114.6	0.00547
66147	0.00255	0.0101	0.00102	0.00407	0.00645	64147	0.00155	60114.7	0.00544
66148	0.00239	0.00975	0.00105	0.00378	0.00678	64148	0.00151	60114.8	0.00541
66149	0.00228	0.00905	0.00115	0.00363	0.00718	64149	0.00143	60114.9	0.00538
66150	0.00224	0.0082	0.0013	0.00364	0.00767	64150	0.00133	60115	0.00535
66151	0.00227	0.00741	0.00149	0.00379	0.00824	64151	0.00126	60115.1	0.00533
66152	0.00238	0.00687	0.00167	0.00411	0.00882	64152	0.00122	60115.2	0.0053
66153	0.00258	0.00667	0.00183	0.00458	0.00927	64153	0.00121	60115.3	0.00528
66154	0.00281	0.00674	0.00192	0.00511	0.0094	64154	0.00118	60115.4	0.00526
66155	0.00303	0.007	0.0019	0.00558	0.00927	64155	0.0011	60115.5	0.00524
66156	0.00322	0.00744	0.00182	0.00592	0.00912	64156	0.000951718	60115.6	0.00523
66157	0.0034	0.00813	0.00174	0.00612	0.00924	64157	0.00076711	60115.7	0.00522
66158	0.00357	0.00911	0.00167	0.00615	0.00973	64158	0.000596052	60115.8	0.00521
66159	0.00369	0.01026	0.00161	0.006	0.01041	64159	0.000473679	60115.9	0.00521
66160	0.00372	0.01135	0.00155	0.00578	0.01096	64160	0.000406036	60116	0.00521
66161	0.00369	0.01214	0.00146	0.00567	0.01119	64161	0.000384641	60116.1	0.00522
66162	0.00369	0.01236	0.00138	0.00578	0.01101	64162	0.000397771	60116.2	0.00523
66163	0.0038	0.01179	0.00132	0.00612	0.01054	64163	0.000430977	60116.3	0.00524
66164	0.00411	0.0105	0.00129	0.00653	0.01008	64164	0.000471943	60116.4	0.00525
66165	0.00467	0.00893	0.00129	0.00678	0.00992	64165	0.000514821	60116.5	0.00526
66166	0.00545	0.00765	0.00131	0.00672	0.01019	64166	0.000553944	60116.6	0.00528
66167	0.0063	0.00706	0.00132	0.00642	0.01087	64167	0.000583932	60116.7	0.00529
66168	0.00695	0.00722	0.00132	0.00605	0.01177	64168	0.000611059	60116.8	0.00531
66169	0.00721	0.00799	0.00129	0.00588	0.01274	64169	0.000644505	60116.9	0.00532
66170	0.0071	0.00913	0.00125	0.00616	0.01366	64170	0.000676646	60117	0.00534
66171	0.00682	0.01042	0.0012	0.00695	0.01434	64171	0.000690789	60117.1	0.00536
66172	0.00659	0.0117	0.00113	0.00811	0.01456	64172	0.00067875	60117.2	0.00537
66173	0.00655	0.0129	0.00103	0.00931	0.01428	64173	0.000644354	60117.3	0.00539
66174	0.00671	0.01389	0.000930951	0.01016	0.01364	64174	0.000602805	60117.4	0.0054
66175	0.007	0.01454	0.000846978	0.0104	0.01286	64175	0.00057027	60117.5	0.00542
66176	0.00729	0.01484	0.000795354	0.00997	0.01215	64176	0.000547032	60117.6	0.00543
66177	0.00743	0.01477	0.000787726	0.00902	0.01159	64177	0.000524952	60117.7	0.00544
66178	0.00736	0.01427	0.000839613	0.00786	0.01113	64178	0.000503941	60117.8	0.00545
66179	0.00709	0.01333	0.000951881	0.00682	0.01066	64179	0.000489259	60117.9	0.00546
66180	0.00669	0.01208	0.0011	0.0061	0.00999	64180	0.000489483	60118	0.00547
66181	0.00617	0.01072	0.00123	0.00565	0.00903	64181	0.000516632	60118.1	0.00548
66182	0.00563	0.00955	0.0013	0.00535	0.0079	64182	0.000577748	60118.2	0.00549
66183	0.00517	0.00889	0.00128	0.00515	0.00694	64183	0.000670207	60118.3	0.0055
66184	0.00488	0.00885	0.0012	0.005	0.00642	64184	0.000776095	60118.4	0.0055
66185	0.00482	0.00931	0.00109	0.00489	0.00645	64185	0.000862798	60118.5	0.0055
66186	0.00494	0.00998	0.000988574	0.00473	0.00684	64186	0.000905662	60118.6	0.00551
66187	0.00522	0.0107	0.000937661	0.00455	0.00734	64187	0.000900048	60118.7	0.00551
66188	0.00566	0.01164	0.000946864	0.00442	0.0078	64188	0.00085612	60118.8	0.0055
66189	0.00622	0.01298	0.00102	0.00438	0.00812	64189	0.000800692	60118.9	0.0055
66190	0.00672	0.01455	0.00116	0.00443	0.00824	64190	0.000769683	60119	0.0055
66191	0.00698	0.0158	0.00135	0.00454	0.0082	64191	0.000793514	60119.1	0.00549
66192	0.00692	0.01618	0.00153	0.00479	0.00808	64192	0.000891493	60119.2	0.00548
66193	0.00666	0.01541	0.00166	0.00526	0.00791	64193	0.00107	60119.3	0.00546
66194	0.0063	0.01364	0.00168	0.00601	0.00768	64194	0.00129	60119.4	0.00545
66195	0.00588	0.01136	0.00162	0.00707	0.00742	64195	0.0015	60119.5	0.00543
66196	0.00544	0.00925	0.00149	0.00834	0.0073	64196	0.00164	60119.6	0.00541
66197	0.00499	0.00776	0.00136	0.00957	0.00739	64197	0.00166	60119.7	0.00539
66198	0.00453	0.00702	0.00125	0.01038	0.00761	64198	0.00158	60119.8	0.00537
66199	0.00411	0.00697	0.00122	0.01058	0.00782	64199	0.00142	60119.9	0.00535
66200	0.00384	0.00747	0.00125	0.01019	0.00791	64200	0.00124	60120	0.00532
66201	0.00377	0.00821	0.0013	0.0094	0.00777	64201	0.00109	60120.1	0.0053
66202	0.00388	0.00885	0.00136	0.00848	0.00745	64202	0.000947291	60120.2	0.00527
66203	0.00413	0.00915	0.00142	0.0077	0.00712	64203	0.000825679	60120.3	0.00525
66204	0.00443	0.00913	0.00146	0.00713	0.00698	64204	0.000723027	60120.4	0.00523
66205	0.00468	0.00898	0.00151	0.00665	0.00702	64205	0.000651104	60120.5	0.00521
66206	0.00475	0.00879	0.00158	0.00606	0.00705	64206	0.000621834	60120.6	0.00519
66207	0.00464	0.00864	0.00162	0.00531	0.00685	64207	0.000636528	60120.7	0.00517
66208	0.00445	0.00867	0.00162	0.00453	0.00642	64208	0.000682158	60120.8	0.00515
66209	0.0043	0.00887	0.00157	0.00386	0.00588	64209	0.000736841	60120.9	0.00514
66210	0.00422	0.0091	0.00149	0.0034	0.00538	64210	0.000779721	60121	0.00514
66211	0.00417	0.00918	0.00143	0.00316	0.00502	64211	0.000800216	60121.1	0.00513
66212	0.00409	0.00904	0.0014	0.00311	0.00485	64212	0.000801351	60121.2	0.00513
66213	0.00399	0.0087	0.00141	0.00316	0.00491	64213	0.000801739	60121.3	0.00514
66214	0.00388	0.00825	0.00144	0.0032	0.0052	64214	0.000830288	60121.4	0.00515
66215	0.00375	0.00776	0.00145	0.00317	0.00571	64215	0.000904925	60121.5	0.00516
66216	0.00357	0.00723	0.00143	0.00309	0.00634	64216	0.00102	60121.6	0.00517
66217	0.00333	0.00664	0.00138	0.00306	0.00692	64217	0.00116	60121.7	0.00518
66218	0.00308	0.00603	0.0013	0.00318	0.00724	64218	0.00127	60121.8	0.0052
66219	0.00291	0.00553	0.00123	0.00352	0.00719	64219	0.00133	60121.9	0.00522
66220	0.00287	0.00522	0.00119	0.00402	0.00675	64220	0.00133	60122	0.00524
66221	0.00297	0.00506	0.00122	0.00456	0.00605	64221	0.00127	60122.1	0.00526
66222	0.00319	0.00499	0.00135	0.005	0.00535	64222	0.00117	60122.2	0.00528
66223	0.00345	0.00494	0.00152	0.00525	0.00492	64223	0.00105	60122.3	0.0053
66224	0.00364	0.00494	0.00171	0.00523	0.00494	64224	0.000931541	60122.4	0.00532
66225	0.0037	0.00513	0.00186	0.00498	0.00551	64225	0.000840501	60122.5	0.00533
66226	0.00363	0.00548	0.00194	0.00455	0.00658	64226	0.000781691	60122.6	0.00535
66227	0.00345	0.00584	0.00195	0.00404	0.00801	64227	0.000749448	60122.7	0.00537
66228	0.00324	0.00605	0.00192	0.00354	0.0095	64228	0.00074716	60122.8	0.00539
66229	0.0031	0.00603	0.00186	0.00312	0.0107	64229	0.000777877	60122.9	0.00541
66230	0.00308	0.00586	0.00179	0.00285	0.01144	64230	0.000823191	60123	0.00542
66231	0.0032	0.0057	0.00172	0.00277	0.0118	64231	0.000855285	60123.1	0.00544
66232	0.00337	0.0056	0.00166	0.00287	0.01197	64232	0.000866336	60123.2	0.00546
66233	0.00347	0.0055	0.00162	0.00314	0.01205	64233	0.000869466	60123.3	0.00548
66234	0.00347	0.00533	0.00161	0.00355	0.01204	64234	0.000870713	60123.4	0.00551
66235	0.0034	0.0051	0.00162	0.00413	0.01188	64235	0.000857314	60123.5	0.00553
66236	0.00335	0.00485	0.00163	0.00496	0.01155	64236	0.00081363	60123.6	0.00556
66237	0.00341	0.00464	0.0016	0.00603	0.01105	64237	0.000736097	60123.7	0.00559
66238	0.00357	0.00447	0.00157	0.00718	0.01034	64238	0.000640477	60123.8	0.00562
66239	0.00377	0.00432	0.00157	0.00811	0.00943	64239	0.000556355	60123.9	0.00565
66240	0.00392	0.0042	0.00162	0.00858	0.00839	64240	0.000509578	60124	0.00568
66241	0.00394	0.00418	0.00173	0.00864	0.00735	64241	0.000515553	60124.1	0.00572
66242	0.00382	0.00433	0.00189	0.00848	0.00647	64242	0.000581202	60124.2	0.00576
66243	0.00358	0.0047	0.00205	0.00824	0.0058	64243	0.000699156	60124.3	0.0058
66244	0.0033	0.00527	0.00214	0.00791	0.00538	64244	0.000848207	60124.4	0.00585
66245	0.003	0.00592	0.00214	0.00737	0.00513	64245	0.00101	60124.5	0.00589
66246	0.0027	0.0065	0.00206	0.00662	0.00497	64246	0.00117	60124.6	0.00593
66247	0.00245	0.00694	0.00194	0.00592	0.00491	64247	0.00128	60124.7	0.00598
66248	0.00228	0.00726	0.00181	0.00549	0.00496	64248	0.00132	60124.8	0.00602
66249	0.00222	0.00745	0.00174	0.00541	0.00512	64249	0.00128	60124.9	0.00606
66250	0.00227	0.00758	0.00175	0.00566	0.00542	64250	0.00118	60125	0.0061
66251	0.00242	0.00772	0.00183	0.00614	0.00586	64251	0.00102	60125.1	0.00614
66252	0.00264	0.00795	0.00195	0.00667	0.00634	64252	0.000841004	60125.2	0.00618
66253	0.00291	0.00832	0.00208	0.00715	0.00672	64253	0.00069513	60125.3	0.00621
66254	0.00321	0.00891	0.0022	0.00758	0.0069	64254	0.000603536	60125.4	0.00624
66255	0.00356	0.00972	0.00232	0.00795	0.00691	64255	0.000558889	60125.5	0.00627
66256	0.00394	0.01064	0.00243	0.00812	0.0068	64256	0.000552647	60125.6	0.00629
66257	0.00432	0.01143	0.00252	0.00785	0.00668	64257	0.000578975	60125.7	0.00631
66258	0.00462	0.0119	0.00257	0.00707	0.00668	64258	0.000626134	60125.8	0.00633
66259	0.00477	0.01203	0.00257	0.00607	0.00695	64259	0.000679033	60125.9	0.00634
66260	0.00464	0.01183	0.00252	0.00518	0.0075	64260	0.000729931	60126	0.00635
66261	0.00424	0.01147	0.00247	0.00463	0.00823	64261	0.000778695	60126.1	0.00635
66262	0.00367	0.01125	0.00242	0.00448	0.0089	64262	0.000823463	60126.2	0.00635
66263	0.00312	0.01134	0.00239	0.00463	0.00927	64263	0.000859614	60126.3	0.00634
66264	0.0027	0.01174	0.00238	0.00498	0.00923	64264	0.000891156	60126.4	0.00633
66265	0.00249	0.0122	0.00242	0.00542	0.0089	64265	0.000933734	60126.5	0.00632
66266	0.00245	0.01236	0.00248	0.0058	0.00854	64266	0.001	60126.6	0.00629
66267	0.00254	0.01201	0.00253	0.00607	0.0084	64267	0.00109	60126.7	0.00627
66268	0.0027	0.01123	0.00252	0.00626	0.00863	64268	0.00116	60126.8	0.00624
66269	0.00287	0.01024	0.00248	0.0064	0.00915	64269	0.00116	60126.9	0.0062
66270	0.00299	0.00939	0.00247	0.00655	0.00974	64270	0.00108	60127	0.00616
66271	0.00305	0.00894	0.00247	0.0068	0.01019	64271	0.000941512	60127.1	0.00611
66272	0.00303	0.00889	0.00247	0.00714	0.01037	64272	0.000814189	60127.2	0.00606
66273	0.00294	0.009	0.00248	0.00756	0.01032	64273	0.000728581	60127.3	0.00601
66274	0.00282	0.00909	0.00249	0.00803	0.01022	64274	0.000696756	60127.4	0.00595
66275	0.00277	0.00914	0.00248	0.00842	0.0103	64275	0.000712841	60127.5	0.00589
66276	0.00289	0.00924	0.00242	0.00856	0.01072	64276	0.000756776	60127.6	0.00583
66277	0.00321	0.00936	0.00231	0.00825	0.01148	64277	0.000807121	60127.7	0.00577
66278	0.00366	0.00938	0.00214	0.00749	0.01235	64278	0.000853433	60127.8	0.00572
66279	0.00418	0.0092	0.00197	0.0065	0.01306	64279	0.000898256	60127.9	0.00566
66280	0.00469	0.00873	0.00187	0.00555	0.0132	64280	0.00094579	60128	0.00562
66281	0.00514	0.00794	0.00192	0.00477	0.01249	64281	0.000990888	60128.1	0.00558
66282	0.00549	0.00696	0.00208	0.00427	0.01104	64282	0.00103	60128.2	0.00556
66283	0.00566	0.00605	0.00229	0.00405	0.00935	64283	0.00107	60128.3	0.00554
66284	0.00561	0.0054	0.00243	0.00408	0.00789	64284	0.00111	60128.4	0.00553
66285	0.0054	0.00512	0.00245	0.0043	0.00702	64285	0.00115	60128.5	0.00554
66286	0.00522	0.00525	0.00234	0.00468	0.00688	64286	0.00115	60128.6	0.00556
66287	0.00518	0.00577	0.00218	0.00506	0.00732	64287	0.0011	60128.7	0.00558
66288	0.00533	0.00654	0.00202	0.00524	0.00798	64288	0.001	60128.8	0.00562
66289	0.00568	0.00743	0.00194	0.00506	0.00846	64289	0.000867633	60128.9	0.00567
66290	0.00622	0.00838	0.00196	0.00454	0.00854	64290	0.000738186	60129	0.00573
66291	0.00686	0.00929	0.00209	0.00389	0.00826	64291	0.000647806	60129.1	0.0058
66292	0.00734	0.00997	0.00233	0.00331	0.00779	64292	0.000608864	60129.2	0.00587
66293	0.00743	0.01025	0.00261	0.00292	0.00739	64293	0.000613123	60129.3	0.00594
66294	0.00703	0.01001	0.00287	0.00276	0.0072	64294	0.000647186	60129.4	0.00602
66295	0.0063	0.00929	0.00304	0.00284	0.0073	64295	0.00069734	60129.5	0.0061
66296	0.0055	0.00823	0.00306	0.00317	0.00766	64296	0.000737882	60129.6	0.00618
66297	0.00485	0.00701	0.00295	0.0037	0.00822	64297	0.000736921	60129.7	0.00626
66298	0.00439	0.00581	0.00277	0.00435	0.00888	64298	0.000687753	60129.8	0.00634
66299	0.00411	0.0048	0.00259	0.00498	0.00957	64299	0.000618589	60129.9	0.00641
66300	0.00393	0.00406	0.00246	0.00541	0.01019	64300	0.000567095	60130	0.00648
66301	0.00376	0.00361	0.0024	0.00556	0.01067	64301	0.000559983	60130.1	0.00654
66302	0.00359	0.00346	0.00237	0.00551	0.01101	64302	0.00061396	60130.2	0.0066
66303	0.00346	0.00359	0.00231	0.00537	0.01128	64303	0.000735955	60130.3	0.00664
66304	0.00339	0.00387	0.00218	0.00523	0.01149	64304	0.000913386	60130.4	0.00667
66305	0.00338	0.00415	0.00202	0.00512	0.01151	64305	0.00111	60130.5	0.0067
66306	0.0034	0.00427	0.00189	0.00504	0.01107	64306	0.00128	60130.6	0.00671
66307	0.00342	0.00417	0.00186	0.00497	0.01004	64307	0.00138	60130.7	0.00672
66308	0.00347	0.00396	0.00196	0.00495	0.00868	64308	0.00141	60130.8	0.00672
66309	0.00356	0.00376	0.00217	0.00499	0.00735	64309	0.00138	60130.9	0.00672
66310	0.00369	0.00365	0.00238	0.00506	0.00633	64310	0.00132	60131	0.00671
66311	0.00386	0.00367	0.00251	0.00516	0.00575	64311	0.00125	60131.1	0.0067
66312	0.00412	0.00382	0.00251	0.00526	0.00562	64312	0.00118	60131.2	0.0067
66313	0.00449	0.00402	0.00244	0.00536	0.0058	64313	0.00115	60131.3	0.0067
66314	0.00499	0.00422	0.00236	0.00551	0.0061	64314	0.00116	60131.4	0.00671
66315	0.0055	0.0044	0.00232	0.00583	0.00632	64315	0.00119	60131.5	0.00674
66316	0.00584	0.00458	0.00231	0.00638	0.00636	64316	0.00124	60131.6	0.00678
66317	0.00585	0.00481	0.00233	0.00711	0.00626	64317	0.00131	60131.7	0.00683
66318	0.00555	0.00509	0.00238	0.00782	0.00626	64318	0.00143	60131.8	0.00689
66319	0.00509	0.00545	0.00247	0.00819	0.00657	64319	0.00158	60131.9	0.00697
66320	0.00462	0.00578	0.00256	0.008	0.00724	64320	0.00172	60132	0.00705
66321	0.00422	0.006	0.00261	0.0073	0.00825	64321	0.00181	60132.1	0.00715
66322	0.00395	0.00607	0.00255	0.0064	0.00949	64322	0.00181	60132.2	0.00725
66323	0.0039	0.00597	0.00237	0.00563	0.01077	64323	0.00175	60132.3	0.00736
66324	0.00414	0.00578	0.00218	0.00518	0.01205	64324	0.00167	60132.4	0.00747
66325	0.00473	0.00562	0.00205	0.00501	0.01335	64325	0.00156	60132.5	0.00759
66326	0.00562	0.00556	0.00199	0.00495	0.01468	64326	0.00143	60132.6	0.00771
66327	0.00661	0.00562	0.00199	0.00488	0.01605	64327	0.00128	60132.7	0.00782
66328	0.00735	0.00582	0.00202	0.00476	0.01737	64328	0.00113	60132.8	0.00793
66329	0.00755	0.00618	0.00208	0.00457	0.01865	64329	0.000957219	60132.9	0.00804
66330	0.00717	0.00675	0.0022	0.00438	0.02008	64330	0.000791048	60133	0.00815
66331	0.00641	0.00748	0.00242	0.00419	0.02168	64331	0.000659265	60133.1	0.00826
66332	0.00557	0.00819	0.00277	0.00399	0.02309	64332	0.000590134	60133.2	0.00835
66333	0.00492	0.00864	0.00322	0.00374	0.0237	64333	0.000596144	60133.3	0.00845
66334	0.00464	0.00872	0.00366	0.00349	0.02331	64334	0.000678207	60133.4	0.00854
66335	0.00481	0.00863	0.00401	0.00332	0.02231	64335	0.000835437	60133.5	0.00862
66336	0.00534	0.00858	0.00421	0.00331	0.02109	64336	0.00105	60133.6	0.00869
66337	0.00598	0.00874	0.00427	0.00344	0.01969	64337	0.00129	60133.7	0.00876
66338	0.00653	0.00917	0.00424	0.00372	0.01816	64338	0.00148	60133.8	0.00882
66339	0.00685	0.00985	0.00419	0.00411	0.0167	64339	0.0016	60133.9	0.00887
66340	0.00685	0.01062	0.00411	0.0045	0.01546	64340	0.00163	60134	0.00891
66341	0.0066	0.01127	0.00401	0.00474	0.01459	64341	0.00152	60134.1	0.00894
66342	0.00627	0.0116	0.0039	0.00474	0.01416	64342	0.00131	60134.2	0.00896
66343	0.00602	0.01147	0.00379	0.00447	0.01381	64343	0.00107	60134.3	0.00896
66344	0.00592	0.01098	0.00366	0.00403	0.01309	64344	0.000855461	60134.4	0.00896
66345	0.00603	0.01042	0.00351	0.00361	0.01199	64345	0.000714092	60134.5	0.00895
66346	0.00623	0.00993	0.00333	0.00333	0.01082	64346	0.000640866	60134.6	0.00894
66347	0.00638	0.00952	0.00318	0.0032	0.01008	64347	0.000625311	60134.7	0.00892
66348	0.00651	0.00925	0.00312	0.00324	0.01022	64348	0.00065746	60134.8	0.00891
66349	0.00668	0.00911	0.00312	0.0034	0.01145	64349	0.00072884	60134.9	0.0089
66350	0.00684	0.00893	0.00318	0.00362	0.01357	64350	0.000832206	60135	0.0089
66351	0.00688	0.00855	0.00326	0.00387	0.01619	64351	0.000950237	60135.1	0.0089
66352	0.00674	0.00804	0.00332	0.00415	0.01897	64352	0.00106	60135.2	0.00892
66353	0.00645	0.00756	0.00331	0.00449	0.02165	64353	0.00119	60135.3	0.00896
66354	0.00607	0.00722	0.00321	0.00486	0.02391	64354	0.00135	60135.4	0.00901
66355	0.00575	0.00699	0.00304	0.00519	0.02543	64355	0.00157	60135.5	0.00907
66356	0.0056	0.00681	0.00285	0.00542	0.02593	64356	0.00182	60135.6	0.00914
66357	0.00565	0.00663	0.00268	0.00551	0.02509	64357	0.00201	60135.7	0.00923
66358	0.00579	0.00646	0.00253	0.00545	0.02279	64358	0.00206	60135.8	0.00932
66359	0.00591	0.00639	0.00239	0.00531	0.01969	64359	0.00193	60135.9	0.00942
66360	0.00595	0.00641	0.00229	0.0052	0.01683	64360	0.00165	60136	0.00953
66361	0.00588	0.00638	0.00223	0.0052	0.01494	64361	0.00135	60136.1	0.00964
66362	0.00566	0.00616	0.00221	0.00527	0.01422	64362	0.00114	60136.2	0.00974
66363	0.00527	0.0057	0.00224	0.00537	0.01442	64363	0.00104	60136.3	0.00985
66364	0.00475	0.00511	0.00231	0.0055	0.01512	64364	0.00103	60136.4	0.00995
66365	0.0042	0.00457	0.00241	0.00572	0.0158	64365	0.00104	60136.5	0.01005
66366	0.00379	0.00421	0.00248	0.00606	0.01603	64366	0.00104	60136.6	0.01015
66367	0.00363	0.00408	0.00249	0.0065	0.01552	64367	0.00105	60136.7	0.01023
66368	0.0038	0.00415	0.00244	0.00695	0.01426	64368	0.00106	60136.8	0.01031
66369	0.00428	0.00432	0.00238	0.00728	0.01247	64369	0.00111	60136.9	0.01037
66370	0.005	0.00451	0.00237	0.00738	0.01049	64370	0.00118	60137	0.01042
66371	0.00582	0.00473	0.00242	0.00722	0.00875	64371	0.00125	60137.1	0.01045
66372	0.00659	0.00502	0.00251	0.0068	0.00747	64372	0.00133	60137.2	0.01046
66373	0.00715	0.0054	0.00261	0.00619	0.00666	64373	0.00142	60137.3	0.01045
66374	0.00748	0.00589	0.00268	0.00561	0.00632	64374	0.00151	60137.4	0.01041
66375	0.00766	0.00649	0.00269	0.00525	0.00642	64375	0.00163	60137.5	0.01035
66376	0.00774	0.00722	0.00263	0.00518	0.00685	64376	0.00178	60137.6	0.01026
66377	0.00777	0.00804	0.0025	0.00529	0.00734	64377	0.00191	60137.7	0.01015
66378	0.00782	0.00896	0.00235	0.00545	0.00768	64378	0.00198	60137.8	0.01002
66379	0.00788	0.00975	0.00224	0.00555	0.00776	64379	0.00196	60137.9	0.00986
66380	0.0078	0.01	0.00219	0.00547	0.00759	64380	0.00188	60138	0.00969
66381	0.00751	0.00953	0.00221	0.00515	0.0074	64381	0.00179	60138.1	0.00952
66382	0.00704	0.00862	0.00227	0.00468	0.00748	64382	0.00173	60138.2	0.00936
66383	0.00641	0.00769	0.00234	0.00416	0.00786	64383	0.0017	60138.3	0.0092
66384	0.0057	0.00707	0.00235	0.00373	0.0084	64384	0.00167	60138.4	0.00908
66385	0.00509	0.00687	0.0023	0.00354	0.00905	64385	0.00161	60138.5	0.00898
66386	0.00476	0.00696	0.00224	0.00367	0.00983	64386	0.00154	60138.6	0.00892
66387	0.0048	0.00711	0.00223	0.0041	0.01072	64387	0.00149	60138.7	0.0089
66388	0.00525	0.00722	0.00227	0.00471	0.01157	64388	0.00147	60138.8	0.00891
66389	0.00611	0.00726	0.00228	0.00533	0.01204	64389	0.00148	60138.9	0.00897
66390	0.00722	0.00728	0.00221	0.00576	0.0119	64390	0.00151	60139	0.00907
66391	0.00835	0.00732	0.00207	0.0059	0.01121	64391	0.0015	60139.1	0.0092
66392	0.00926	0.00736	0.00191	0.00573	0.01027	64392	0.00145	60139.2	0.00935
66393	0.00976	0.00735	0.00178	0.00535	0.00937	64393	0.00133	60139.3	0.00953
66394	0.00983	0.00734	0.00173	0.00491	0.00872	64394	0.00118	60139.4	0.00973
66395	0.00967	0.00748	0.00176	0.00453	0.00843	64395	0.00101	60139.5	0.00994
66396	0.00943	0.00783	0.00186	0.00426	0.00847	64396	0.000861988	60139.6	0.01016
66397	0.00916	0.0083	0.00201	0.00407	0.00864	64397	0.000774473	60139.7	0.01039
66398	0.00889	0.00875	0.00214	0.00399	0.00877	64398	0.000763225	60139.8	0.01062
66399	0.00877	0.00906	0.00219	0.00406	0.00888	64399	0.000818865	60139.9	0.01086
66400	0.00884	0.00905	0.00213	0.0043	0.00908	64400	0.000916424	60140	0.01109
66401	0.00907	0.00866	0.00201	0.00471	0.00944	64401	0.00101	60140.1	0.01132
66402	0.00936	0.00802	0.00188	0.00529	0.00989	64402	0.00107	60140.2	0.01154
66403	0.00951	0.00734	0.00181	0.00591	0.01021	64403	0.00106	60140.3	0.01176
66404	0.00934	0.00685	0.00184	0.00638	0.01021	64404	0.00102	60140.4	0.01196
66405	0.00882	0.0067	0.00196	0.00652	0.0098	64405	0.000958537	60140.5	0.01215
66406	0.00807	0.00706	0.00214	0.00631	0.00912	64406	0.000898933	60140.6	0.01232
66407	0.00737	0.00803	0.00232	0.00593	0.00844	64407	0.00085248	60140.7	0.01246
66408	0.00686	0.00951	0.00245	0.00559	0.00795	64408	0.00082077	60140.8	0.01259
66409	0.00653	0.01108	0.00246	0.00539	0.0077	64409	0.000802339	60140.9	0.01269
66410	0.00639	0.01228	0.00238	0.00533	0.00768	64410	0.000797862	60141	0.01275
66411	0.00639	0.01287	0.00228	0.00538	0.00788	64411	0.00080075	60141.1	0.01279
66412	0.00648	0.01303	0.00224	0.00552	0.0082	64412	0.000799625	60141.2	0.01279
66413	0.00659	0.01301	0.00229	0.00575	0.00853	64413	0.000790237	60141.3	0.01276
66414	0.00659	0.01286	0.00241	0.00599	0.00868	64414	0.000779987	60141.4	0.01271
66415	0.00644	0.01254	0.00256	0.00621	0.00857	64415	0.000789246	60141.5	0.01263
66416	0.00623	0.01209	0.00271	0.00642	0.00833	64416	0.000840978	60141.6	0.01255
66417	0.00609	0.01155	0.00284	0.00662	0.00815	64417	0.000954836	60141.7	0.01247
66418	0.00606	0.01095	0.00296	0.0068	0.00815	64418	0.00115	60141.8	0.0124
66419	0.00607	0.01024	0.00307	0.00702	0.00837	64419	0.00142	60141.9	0.01236
66420	0.00604	0.00932	0.00315	0.00726	0.0087	64420	0.00167	60142	0.01235
66421	0.00598	0.00826	0.00317	0.00749	0.00906	64421	0.00179	60142.1	0.01239
66422	0.00598	0.00732	0.00309	0.00764	0.00947	64422	0.00174	60142.2	0.01247
66423	0.00609	0.00668	0.00286	0.00762	0.00982	64423	0.00157	60142.3	0.01261
66424	0.00616	0.00635	0.00252	0.00733	0.00988	64424	0.0014	60142.4	0.01279
66425	0.00606	0.00625	0.00218	0.00682	0.00955	64425	0.00129	60142.5	0.01301
66426	0.00581	0.00635	0.00194	0.00625	0.00915	64426	0.00126	60142.6	0.01328
66427	0.00548	0.00657	0.00183	0.00574	0.00913	64427	0.00129	60142.7	0.01358
66428	0.00514	0.00681	0.00184	0.00531	0.00974	64428	0.00134	60142.8	0.0139
66429	0.00486	0.00699	0.00193	0.00491	0.01101	64429	0.00137	60142.9	0.01424
66430	0.00473	0.00712	0.00204	0.00452	0.01279	64430	0.00136	60143	0.0146
66431	0.00477	0.00726	0.00209	0.0041	0.01476	64431	0.00132	60143.1	0.01497
66432	0.00497	0.00749	0.00207	0.00369	0.01661	64432	0.0013	60143.2	0.01535
66433	0.00528	0.00787	0.00198	0.00337	0.01807	64433	0.00134	60143.3	0.01572
66434	0.00558	0.00834	0.00186	0.00318	0.0189	64434	0.00143	60143.4	0.0161
66435	0.0057	0.00871	0.00179	0.00311	0.01896	64435	0.00156	60143.5	0.01647
66436	0.00559	0.00874	0.0018	0.0031	0.01858	64436	0.00169	60143.6	0.01683
66437	0.00534	0.00832	0.0019	0.00312	0.01834	64437	0.00179	60143.7	0.01718
66438	0.00505	0.0075	0.00205	0.00319	0.01846	64438	0.0018	60143.8	0.01751
66439	0.00481	0.00656	0.00221	0.00332	0.01865	64439	0.00171	60143.9	0.01783
66440	0.00469	0.00587	0.00235	0.00356	0.01848	64440	0.0016	60144	0.01812
66441	0.00472	0.00571	0.00244	0.00391	0.01746	64441	0.00154	60144.1	0.01839
66442	0.00486	0.00611	0.00249	0.00433	0.01542	64442	0.00148	60144.2	0.01863
66443	0.00513	0.00689	0.00247	0.00475	0.01271	64443	0.00141	60144.3	0.01883
66444	0.00552	0.00769	0.00235	0.00512	0.01	64444	0.00128	60144.4	0.01899
66445	0.00602	0.00819	0.00215	0.00538	0.00787	64445	0.00114	60144.5	0.0191
66446	0.00655	0.00829	0.00192	0.0055	0.00658	64446	0.00103	60144.6	0.01916
66447	0.00704	0.00821	0.00176	0.00548	0.00612	64447	0.000974599	60144.7	0.01917
66448	0.0074	0.0082	0.00171	0.00534	0.0063	64448	0.000999283	60144.8	0.01913
66449	0.00754	0.00845	0.00185	0.00511	0.00692	64449	0.00109	60144.9	0.01903
66450	0.00744	0.00893	0.00217	0.00486	0.00794	64450	0.00119	60145	0.0189
66451	0.00717	0.00941	0.00269	0.00472	0.00942	64451	0.00125	60145.1	0.01875
66452	0.00681	0.00963	0.00335	0.0048	0.01136	64452	0.00124	60145.2	0.01858
66453	0.00639	0.00942	0.00401	0.00516	0.01338	64453	0.00117	60145.3	0.01842
66454	0.00594	0.00897	0.00451	0.00576	0.01489	64454	0.00106	60145.4	0.01829
66455	0.00557	0.00859	0.00476	0.00654	0.01545	64455	0.000962808	60145.5	0.01819
66456	0.00541	0.0085	0.00478	0.00736	0.01497	64456	0.000907454	60145.6	0.01815
66457	0.00554	0.00873	0.00464	0.00808	0.01378	64457	0.000923687	60145.7	0.01818
66458	0.00596	0.00922	0.00435	0.00859	0.01243	64458	0.000994343	60145.8	0.01827
66459	0.00658	0.00986	0.00392	0.00887	0.01143	64459	0.00108	60145.9	0.01842
66460	0.00713	0.01045	0.00345	0.0089	0.01099	64460	0.00116	60146	0.01864
66461	0.00743	0.01089	0.00307	0.00874	0.0111	64461	0.00124	60146.1	0.01891
66462	0.00753	0.01135	0.00283	0.00857	0.01168	64462	0.00133	60146.2	0.01923
66463	0.00753	0.012	0.00275	0.00851	0.01243	64463	0.00142	60146.3	0.01958
66464	0.00756	0.01281	0.00278	0.00851	0.01298	64464	0.00147	60146.4	0.01997
66465	0.00773	0.01366	0.00289	0.00856	0.01318	64465	0.00146	60146.5	0.02038
66466	0.00809	0.01423	0.00305	0.00859	0.01315	64466	0.00141	60146.6	0.0208
66467	0.00859	0.01413	0.00316	0.00851	0.01319	64467	0.00136	60146.7	0.02124
66468	0.00911	0.0133	0.00312	0.0084	0.01375	64468	0.00136	60146.8	0.02168
66469	0.00953	0.01207	0.00292	0.00837	0.01521	64469	0.00137	60146.9	0.02213
66470	0.00973	0.0109	0.00259	0.00843	0.01745	64470	0.00135	60147	0.02258
66471	0.00968	0.01014	0.00227	0.00844	0.01991	64471	0.00128	60147.1	0.02302
66472	0.00945	0.00997	0.00205	0.00829	0.02214	64472	0.00114	60147.2	0.02347
66473	0.00917	0.01026	0.00197	0.00796	0.0242	64473	0.000986562	60147.3	0.02391
66474	0.00888	0.01063	0.00201	0.00751	0.02631	64474	0.000858616	60147.4	0.02434
66475	0.00854	0.01078	0.00209	0.00707	0.02847	64475	0.000771927	60147.5	0.02476
66476	0.00817	0.01071	0.00217	0.00681	0.03032	64476	0.00071771	60147.6	0.02517
66477	0.00788	0.01071	0.00221	0.00685	0.03121	64477	0.000689105	60147.7	0.02556
66478	0.00777	0.0111	0.00222	0.00721	0.03081	64478	0.000676358	60147.8	0.02592
66479	0.00794	0.01208	0.00221	0.00785	0.02959	64479	0.000671992	60147.9	0.02626
66480	0.00839	0.01355	0.00223	0.00864	0.02824	64480	0.000684326	60148	0.02657
66481	0.00905	0.01511	0.00229	0.00938	0.027	64481	0.000721873	60148.1	0.02683
66482	0.00977	0.01634	0.00238	0.00985	0.02561	64482	0.000779929	60148.2	0.02705
66483	0.0104	0.01709	0.00248	0.01004	0.02372	64483	0.000850557	60148.3	0.02723
66484	0.01096	0.01748	0.00258	0.01007	0.02138	64484	0.000935299	60148.4	0.02735
66485	0.01134	0.01768	0.00267	0.00999	0.01891	64485	0.00104	60148.5	0.02743
66486	0.01134	0.01775	0.00274	0.00977	0.01668	64486	0.00117	60148.6	0.02747
66487	0.0108	0.01783	0.00275	0.00936	0.01506	64487	0.00129	60148.7	0.02748
66488	0.00969	0.01778	0.00273	0.00876	0.01414	64488	0.00136	60148.8	0.02747
66489	0.00823	0.01732	0.00274	0.00805	0.01389	64489	0.00137	60148.9	0.02746
66490	0.00688	0.01626	0.00282	0.00739	0.01439	64490	0.00134	60149	0.02747
66491	0.00602	0.01473	0.00298	0.00694	0.01562	64491	0.0013	60149.1	0.02751
66492	0.00584	0.01305	0.00319	0.00685	0.01737	64492	0.0013	60149.2	0.02758
66493	0.00622	0.01141	0.00341	0.00714	0.01908	64493	0.00138	60149.3	0.0277
66494	0.00685	0.00982	0.00361	0.00773	0.02004	64494	0.0015	60149.4	0.02787
66495	0.00739	0.0084	0.00377	0.00857	0.02011	64495	0.00163	60149.5	0.02808
66496	0.00763	0.00731	0.00388	0.00957	0.01987	64496	0.00167	60149.6	0.02834
66497	0.00759	0.00661	0.00394	0.01051	0.01996	64497	0.00157	60149.7	0.02863
66498	0.00746	0.00634	0.00392	0.0111	0.02061	64498	0.00137	60149.8	0.02896
66499	0.00749	0.00654	0.00377	0.01122	0.02158	64499	0.00115	60149.9	0.02931
66500	0.00776	0.00724	0.00347	0.01093	0.02222	64500	0.000986272	60150	0.02968
66501	0.00805	0.00845	0.00308	0.01035	0.02191	64501	0.000869769	60150.1	0.03006
66502	0.00817	0.01009	0.00271	0.00964	0.0206	64502	0.000778131	60150.2	0.03045
66503	0.00805	0.01199	0.00246	0.00893	0.0187	64503	0.000685208	60150.3	0.03085
66504	0.00772	0.0137	0.00242	0.00825	0.01652	64504	0.000586459	60150.4	0.03125
66505	0.0073	0.01473	0.00255	0.00764	0.01427	64505	0.000490764	60150.5	0.03166
66506	0.00694	0.01494	0.00278	0.00722	0.01227	64506	0.000406109	60150.6	0.03206
66507	0.00677	0.01462	0.00297	0.00707	0.01088	64507	0.000338704	60150.7	0.03247
66508	0.00678	0.01412	0.00303	0.00708	0.01016	64508	0.000295283	60150.8	0.03287
66509	0.00683	0.01371	0.00293	0.00705	0.00994	64509	0.000279484	60150.9	0.03326
66510	0.00685	0.01355	0.00274	0.0069	0.00999	64510	0.000291658	60151	0.03365
66511	0.00677	0.01361	0.00253	0.00667	0.01005	64511	0.000331181	60151.1	0.03401
66512	0.00664	0.01367	0.00233	0.00648	0.00998	64512	0.00039408	60151.2	0.03436
66513	0.00658	0.01344	0.00217	0.00644	0.00984	64513	0.000470773	60151.3	0.03468
66514	0.0066	0.01275	0.00208	0.00653	0.00956	64514	0.000548619	60151.4	0.03497
66515	0.0066	0.01163	0.00209	0.00663	0.009	64515	0.000613971	60151.5	0.03522
66516	0.00653	0.01037	0.00221	0.00666	0.00813	64516	0.000654956	60151.6	0.03543
66517	0.00634	0.00926	0.00238	0.00661	0.00713	64517	0.000671463	60151.7	0.03559
66518	0.0061	0.00848	0.00253	0.00649	0.00624	64518	0.000680668	60151.8	0.0357
66519	0.00583	0.00806	0.00264	0.00623	0.00567	64519	0.000703385	60151.9	0.03577
66520	0.00558	0.008	0.00272	0.00578	0.00554	64520	0.000743601	60152	0.0358
66521	0.00536	0.00832	0.00275	0.00519	0.00587	64521	0.000783632	60152.1	0.03579
66522	0.00519	0.00897	0.00272	0.00463	0.00652	64522	0.000800574	60152.2	0.03576
66523	0.00507	0.0097	0.00262	0.00425	0.0072	64523	0.000788169	60152.3	0.03571
66524	0.00499	0.01018	0.00248	0.00419	0.00762	64524	0.000756261	60152.4	0.03566
66525	0.00495	0.01014	0.00236	0.00448	0.00765	64525	0.000717776	60152.5	0.03562
66526	0.00493	0.0096	0.00231	0.00514	0.0074	64526	0.000689101	60152.6	0.0356
66527	0.00497	0.00892	0.00234	0.00611	0.00715	64527	0.000686986	60152.7	0.0356
66528	0.00509	0.00848	0.00245	0.00723	0.00706	64528	0.000713545	60152.8	0.03563
66529	0.00525	0.00845	0.00268	0.00817	0.0071	64529	0.000753691	60152.9	0.03569
66530	0.00542	0.00872	0.00303	0.00866	0.00708	64530	0.000787062	60153	0.03577
66531	0.00566	0.00907	0.00343	0.00871	0.00685	64531	0.000796725	60153.1	0.03587
66532	0.00598	0.00929	0.00384	0.00851	0.00646	64532	0.000777814	60153.2	0.03599
66533	0.00637	0.00932	0.0042	0.00827	0.00605	64533	0.00074368	60153.3	0.03612
66534	0.00682	0.00931	0.00444	0.0082	0.00582	64534	0.000717366	60153.4	0.03626
66535	0.00729	0.00956	0.00456	0.00843	0.00588	64535	0.000716914	60153.5	0.03641
66536	0.00772	0.01014	0.00461	0.00888	0.00617	64536	0.000741666	60153.6	0.03656
66537	0.00804	0.01086	0.0046	0.00932	0.00654	64537	0.000770647	60153.7	0.0367
66538	0.00822	0.01148	0.00453	0.00954	0.00689	64538	0.000778666	60153.8	0.03684
66539	0.00822	0.01187	0.00439	0.00945	0.00721	64539	0.000753506	60153.9	0.03698
66540	0.00801	0.01205	0.00418	0.00911	0.0074	64540	0.000703325	60154	0.03711
66541	0.00764	0.01206	0.00396	0.00868	0.00737	64541	0.000643835	60154.1	0.03724
66542	0.00721	0.012	0.00375	0.00832	0.0071	64542	0.000584107	60154.2	0.03736
66543	0.0068	0.01187	0.00354	0.00798	0.00672	64543	0.000532353	60154.3	0.03748
66544	0.00651	0.01159	0.00333	0.00758	0.00653	64544	0.000496538	60154.4	0.03759
66545	0.00633	0.01109	0.00316	0.00714	0.00678	64545	0.000481675	60154.5	0.03769
66546	0.0063	0.01038	0.00308	0.00673	0.00764	64546	0.000491021	60154.6	0.03779
66547	0.00645	0.00959	0.00308	0.00644	0.00909	64547	0.000520959	60154.7	0.03787
66548	0.00672	0.00882	0.00314	0.00625	0.01084	64548	0.00056495	60154.8	0.03793
66549	0.007	0.00818	0.00319	0.00614	0.01248	64549	0.000617857	60154.9	0.03797
66550	0.00726	0.00779	0.00321	0.00612	0.01372	64550	0.000667939	60155	0.03799
66551	0.00755	0.00775	0.00316	0.00617	0.01451	64551	0.000705412	60155.1	0.03797
66552	0.00779	0.00799	0.00308	0.00624	0.01499	64552	0.000739404	60155.2	0.03792
66553	0.00789	0.00834	0.003	0.00628	0.01523	64553	0.000790586	60155.3	0.03783
66554	0.00784	0.00866	0.00302	0.00628	0.01528	64554	0.00087509	60155.4	0.0377
66555	0.00767	0.0089	0.00317	0.00627	0.01527	64555	0.000982556	60155.5	0.03753
66556	0.00735	0.00908	0.00346	0.00626	0.01528	64556	0.00106	60155.6	0.03734
66557	0.00687	0.00921	0.00383	0.00624	0.01548	64557	0.00107	60155.7	0.03712
66558	0.00624	0.00931	0.00418	0.00623	0.01613	64558	0.000991268	60155.8	0.03688
66559	0.00555	0.00936	0.00442	0.00625	0.01726	64559	0.000850735	60155.9	0.03664
66560	0.00497	0.00934	0.00457	0.00636	0.01869	64560	0.000700024	60156	0.03639
66561	0.00468	0.00932	0.00461	0.00669	0.02001	64561	0.000582572	60156.1	0.03616
66562	0.00475	0.00945	0.00457	0.00741	0.02056	64562	0.000521661	60156.2	0.03593
66563	0.0051	0.00986	0.00442	0.00864	0.01972	64563	0.000519923	60156.3	0.03572
66564	0.00552	0.01049	0.0042	0.01037	0.0175	64564	0.000561134	60156.4	0.03553
66565	0.00591	0.01111	0.00399	0.01238	0.0147	64565	0.000618569	60156.5	0.03536
66566	0.00636	0.01149	0.00389	0.0143	0.01232	64566	0.000666995	60156.6	0.0352
66567	0.00698	0.01143	0.00392	0.0155	0.01092	64567	0.000695425	60156.7	0.03505
66568	0.00774	0.01089	0.00409	0.01537	0.01045	64568	0.000714732	60156.8	0.03492
66569	0.00853	0.01008	0.00436	0.014	0.01064	64569	0.000751685	60156.9	0.0348
66570	0.00905	0.00931	0.0047	0.01199	0.0111	64570	0.000840377	60157	0.03469
66571	0.00908	0.00886	0.00507	0.01	0.01146	64571	0.00102	60157.1	0.0346
66572	0.00869	0.00887	0.00541	0.00842	0.01164	64572	0.0013	60157.2	0.03451
66573	0.00804	0.00936	0.00563	0.0073	0.01162	64573	0.00164	60157.3	0.03444
66574	0.00729	0.01014	0.00565	0.00648	0.01142	64574	0.00195	60157.4	0.03439
66575	0.00661	0.01103	0.00542	0.00586	0.01117	64575	0.00213	60157.5	0.03436
66576	0.00613	0.01187	0.00501	0.00548	0.01093	64576	0.00217	60157.6	0.03435
66577	0.00583	0.0125	0.00458	0.00544	0.01057	64577	0.0021	60157.7	0.03437
66578	0.00559	0.01259	0.0043	0.00585	0.00995	64578	0.00199	60157.8	0.03441
66579	0.00533	0.01193	0.0042	0.00673	0.00905	64579	0.00188	60157.9	0.03448
66580	0.00509	0.01076	0.00423	0.00804	0.00805	64580	0.00178	60158	0.03457
66581	0.00496	0.00963	0.00424	0.00946	0.00727	64581	0.0017	60158.1	0.03469
66582	0.00496	0.00905	0.00415	0.0105	0.00694	64582	0.00158	60158.2	0.03481
66583	0.00509	0.00943	0.00399	0.01081	0.00712	64583	0.0014	60158.3	0.03493
66584	0.0053	0.01095	0.00387	0.01043	0.00777	64584	0.00119	60158.4	0.03505
66585	0.00546	0.01348	0.00388	0.00974	0.00881	64585	0.00102	60158.5	0.03515
66586	0.00548	0.0164	0.00407	0.00917	0.01002	64586	0.000899384	60158.6	0.03522
66587	0.0053	0.01882	0.00441	0.00892	0.01119	64587	0.000840034	60158.7	0.03525
66588	0.00504	0.02008	0.00479	0.00907	0.0122	64588	0.000819362	60158.8	0.03525
66589	0.00479	0.01987	0.00501	0.00946	0.01303	64589	0.000813941	60158.9	0.0352
66590	0.00463	0.01826	0.00496	0.00987	0.01386	64590	0.000805228	60159	0.03511
66591	0.00462	0.01585	0.00464	0.01017	0.01506	64591	0.000796238	60159.1	0.03497
66592	0.00478	0.01339	0.00415	0.01043	0.0168	64592	0.000811453	60159.2	0.0348
66593	0.00502	0.01141	0.00365	0.01069	0.01887	64593	0.000873883	60159.3	0.0346
66594	0.00521	0.01016	0.00327	0.01097	0.02081	64594	0.000998659	60159.4	0.03437
66595	0.00529	0.00967	0.00308	0.01118	0.02246	64595	0.00119	60159.5	0.03412
66596	0.0053	0.00972	0.00307	0.01122	0.02416	64596	0.00141	60159.6	0.03385
66597	0.00529	0.01001	0.00312	0.01096	0.02632	64597	0.00161	60159.7	0.03357
66598	0.0053	0.01029	0.00315	0.01031	0.0289	64598	0.00176	60159.8	0.03329
66599	0.00533	0.01063	0.0031	0.00944	0.03119	64599	0.00183	60159.9	0.03301
66600	0.00533	0.01127	0.00297	0.00859	0.03206	64600	0.00177	60160	0.03272
66601	0.00525	0.01217	0.0028	0.00796	0.03077	64601	0.00158	60160.1	0.03244
66602	0.00509	0.01295	0.00267	0.00763	0.02762	64602	0.00132	60160.2	0.03216
66603	0.00495	0.0131	0.00266	0.00763	0.02402	64603	0.00108	60160.3	0.03189
66604	0.00496	0.01249	0.00279	0.00791	0.02142	64604	0.00092218	60160.4	0.03162
66605	0.00525	0.01139	0.00307	0.00831	0.02033	64605	0.00088634	60160.5	0.03136
66606	0.00574	0.01021	0.00341	0.00862	0.02015	64606	0.000963765	60160.6	0.03111
66607	0.00627	0.00927	0.00368	0.00878	0.01984	64607	0.00111	60160.7	0.03087
66608	0.00666	0.00866	0.0038	0.00887	0.01872	64608	0.00124	60160.8	0.03064
66609	0.00682	0.00817	0.00375	0.00897	0.0168	64609	0.00131	60160.9	0.03044
66610	0.00677	0.00761	0.00356	0.00909	0.01474	64610	0.00126	60161	0.03026
66611	0.00663	0.00699	0.00332	0.00924	0.01325	64611	0.00115	60161.1	0.0301
66612	0.00653	0.00644	0.00309	0.00943	0.01266	64612	0.00102	60161.2	0.02998
66613	0.0065	0.00599	0.0029	0.00965	0.01287	64613	0.000949181	60161.3	0.02989
66614	0.0065	0.00562	0.00273	0.00982	0.01354	64614	0.000965512	60161.4	0.02984
66615	0.00648	0.00535	0.00259	0.00982	0.0144	64615	0.00109	60161.5	0.02982
66616	0.00647	0.00522	0.00247	0.00952	0.01519	64616	0.00132	60161.6	0.02983
66617	0.00654	0.00527	0.00238	0.00893	0.01579	64617	0.0016	60161.7	0.02986
66618	0.00679	0.00553	0.00234	0.00824	0.01624	64618	0.00186	60161.8	0.02989
66619	0.00729	0.006	0.00237	0.00768	0.01667	64619	0.00204	60161.9	0.02992
66620	0.00792	0.00655	0.00246	0.00744	0.0172	64620	0.0021	60162	0.02993
66621	0.00839	0.00702	0.00262	0.00752	0.01786	64621	0.00202	60162.1	0.02991
66622	0.00843	0.0073	0.0028	0.00782	0.01858	64622	0.00183	60162.2	0.02985
66623	0.00796	0.00737	0.00296	0.00813	0.01921	64623	0.00161	60162.3	0.02974
66624	0.00714	0.00733	0.0031	0.0083	0.01969	64624	0.00147	60162.4	0.02958
66625	0.00624	0.00737	0.0032	0.00828	0.01993	64625	0.00147	60162.5	0.02938
66626	0.00543	0.00755	0.00328	0.00815	0.01964	64626	0.00164	60162.6	0.02913
66627	0.00477	0.00785	0.00334	0.00802	0.01859	64627	0.0019	60162.7	0.02883
66628	0.00432	0.00827	0.00338	0.00802	0.017	64628	0.0022	60162.8	0.02851
66629	0.00405	0.00881	0.00338	0.00814	0.01527	64629	0.00244	60162.9	0.02817
66630	0.00381	0.00946	0.00332	0.00827	0.0138	64630	0.00255	60163	0.02781
66631	0.00347	0.01024	0.0032	0.00833	0.0129	64631	0.00255	60163.1	0.02744
66632	0.00303	0.01112	0.00302	0.00836	0.01264	64632	0.00254	60163.2	0.02707
66633	0.00256	0.0118	0.00285	0.00839	0.01262	64633	0.00261	60163.3	0.0267
66634	0.00216	0.01197	0.00271	0.0085	0.01234	64634	0.00275	60163.4	0.02634
66635	0.00193	0.01156	0.00264	0.00885	0.01167	64635	0.00289	60163.5	0.02598
66636	0.0019	0.01075	0.00265	0.00958	0.01089	64636	0.00295	60163.6	0.02563
66637	0.00208	0.00983	0.0027	0.01071	0.01049	64637	0.00292	60163.7	0.02528
66638	0.00238	0.00909	0.00274	0.01212	0.01075	64638	0.00281	60163.8	0.02494
66639	0.0027	0.00872	0.00274	0.01358	0.01164	64639	0.00261	60163.9	0.02461
66640	0.00294	0.00875	0.00272	0.0148	0.01273	64640	0.00235	60164	0.02429
66641	0.00305	0.00907	0.00267	0.01549	0.01337	64641	0.00209	60164.1	0.02398
66642	0.0031	0.00947	0.00267	0.01549	0.01314	64642	0.00192	60164.2	0.02369
66643	0.00316	0.00972	0.00272	0.01483	0.01212	64643	0.00188	60164.3	0.02341
66644	0.00329	0.00956	0.0028	0.01367	0.01078	64644	0.00194	60164.4	0.02317
66645	0.00349	0.00892	0.00286	0.01224	0.00962	64645	0.00207	60164.5	0.02296
66646	0.0037	0.00795	0.00289	0.01076	0.00888	64646	0.00222	60164.6	0.02279
66647	0.00384	0.007	0.00288	0.00944	0.00865	64647	0.00235	60164.7	0.02267
66648	0.0039	0.00643	0.00285	0.00852	0.00895	64648	0.00246	60164.8	0.0226
66649	0.00388	0.00645	0.00282	0.00817	0.00971	64649	0.00251	60164.9	0.0226
66650	0.00379	0.00709	0.00279	0.00837	0.01069	64650	0.00252	60165	0.02265
66651	0.00365	0.00818	0.00274	0.00888	0.01147	64651	0.00246	60165.1	0.02276
66652	0.00346	0.00935	0.00268	0.00929	0.01169	64652	0.00234	60165.2	0.02291
66653	0.00328	0.0102	0.00261	0.00937	0.01132	64653	0.00214	60165.3	0.02309
66654	0.00313	0.01034	0.00255	0.00914	0.01073	64654	0.00187	60165.4	0.02329
66655	0.00299	0.00962	0.00251	0.00873	0.0103	64655	0.00158	60165.5	0.02349
66656	0.0028	0.0083	0.00251	0.00832	0.01034	64656	0.00132	60165.6	0.02366
66657	0.00254	0.00688	0.00252	0.00806	0.01102	64657	0.00113	60165.7	0.0238
66658	0.00221	0.00576	0.00253	0.00793	0.01225	64658	0.00102	60165.8	0.02389
66659	0.00185	0.00509	0.00253	0.00774	0.01372	64659	0.000998537	60165.9	0.02392
66660	0.00152	0.00486	0.00251	0.00733	0.01495	64660	0.00106	60166	0.0239
66661	0.00127	0.005	0.0025	0.00663	0.01549	64661	0.00116	60166.1	0.02382
66662	0.00113	0.0054	0.00251	0.00583	0.01531	64662	0.00126	60166.2	0.02369
66663	0.00113	0.00591	0.00255	0.00515	0.01466	64663	0.0013	60166.3	0.02352
66664	0.00122	0.00629	0.00259	0.00469	0.01371	64664	0.00128	60166.4	0.02331
66665	0.00138	0.00634	0.00263	0.0045	0.01263	64665	0.00119	60166.5	0.02308
66666	0.0016	0.0061	0.00267	0.00459	0.01177	64666	0.00109	60166.6	0.02282
66667	0.00189	0.00574	0.00269	0.00493	0.01138	64667	0.00102	60166.7	0.02256
66668	0.00226	0.00542	0.00271	0.00543	0.01141	64668	0.000983904	60166.8	0.02229
66669	0.00266	0.00527	0.00273	0.00597	0.01166	64669	0.000995357	60166.9	0.02203
66670	0.00304	0.0053	0.00272	0.00651	0.01188	64670	0.00104	60167	0.02176
66671	0.00328	0.00544	0.0027	0.00697	0.01185	64671	0.0011	60167.1	0.0215
66672	0.00335	0.00554	0.00266	0.00728	0.01154	64672	0.00117	60167.2	0.02124
66673	0.00332	0.00548	0.00257	0.00739	0.01106	64673	0.00122	60167.3	0.02099
66674	0.00328	0.0053	0.00245	0.00729	0.01061	64674	0.00125	60167.4	0.02075
66675	0.00328	0.00514	0.00236	0.00706	0.0103	64675	0.00128	60167.5	0.02052
66676	0.00328	0.00509	0.00233	0.00685	0.01003	64676	0.00128	60167.6	0.0203
66677	0.00326	0.00521	0.00237	0.00679	0.00977	64677	0.00126	60167.7	0.02009
66678	0.00322	0.00547	0.00249	0.0069	0.00965	64678	0.00124	60167.8	0.0199
66679	0.0032	0.00573	0.00269	0.00705	0.00986	64679	0.00124	60167.9	0.01973
66680	0.00322	0.00586	0.00297	0.00707	0.01054	64680	0.00125	60168	0.01958
66681	0.00328	0.00586	0.00331	0.00697	0.01169	64681	0.00124	60168.1	0.01947
66682	0.00336	0.00577	0.00367	0.00686	0.01305	64682	0.00116	60168.2	0.0194
66683	0.00344	0.00563	0.00394	0.00678	0.01412	64683	0.00103	60168.3	0.01937
66684	0.00351	0.00554	0.00401	0.00676	0.01458	64684	0.000871345	60168.4	0.01939
66685	0.00358	0.0056	0.00386	0.00679	0.01453	64685	0.000735101	60168.5	0.01947
66686	0.00363	0.00583	0.00352	0.00681	0.01442	64686	0.000647288	60168.6	0.01961
66687	0.00358	0.00616	0.00314	0.00675	0.01468	64687	0.000603379	60168.7	0.01979
66688	0.00338	0.00657	0.00283	0.00664	0.01554	64688	0.000589396	60168.8	0.02002
66689	0.00302	0.00707	0.00265	0.00653	0.01675	64689	0.000600451	60168.9	0.02028
66690	0.00257	0.00757	0.0026	0.0064	0.01756	64690	0.000638976	60169	0.02055
66691	0.00212	0.00799	0.00263	0.00626	0.01742	64691	0.000705107	60169.1	0.02083
66692	0.00181	0.00831	0.00269	0.00612	0.01645	64692	0.000790367	60169.2	0.0211
66693	0.00167	0.00844	0.00276	0.00599	0.01515	64693	0.000878285	60169.3	0.02134
66694	0.00165	0.00829	0.00281	0.00579	0.01392	64694	0.000957671	60169.4	0.02155
66695	0.00169	0.00787	0.00285	0.00553	0.01309	64695	0.00103	60169.5	0.02171
66696	0.0017	0.00729	0.00288	0.00534	0.01298	64696	0.00111	60169.6	0.02183
66697	0.00168	0.00671	0.00294	0.00536	0.01362	64697	0.00119	60169.7	0.0219
66698	0.00164	0.00619	0.00304	0.00564	0.01463	64698	0.00127	60169.8	0.02193
66699	0.00166	0.00582	0.00317	0.00609	0.0155	64699	0.00132	60169.9	0.02192
66700	0.00184	0.0058	0.0033	0.00658	0.01605	64700	0.00133	60170	0.02188
66701	0.00225	0.0062	0.00336	0.00691	0.01643	64701	0.00133	60170.1	0.0218
66702	0.00285	0.00691	0.00325	0.00692	0.01681	64702	0.0013	60170.2	0.0217
66703	0.00353	0.00769	0.00296	0.00658	0.01735	64703	0.00123	60170.3	0.02158
66704	0.00412	0.00842	0.00257	0.00612	0.01818	64704	0.00112	60170.4	0.02144
66705	0.00449	0.00907	0.0022	0.00581	0.01928	64705	0.000999814	60170.5	0.02129
66706	0.00454	0.00961	0.0019	0.00578	0.02039	64706	0.000879706	60170.6	0.02112
66707	0.00434	0.00993	0.00168	0.006	0.02121	64707	0.000768355	60170.7	0.02095
66708	0.00405	0.00997	0.00155	0.00634	0.02163	64708	0.000686519	60170.8	0.02077
66709	0.00376	0.00969	0.00149	0.00658	0.02162	64709	0.000663716	60170.9	0.02059
66710	0.00352	0.00917	0.00148	0.00661	0.02124	64710	0.000728143	60171	0.02041
66711	0.00334	0.0085	0.0015	0.00651	0.02074	64711	0.000894307	60171.1	0.02024
66712	0.00326	0.00774	0.00154	0.00639	0.02039	64712	0.00115	60171.2	0.02008
66713	0.00326	0.00683	0.00156	0.00626	0.02043	64713	0.00144	60171.3	0.01992
66714	0.00337	0.00581	0.00153	0.00607	0.02114	64714	0.00171	60171.4	0.01979
66715	0.00359	0.00486	0.00148	0.00578	0.02251	64715	0.00187	60171.5	0.01968
66716	0.00387	0.00413	0.00147	0.00534	0.02394	64716	0.00189	60171.6	0.0196
66717	0.0041	0.00374	0.00158	0.00475	0.02469	64717	0.0018	60171.7	0.01955
66718	0.00423	0.00378	0.00182	0.0041	0.02448	64718	0.00172	60171.8	0.01954
66719	0.00425	0.00428	0.00214	0.0035	0.02336	64719	0.00178	60171.9	0.01956
66720	0.0042	0.00516	0.00243	0.00302	0.02161	64720	0.00202	60172	0.01963
66721	0.00417	0.00632	0.00259	0.00276	0.01977	64721	0.00238	60172.1	0.01973
66722	0.0042	0.00754	0.0026	0.00279	0.01827	64722	0.00273	60172.2	0.01987
66723	0.00422	0.00847	0.00249	0.0031	0.01715	64723	0.00293	60172.3	0.02003
66724	0.00412	0.00885	0.00229	0.00366	0.01635	64724	0.00293	60172.4	0.0202
66725	0.00391	0.00867	0.00205	0.00441	0.01592	64725	0.00278	60172.5	0.02038
66726	0.00364	0.00816	0.00183	0.00524	0.01593	64726	0.00256	60172.6	0.02056
66727	0.00338	0.00764	0.00165	0.00611	0.01641	64727	0.00234	60172.7	0.02071
66728	0.00321	0.00732	0.00152	0.00705	0.01734	64728	0.00214	60172.8	0.02085
66729	0.00312	0.00727	0.00143	0.00821	0.01867	64729	0.00201	60172.9	0.02095
66730	0.00308	0.00743	0.00141	0.00965	0.01996	64730	0.00197	60173	0.02102
66731	0.00304	0.00767	0.00144	0.01118	0.02043	64731	0.00204	60173.1	0.02106
66732	0.00306	0.00789	0.00151	0.01256	0.01976	64732	0.00219	60173.2	0.02106
66733	0.00324	0.00809	0.00161	0.01357	0.01829	64733	0.00238	60173.3	0.02103
66734	0.00365	0.00834	0.00171	0.01405	0.0168	64734	0.00254	60173.4	0.02097
66735	0.00424	0.00867	0.0018	0.01389	0.01597	64735	0.00259	60173.5	0.02088
66736	0.00482	0.00901	0.00187	0.01306	0.01597	64736	0.0025	60173.6	0.02077
66737	0.00516	0.00931	0.00192	0.01171	0.01651	64737	0.0023	60173.7	0.02064
66738	0.0052	0.00957	0.00197	0.01021	0.01735	64738	0.00207	60173.8	0.02049
66739	0.00504	0.00988	0.00197	0.00893	0.01836	64739	0.00188	60173.9	0.02033
66740	0.00477	0.01022	0.00194	0.00801	0.01941	64740	0.00176	60174	0.02015
66741	0.00444	0.01055	0.00191	0.00743	0.02047	64741	0.00166	60174.1	0.01997
66742	0.00406	0.0108	0.00191	0.00717	0.02139	64742	0.00155	60174.2	0.01977
66743	0.00362	0.01084	0.00193	0.00709	0.02186	64743	0.00143	60174.3	0.01957
66744	0.00319	0.01068	0.00192	0.00705	0.02171	64744	0.00132	60174.4	0.01937
66745	0.00285	0.01045	0.00188	0.00692	0.02103	64745	0.00124	60174.5	0.01916
66746	0.00269	0.01036	0.0018	0.00662	0.02008	64746	0.00119	60174.6	0.01896
66747	0.00277	0.01058	0.00173	0.00617	0.01915	64747	0.00114	60174.7	0.01876
66748	0.00309	0.01101	0.00169	0.00559	0.01834	64748	0.00107	60174.8	0.01857
66749	0.00359	0.01144	0.00171	0.00493	0.0176	64749	0.000984616	60174.9	0.01839
66750	0.00412	0.01176	0.00181	0.00428	0.0168	64750	0.000898461	60175	0.01823
66751	0.00451	0.01187	0.00199	0.00377	0.0158	64751	0.000843435	60175.1	0.01809
66752	0.0046	0.01164	0.00222	0.00347	0.01444	64752	0.000847564	60175.2	0.01798
66753	0.00442	0.01109	0.00243	0.00339	0.01278	64753	0.000933706	60175.3	0.01789
66754	0.00413	0.01039	0.00253	0.00354	0.0111	64754	0.00111	60175.4	0.01783
66755	0.00382	0.00962	0.0025	0.00384	0.00967	64755	0.00138	60175.5	0.0178
66756	0.00358	0.0088	0.00237	0.0042	0.00863	64756	0.00167	60175.6	0.0178
66757	0.00346	0.00809	0.00219	0.0046	0.00811	64757	0.0019	60175.7	0.01782
66758	0.00344	0.00763	0.00196	0.00508	0.00809	64758	0.00195	60175.8	0.01786
66759	0.00344	0.00748	0.00169	0.00565	0.00841	64759	0.00184	60175.9	0.01791
66760	0.00338	0.00764	0.00146	0.00625	0.00882	64760	0.00166	60176	0.01796
66761	0.00324	0.00803	0.0013	0.00675	0.0091	64761	0.00147	60176.1	0.01801
66762	0.00306	0.00853	0.00124	0.00706	0.00924	64762	0.0013	60176.2	0.01805
66763	0.00288	0.00889	0.00124	0.00714	0.00942	64763	0.00117	60176.3	0.01807
66764	0.00273	0.00889	0.00128	0.00699	0.00976	64764	0.00113	60176.4	0.01807
66765	0.00261	0.00851	0.00131	0.00667	0.0103	64765	0.00119	60176.5	0.01804
66766	0.00253	0.00799	0.00134	0.00631	0.01114	64766	0.00136	60176.6	0.01799
66767	0.00252	0.00762	0.00134	0.00598	0.01241	64767	0.00159	60176.7	0.01791
66768	0.00261	0.00759	0.00134	0.00576	0.01415	64768	0.00177	60176.8	0.01781
66769	0.00286	0.00806	0.00134	0.00574	0.01629	64769	0.00182	60176.9	0.0177
66770	0.00329	0.00906	0.00134	0.00595	0.01857	64770	0.00173	60177	0.01756
66771	0.00388	0.01037	0.00134	0.00632	0.02044	64771	0.00151	60177.1	0.01741
66772	0.00444	0.01162	0.00132	0.00667	0.02134	64772	0.00126	60177.2	0.01725
66773	0.00479	0.0126	0.00131	0.00682	0.02116	64773	0.00108	60177.3	0.01708
66774	0.00481	0.01333	0.00138	0.00668	0.0204	64774	0.00104	60177.4	0.01691
66775	0.00452	0.01394	0.00155	0.00626	0.01971	64775	0.00112	60177.5	0.01673
66776	0.00406	0.0144	0.00183	0.00566	0.01945	64776	0.00128	60177.6	0.01654
66777	0.00361	0.01453	0.00212	0.00502	0.01957	64777	0.0015	60177.7	0.01635
66778	0.00333	0.0142	0.00234	0.00445	0.01977	64778	0.0017	60177.8	0.01616
66779	0.00329	0.01351	0.0024	0.00404	0.01984	64779	0.00186	60177.9	0.01598
66780	0.00344	0.01269	0.0023	0.00383	0.0196	64780	0.00197	60178	0.01579
66781	0.00368	0.01196	0.00208	0.00384	0.01892	64781	0.00205	60178.1	0.0156
66782	0.00392	0.01156	0.00183	0.00407	0.01793	64782	0.0021	60178.2	0.01542
66783	0.00412	0.01155	0.00165	0.00457	0.01694	64783	0.00215	60178.3	0.01524
66784	0.00426	0.01189	0.00155	0.00527	0.01629	64784	0.00219	60178.4	0.01507
66785	0.00441	0.01242	0.00152	0.00597	0.01612	64785	0.00218	60178.5	0.01491
66786	0.00465	0.01307	0.00151	0.00649	0.01639	64786	0.00207	60178.6	0.01475
66787	0.00508	0.014	0.00149	0.00673	0.01694	64787	0.00194	60178.7	0.0146
66788	0.00571	0.01533	0.00148	0.00671	0.01739	64788	0.00185	60178.8	0.01447
66789	0.00648	0.01706	0.0015	0.00653	0.01747	64789	0.00186	60178.9	0.01434
66790	0.00733	0.01917	0.00153	0.00645	0.01725	64790	0.00199	60179	0.01422
66791	0.00808	0.02142	0.00156	0.00661	0.01687	64791	0.00218	60179.1	0.01411
66792	0.00847	0.02318	0.00157	0.00697	0.01633	64792	0.00236	60179.2	0.01401
66793	0.00839	0.02397	0.00157	0.00744	0.01566	64793	0.00247	60179.3	0.01391
66794	0.00799	0.02386	0.00156	0.00798	0.015	64794	0.00251	60179.4	0.01382
66795	0.00754	0.02302	0.00157	0.00852	0.01432	64795	0.00249	60179.5	0.01372
66796	0.00714	0.02138	0.00159	0.00888	0.01345	64796	0.00247	60179.6	0.01362
66797	0.00678	0.01893	0.00162	0.00888	0.01235	64797	0.00246	60179.7	0.01351
66798	0.00643	0.01615	0.00167	0.00854	0.01135	64798	0.00241	60179.8	0.0134
66799	0.00609	0.01381	0.00173	0.00798	0.01086	64799	0.00232	60179.9	0.01327
66800	0.00571	0.01236	0.0018	0.00732	0.01109	64800	0.00222	60180	0.01313
66801	0.0053	0.01178	0.00189	0.00669	0.01196	64801	0.00217	60180.1	0.01298
66802	0.00494	0.01191	0.00203	0.00618	0.01313	64802	0.00219	60180.2	0.01282
66803	0.00475	0.0125	0.00222	0.00582	0.01415	64803	0.00228	60180.3	0.01265
66804	0.00483	0.01317	0.00241	0.00559	0.01462	64804	0.00244	60180.4	0.01247
66805	0.00524	0.01346	0.0025	0.00548	0.01435	64805	0.00263	60180.5	0.01229
66806	0.00596	0.01298	0.00244	0.00547	0.01346	64806	0.00278	60180.6	0.0121
66807	0.00686	0.01171	0.00223	0.00552	0.01225	64807	0.00286	60180.7	0.01191
66808	0.00782	0.01012	0.00194	0.00557	0.01117	64808	0.00294	60180.8	0.01172
66809	0.00869	0.00885	0.00168	0.00551	0.01058	64809	0.00307	60180.9	0.01153
66810	0.0092	0.00822	0.00154	0.0052	0.01041	64810	0.00325	60181	0.01134
66811	0.00913	0.00834	0.0015	0.00467	0.01042	64811	0.00343	60181.1	0.01115
66812	0.00856	0.00924	0.00152	0.00417	0.01047	64812	0.00352	60181.2	0.01096
66813	0.00763	0.01073	0.00155	0.00393	0.01047	64813	0.0035	60181.3	0.01078
66814	0.00657	0.01237	0.00157	0.004	0.0104	64814	0.00345	60181.4	0.0106
66815	0.00561	0.01377	0.00157	0.00432	0.01032	64815	0.00339	60181.5	0.01043
66816	0.00491	0.01477	0.00154	0.00472	0.01025	64816	0.00334	60181.6	0.01026
66817	0.0045	0.01558	0.00152	0.00499	0.01025	64817	0.00329	60181.7	0.01011
66818	0.00434	0.01651	0.00151	0.00499	0.01042	64818	0.00326	60181.8	0.00997
66819	0.00441	0.01762	0.00152	0.00471	0.0109	64819	0.00323	60181.9	0.00984
66820	0.00471	0.01862	0.00159	0.00423	0.01162	64820	0.00317	60182	0.00972
66821	0.00523	0.01908	0.00174	0.00367	0.01217	64821	0.00311	60182.1	0.00963
66822	0.00602	0.01888	0.00198	0.00319	0.01209	64822	0.0031	60182.2	0.00955
66823	0.00707	0.01832	0.00228	0.00297	0.01117	64823	0.00318	60182.3	0.00949
66824	0.00819	0.01772	0.00257	0.00307	0.00963	64824	0.00336	60182.4	0.00946
66825	0.0091	0.01725	0.00278	0.00346	0.00798	64825	0.00358	60182.5	0.00945
66826	0.00968	0.01695	0.00289	0.00406	0.00673	64826	0.0038	60182.6	0.00945
66827	0.0101	0.01661	0.00291	0.00472	0.00611	64827	0.00393	60182.7	0.00947
66828	0.01073	0.01619	0.00283	0.00531	0.00608	64828	0.0039	60182.8	0.0095
66829	0.01183	0.0158	0.00269	0.00575	0.0065	64829	0.00377	60182.9	0.00953
66830	0.01327	0.01557	0.00255	0.00603	0.00725	64830	0.00367	60183	0.00957
66831	0.01472	0.01553	0.00247	0.00624	0.00825	64831	0.00368	60183.1	0.00961
66832	0.01586	0.01565	0.00239	0.00653	0.00947	64832	0.00377	60183.2	0.00963
66833	0.01634	0.01577	0.00229	0.00693	0.01082	64833	0.00396	60183.3	0.00965
66834	0.01592	0.01571	0.0022	0.00724	0.01225	64834	0.00425	60183.4	0.00964
66835	0.01477	0.01548	0.00217	0.00731	0.01382	64835	0.00457	60183.5	0.00963
66836	0.01339	0.01529	0.00223	0.00711	0.01567	64836	0.00479	60183.6	0.0096
66837	0.0122	0.01526	0.00236	0.00673	0.01772	64837	0.00477	60183.7	0.00955
66838	0.01135	0.01536	0.0025	0.0063	0.01965	64838	0.00443	60183.8	0.00948
66839	0.01087	0.0156	0.00264	0.00593	0.02101	64839	0.00388	60183.9	0.00941
66840	0.01074	0.01616	0.00272	0.00569	0.02156	64840	0.00325	60184	0.00932
66841	0.01097	0.01738	0.00267	0.00562	0.02147	64841	0.00267	60184.1	0.00921
66842	0.01135	0.01947	0.00252	0.00562	0.0211	64842	0.00217	60184.2	0.0091
66843	0.0115	0.02228	0.00231	0.00553	0.02059	64843	0.00181	60184.3	0.00898
66844	0.01124	0.02534	0.00207	0.00529	0.02007	64844	0.0016	60184.4	0.00885
66845	0.01075	0.02799	0.00184	0.00502	0.01969	64845	0.00151	60184.5	0.00872
66846	0.01042	0.02945	0.00166	0.00488	0.0194	64846	0.00149	60184.6	0.00858
66847	0.01049	0.02925	0.00157	0.00506	0.01901	64847	0.00147	60184.7	0.00843
66848	0.01098	0.02762	0.00156	0.0057	0.01854	64848	0.00147	60184.8	0.00829
66849	0.01162	0.02515	0.00159	0.00678	0.01805	64849	0.00151	60184.9	0.00814
66850	0.01199	0.02246	0.00161	0.0081	0.01751	64850	0.00164	60185	0.008
66851	0.01182	0.02035	0.00161	0.0094	0.01701	64851	0.00185	60185.1	0.00785
66852	0.01106	0.01939	0.00158	0.0103	0.01656	64852	0.00213	60185.2	0.00772
66853	0.00984	0.01953	0.00158	0.01044	0.01599	64853	0.0024	60185.3	0.00759
66854	0.00849	0.02061	0.00162	0.00989	0.01536	64854	0.0026	60185.4	0.00747
66855	0.0075	0.02243	0.00172	0.00909	0.01508	64855	0.00271	60185.5	0.00736
66856	0.00707	0.02452	0.00183	0.00849	0.01547	64856	0.00269	60185.6	0.00726
66857	0.00715	0.02628	0.00192	0.00835	0.01653	64857	0.00257	60185.7	0.00718
66858	0.00754	0.02734	0.00196	0.00867	0.01792	64858	0.00238	60185.8	0.00712
66859	0.00801	0.02778	0.00197	0.00921	0.01921	64859	0.00217	60185.9	0.00707
66860	0.00844	0.02782	0.00195	0.0096	0.02004	64860	0.00198	60186	0.00705
66861	0.00877	0.02741	0.00186	0.00953	0.02016	64861	0.00182	60186.1	0.00705
66862	0.00899	0.02654	0.00171	0.00896	0.01973	64862	0.00177	60186.2	0.00706
66863	0.00909	0.02557	0.00152	0.0082	0.01921	64863	0.00189	60186.3	0.00709
66864	0.00903	0.02482	0.00137	0.00768	0.01883	64864	0.00215	60186.4	0.00714
66865	0.00879	0.02429	0.00127	0.00768	0.01832	64865	0.00251	60186.5	0.00719
66866	0.00844	0.02398	0.00122	0.00827	0.01744	64866	0.00285	60186.6	0.00726
66867	0.00823	0.02397	0.00123	0.00928	0.01627	64867	0.00307	60186.7	0.00733
66868	0.0084	0.02431	0.00127	0.01036	0.01508	64868	0.00307	60186.8	0.0074
66869	0.00903	0.02489	0.00135	0.01113	0.01403	64869	0.00288	60186.9	0.00747
66870	0.01005	0.02568	0.00145	0.01147	0.01313	64870	0.00253	60187	0.00755
66871	0.01135	0.02666	0.00155	0.01157	0.01238	64871	0.00209	60187.1	0.00761
66872	0.01267	0.02775	0.00165	0.01168	0.01196	64872	0.00167	60187.2	0.00768
66873	0.01372	0.02895	0.00173	0.01195	0.01218	64873	0.00138	60187.3	0.00773
66874	0.01421	0.03038	0.00182	0.01223	0.0133	64874	0.00125	60187.4	0.00778
66875	0.01392	0.03209	0.0019	0.01218	0.01526	64875	0.00126	60187.5	0.00783
66876	0.01278	0.03377	0.00196	0.01151	0.01749	64876	0.00136	60187.6	0.00787
66877	0.01102	0.03495	0.00196	0.01029	0.01934	64877	0.00151	60187.7	0.00791
66878	0.00912	0.03522	0.0019	0.00893	0.02044	64878	0.00168	60187.8	0.00794
66879	0.00753	0.03431	0.00183	0.00785	0.02083	64879	0.00183	60187.9	0.00797
66880	0.00653	0.03237	0.00176	0.00726	0.02082	64880	0.00192	60188	0.00799
66881	0.00619	0.03025	0.00172	0.00728	0.02061	64881	0.00193	60188.1	0.00801
66882	0.00644	0.02881	0.00171	0.00784	0.01993	64882	0.00186	60188.2	0.00803
66883	0.00705	0.02836	0.00175	0.0087	0.01835	64883	0.00174	60188.3	0.00804
66884	0.00775	0.02871	0.00185	0.00955	0.01598	64884	0.0016	60188.4	0.00806
66885	0.00833	0.02941	0.00205	0.01009	0.01335	64885	0.00149	60188.5	0.00807
66886	0.00868	0.03005	0.00238	0.01022	0.01106	64886	0.00144	60188.6	0.00808
66887	0.00882	0.03043	0.00282	0.01006	0.00955	64887	0.00149	60188.7	0.00808
66888	0.00875	0.03047	0.00325	0.00974	0.00893	64888	0.00162	60188.8	0.00809
66889	0.00856	0.03033	0.00357	0.00937	0.00898	64889	0.00178	60188.9	0.00809
66890	0.00845	0.0305	0.00369	0.00903	0.0095	64890	0.00192	60189	0.0081
66891	0.00855	0.03114	0.00357	0.0087	0.01024	64891	0.002	60189.1	0.0081
66892	0.00879	0.03183	0.00331	0.00825	0.01081	64892	0.00202	60189.2	0.0081
66893	0.00906	0.03216	0.00305	0.0077	0.0109	64893	0.00205	60189.3	0.0081
66894	0.00926	0.03186	0.00283	0.00722	0.01041	64894	0.00214	60189.4	0.0081
66895	0.00928	0.03092	0.00269	0.00699	0.00944	64895	0.00229	60189.5	0.0081
66896	0.00918	0.0296	0.00266	0.00708	0.00829	64896	0.0025	60189.6	0.00811
66897	0.00917	0.0283	0.00275	0.00746	0.00735	64897	0.00273	60189.7	0.00811
66898	0.00936	0.02719	0.0029	0.00803	0.00692	64898	0.00292	60189.8	0.00811
66899	0.00964	0.02595	0.00297	0.00859	0.00707	64899	0.00308	60189.9	0.00812
66900	0.00983	0.02429	0.00291	0.00895	0.00774	64900	0.00318	60190	0.00812
66901	0.00986	0.0225	0.0028	0.00911	0.00881	64901	0.00324	60190.1	0.00813
66902	0.00983	0.02128	0.00274	0.00925	0.0101	64902	0.0033	60190.2	0.00814
66903	0.00981	0.02122	0.00278	0.00946	0.01133	64903	0.0034	60190.3	0.00815
66904	0.00977	0.02235	0.00296	0.00968	0.01217	64904	0.00357	60190.4	0.00816
66905	0.00955	0.02422	0.00323	0.00978	0.01239	64905	0.00376	60190.5	0.00818
66906	0.00915	0.02642	0.00347	0.00981	0.01218	64906	0.00385	60190.6	0.00819
66907	0.00873	0.02861	0.00361	0.00995	0.01206	64907	0.00375	60190.7	0.0082
66908	0.00841	0.0304	0.00371	0.01035	0.01231	64908	0.00345	60190.8	0.00822
66909	0.00827	0.03154	0.00381	0.01104	0.01285	64909	0.00304	60190.9	0.00823
66910	0.00835	0.03209	0.00387	0.01196	0.01344	64910	0.00261	60191	0.00825
66911	0.00863	0.03221	0.00387	0.01304	0.01393	64911	0.00229	60191.1	0.00826
66912	0.00902	0.03194	0.00385	0.01404	0.01418	64912	0.00218	60191.2	0.00827
66913	0.00953	0.03148	0.00382	0.01467	0.01426	64913	0.00231	60191.3	0.00829
66914	0.01028	0.0315	0.00375	0.01484	0.01442	64914	0.00265	60191.4	0.0083
66915	0.01124	0.03244	0.00362	0.01462	0.01464	64915	0.00302	60191.5	0.0083
66916	0.01214	0.0342	0.00343	0.0143	0.01468	64916	0.00317	60191.6	0.00831
66917	0.01267	0.03629	0.00317	0.01434	0.01439	64917	0.003	60191.7	0.00832
66918	0.01263	0.03785	0.00285	0.01492	0.01381	64918	0.00261	60191.8	0.00832
66919	0.01217	0.0384	0.00254	0.01587	0.01317	64919	0.00219	60191.9	0.00832
66920	0.01162	0.03826	0.0023	0.01679	0.01268	64920	0.0019	60192	0.00832
66921	0.0112	0.03771	0.00214	0.0173	0.01233	64921	0.00181	60192.1	0.00832
66922	0.01104	0.03716	0.00207	0.01735	0.01212	64922	0.00193	60192.2	0.00831
66923	0.01121	0.03706	0.0021	0.01725	0.01205	64923	0.00221	60192.3	0.00831
66924	0.01155	0.03734	0.00222	0.01717	0.01198	64924	0.00259	60192.4	0.0083
66925	0.01176	0.03762	0.0024	0.01713	0.01182	64925	0.00298	60192.5	0.00829
66926	0.01163	0.03772	0.00264	0.0172	0.01158	64926	0.00333	60192.6	0.00828
66927	0.01122	0.03766	0.00292	0.01772	0.0114	64927	0.00367	60192.7	0.00827
66928	0.0108	0.03738	0.00316	0.01894	0.01139	64928	0.00404	60192.8	0.00826
66929	0.0105	0.03656	0.00337	0.02059	0.01145	64929	0.00445	60192.9	0.00825
66930	0.01033	0.03511	0.00355	0.02197	0.01143	64930	0.00491	60193	0.00824
66931	0.01023	0.03345	0.0037	0.02244	0.01125	64931	0.00541	60193.1	0.00823
66932	0.01014	0.03217	0.00385	0.02179	0.01091	64932	0.00582	60193.2	0.00822
66933	0.01007	0.03161	0.00406	0.02029	0.01039	64933	0.00595	60193.3	0.0082
66934	0.01016	0.03195	0.00434	0.01854	0.00977	64934	0.00568	60193.4	0.00819
66935	0.01057	0.03326	0.00462	0.01727	0.00923	64935	0.00513	60193.5	0.00818
66936	0.01129	0.03518	0.00482	0.01675	0.00881	64936	0.00447	60193.6	0.00817
66937	0.01213	0.03698	0.00483	0.01672	0.00836	64937	0.00386	60193.7	0.00816
66938	0.01294	0.03822	0.00459	0.01684	0.00778	64938	0.00341	60193.8	0.00815
66939	0.01363	0.03868	0.00412	0.01683	0.00712	64939	0.00307	60193.9	0.00814
66940	0.01412	0.03837	0.00354	0.01649	0.00647	64940	0.00278	60194	0.00813
66941	0.01423	0.03765	0.00302	0.0158	0.00591	64941	0.0025	60194.1	0.00812
66942	0.01381	0.0368	0.00261	0.01491	0.00555	64942	0.00221	60194.2	0.0081
66943	0.01286	0.03588	0.00238	0.01409	0.00546	64943	0.00193	60194.3	0.00809
66944	0.01157	0.03491	0.00235	0.01366	0.00575	64944	0.00172	60194.4	0.00808
66945	0.01012	0.03389	0.00258	0.01388	0.00648	64945	0.00159	60194.5	0.00806
66946	0.00874	0.03296	0.00304	0.01479	0.00767	64946	0.00155	60194.6	0.00804
66947	0.0076	0.03237	0.00365	0.01612	0.00926	64947	0.00157	60194.7	0.00802
66948	0.00676	0.03231	0.00425	0.01741	0.01107	64948	0.00156	60194.8	0.008
66949	0.00624	0.03311	0.00467	0.01829	0.0129	64949	0.00149	60194.9	0.00798
66950	0.00611	0.03511	0.00486	0.01864	0.01461	64950	0.00139	60195	0.00795
66951	0.00637	0.03813	0.00486	0.01853	0.01608	64951	0.00133	60195.1	0.00793
66952	0.00692	0.04124	0.00472	0.01796	0.01703	64952	0.00133	60195.2	0.00789
66953	0.00755	0.04334	0.00449	0.01696	0.0172	64953	0.0014	60195.3	0.00786
66954	0.00806	0.0438	0.00427	0.01577	0.01665	64954	0.00151	60195.4	0.00782
66955	0.00833	0.04266	0.00418	0.01487	0.01596	64955	0.00162	60195.5	0.00779
66956	0.0084	0.04053	0.00425	0.0147	0.01595	64956	0.00169	60195.6	0.00774
66957	0.00835	0.03824	0.00447	0.01541	0.01742	64957	0.00171	60195.7	0.0077
66958	0.00829	0.03675	0.00484	0.01693	0.02096	64958	0.00167	60195.8	0.00766
66959	0.0082	0.03662	0.00531	0.01898	0.02634	64959	0.0016	60195.9	0.00761
66960	0.00793	0.0373	0.00569	0.02097	0.03187	64960	0.00156	60196	0.00756
66961	0.00741	0.03787	0.00582	0.0224	0.0355	64961	0.00157	60196.1	0.00751
66962	0.00691	0.03814	0.00567	0.02316	0.03661	64962	0.00161	60196.2	0.00747
66963	0.00672	0.03844	0.00536	0.02314	0.03592	64963	0.00168	60196.3	0.00742
66964	0.0069	0.03874	0.00508	0.02215	0.03405	64964	0.00177	60196.4	0.00737
66965	0.00741	0.03905	0.00495	0.02033	0.03149	64965	0.00186	60196.5	0.00733
66966	0.00809	0.03966	0.00491	0.01838	0.02877	64966	0.00193	60196.6	0.00729
66967	0.00868	0.04054	0.00486	0.01703	0.02611	64967	0.002	60196.7	0.00725
66968	0.0089	0.04125	0.00479	0.01663	0.02348	64968	0.00208	60196.8	0.00721
66969	0.00869	0.04169	0.00476	0.01724	0.02101	64969	0.00213	60196.9	0.00718
66970	0.00832	0.04205	0.00486	0.01859	0.01904	64970	0.00211	60197	0.00715
66971	0.00803	0.04211	0.00515	0.0201	0.01776	64971	0.002	60197.1	0.00712
66972	0.00798	0.04166	0.00562	0.02112	0.0172	64972	0.00183	60197.2	0.00709
66973	0.00816	0.04093	0.00621	0.02128	0.01734	64973	0.00161	60197.3	0.00707
66974	0.00839	0.04017	0.00687	0.02055	0.01794	64974	0.0014	60197.4	0.00704
66975	0.00835	0.03928	0.00741	0.01934	0.01845	64975	0.00121	60197.5	0.00701
66976	0.00786	0.03823	0.00764	0.01828	0.01848	64976	0.0011	60197.6	0.00699
66977	0.00702	0.03713	0.00754	0.01777	0.01801	64977	0.00105	60197.7	0.00696
66978	0.00603	0.03588	0.00721	0.01767	0.01717	64978	0.00108	60197.8	0.00692
66979	0.00511	0.03441	0.00682	0.01761	0.01628	64979	0.00114	60197.9	0.00689
66980	0.00439	0.03291	0.00645	0.0174	0.01572	64980	0.0012	60198	0.00685
66981	0.00394	0.03155	0.00611	0.01692	0.01555	64981	0.00126	60198.1	0.00681
66982	0.00374	0.03043	0.00578	0.01614	0.01554	64982	0.00131	60198.2	0.00677
66983	0.00375	0.02971	0.00551	0.01531	0.01544	64983	0.00134	60198.3	0.00673
66984	0.00395	0.02933	0.00534	0.01476	0.01503	64984	0.00132	60198.4	0.00668
66985	0.00425	0.02927	0.00529	0.01486	0.01421	64985	0.00123	60198.5	0.00663
66986	0.00458	0.02968	0.0054	0.01597	0.01313	64986	0.00112	60198.6	0.00658
66987	0.00488	0.0305	0.00567	0.01812	0.01202	64987	0.00102	60198.7	0.00653
66988	0.00513	0.03131	0.00607	0.02085	0.01113	64988	0.000986875	60198.8	0.00648
66989	0.00533	0.0316	0.00646	0.02324	0.01063	64989	0.00104	60198.9	0.00643
66990	0.00551	0.03126	0.00668	0.0243	0.01052	64990	0.00115	60199	0.00638
66991	0.00576	0.03074	0.00676	0.02363	0.01081	64991	0.00128	60199.1	0.00634
66992	0.00608	0.03058	0.00684	0.02162	0.01146	64992	0.00137	60199.2	0.00629
66993	0.00647	0.03084	0.00694	0.01904	0.01241	64993	0.00139	60199.3	0.00625
66994	0.00686	0.0313	0.00697	0.01681	0.01346	64994	0.00134	60199.4	0.00622
66995	0.00709	0.03165	0.00691	0.01554	0.01432	64995	0.00127	60199.5	0.00619
66996	0.00696	0.0316	0.00678	0.01531	0.0146	64996	0.00121	60199.6	0.00616
66997	0.00637	0.03099	0.00656	0.01588	0.01405	64997	0.00118	60199.7	0.00614
66998	0.00547	0.0301	0.00623	0.01698	0.01297	64998	0.00115	60199.8	0.00612
[truncated: 148,002 more rows]

## Sheet: Fig. 1e
	Wild type FtsZ-YFP-mts				FtsZ (Y222ClY)-YFP-mts				FtsZ (Y222Cl2Y)-YFP-mts				FtsZ (Y222BrY)-YFP-mts				FtsZ (Y222Br2Y)-YFP-mts				FtsZ (Y222IY)-YFP-mts				FtsZ (Y222I2Y)-YFP-mts
	Repeat 1		Repeat 2		Repeat 1		Repeat 2		Repeat 1		Repeat 2		Repeat 1		Repeat 2		Repeat 1		Repeat 2		Repeat 1		Repeat 2		Repeat 1		Repeat 2
	Time (min)	Phosphate (μM)	Time (min)	Phosphate (μM)	Time (min)	Phosphate (μM)	Time (min)	Phosphate (μM)	Time (min)	Phosphate (μM)	Time (min)	Phosphate (μM)	Time (min)	Phosphate (μM)	Time (min)	Phosphate (μM)	Time (min)	Phosphate (μM)	Time (min)	Phosphate (μM)	Time (min)	Phosphate (μM)	Time (min)	Phosphate (μM)	Time (min)	Phosphate (μM)	Time (min)	Phosphate (μM)
	0	4.02222	0	9.86441	0	2.46667	0	5.33333	0	9.4697	0	11.0323	0	8.27419	0	8.95	0	11.0702	0	7.81482	0	7.74074	0	8.12346	0	7.03704	0	6.95588
	0.3	6.37778	0.3	10.2373	0.3	2.04444	0.3	6.71605	0.3	9.75758	0.3	10.629	0.7	10.0968	0.3	8.7625	0.3	12.2105	0.3	8.50617	0.3	8.22222	0.3	8.33333	0.3	7.32099	0.3	8.10294
	0.7	8.11111	1	13.7966	0.7	4.73333	0.7	7.59259	0.7	9.60606	1	11.5161	1	10.9677	0.7	9.4	0.7	14	0.7	9.96296	0.7	9.02469	0.7	9.39506	0.7	7.28395	0.7	8.39706
	1	9.64445	1.3	18.2203	1	5.88889	1	8.53087	1	10.5152	1.3	11.8548	1.7	11.4839	1	10.2125	1	15	1	11.6173	1	9.81481	1	10.3333	1	7.83951	1	8.94118
	1.3	13.6444	1.7	21.6102	1.3	5.48889	1.3	11.4568	1.3	11.8939	1.7	13.871	2	13.5645	1.3	10.7625	1.3	16.3509	1.3	12.2099	1.3	10.2963	1.3	11.3333	1.3	8.35802	1.3	9.13235
	2	19.8222	2	22.4068	2	10.6	1.7	13.1605	2	12.697					1.7	11.675	1.7	16.7895	1.7	14.0988	1.7	10.7654	1.7	10.5679	1.7	8.98765	1.7	9.67647
							2	13.5679									2	17.3333	2	14.9753	2	10.8519					2	9.77941
	GTPase activity(pi/min)
	Wild type FtsZ-YFP-mts	FtsZ (Y222ClY)-YFP-mts	FtsZ (Y222Cl2Y)-YFP-mts	FtsZ (Y222BrY)-YFP-mts	br2y	iy	i2y
repeat 1	7.7984	4.0843	1.5416	1.7347	3.2195	1.6686	1.132
repeat 2	6.9	4.4003	1.7572	2.3348	3.7182	1.8578	1.3119
Average	7.3492	4.2423	1.6494	2.03475	3.46885	1.7632	1.22195
STDEV	0.635265	0.223446	0.152452	0.424335	0.352634	0.133785	0.127209

## Sheet: Fig. 1f
Dynamic light scattering（%）
Wild type FtsZ-YFP-mts	FtsZ(Y222ClY)-YFP-mts	FtsZ(Y222Cl2Y)-YFP-mts	FtsZ(Y222BrY)-YFP-mts	FtsZ(Y222Br2Y)-YFP-mts	FtsZ(Y222IY)-YFP-mts	FtsZ(Y222I2Y)-YFP-mts
100	100	100	100	100	100	100
89.8509	85.3976	94.7936	93.9382	93.9287	94.9853	94.5431
79.7017	74.3351	89.5872	87.8763	87.8574	89.9706	89.0861
70.7765	66.4695	84.3808	81.8145	81.7861	84.9559	83.6292
61.2186	62.0355	79.1743	75.7527	75.7148	79.9412	78.1723
53.024	58.2156	73.9679	69.6908	69.6435	74.9266	72.7153
46.1399	54.5762	70.0875	63.6829	63.5722	71.189	67.2185
39.8885	50.6299	66.1096	56.7185	57.5009	67.3576	61.2434
34.3225	46.1507	60.3143	50.5893	51.4297	61.7758	55.6309
29.3364	42.2044	54.7605	45.0214	45.3584	56.4265	50.155
24.3203	38.5289	49.1686	40.7557	39.2871	51.0405	44.3481
19.6129	34.9528	43.6403	35.6862	34.0545	45.7157	38.6568
15.8018	31.4038	38.2983	31.0433	28.9589	40.5704	33.5803
11.7421	27.8548	33.1893	26.6968	24.5027	35.6496	29.3026
9.18129	24.8657	28.4065	22.9788	21.1088	31.0429	25.7975
7.7879	22.3191	23.4627	20.1679	18.3207	26.2812	22.6654
6.37945	20.0885	18.3792	16.8362	15.6816	21.3849	19.6384
5.58108	17.8399	13.4185	14.2633	13.0929	16.6068	17.1423
5.91248	15.6274	9.20336	13.3158	10.7542	12.5469	15.1663
5.21202	13.6407	6.03885	11.2862	8.5093	9.49894	13.6371
4.79777	11.9429	4.22147	10.0694	6.57923	7.74849	11.9975
4.85049	10.6606	3.50978	8.36757	4.5386	7.063	10.5523
4.85049	10.0014	3.44199	7.01152	3.1229	6.99772	9.19123
4.90322	8.70998	3.71312	7.34829	1.85381	7.25885	7.86168
6.19116	8.17718	4.03931	6.52208	1.66843	7.57304	6.71606
7.42638	7.12963	4.20029	5.10316	1.48305	7.72809	5.50738
8.04399	6.87678	4.43753	3.92672	1.29767	7.95659	4.47738
8.29254	6.47943	4.38669	4.59128	1.11229	7.90762	3.4789
7.43391	5.79311	3.99271	3.80099	0.92691	7.52815	2.554
5.74678	4.55592	3.19417	3.04079	0.74152	6.65497	2.0432
3.668	3.2194	2.39563	2.2806	0.55614	5.44312	1.5324
2.41771	2.10864	1.59709	1.5204	0.37076	3.89261	1.0216
1.20886	1.39522	0.79854	0.7602	0.18538	2.04015	0.5108
0	0	0	0	0	0	0
