# Supplementary material for: Halogenation of tyrosine perturbs large-scale protein self-organization
Source: Nat Commun. 2022 Aug 17;13:4843. doi: 10.1038/s41467-022-32535-2 (PMC9385671; doi:10.1038/s41467-022-32535-2)
Supplement: Supplementary file 7 — Source data [file 41467_2022_32535_MOESM7_ESM.zip › source data/Fig. 2.xlsx]

## Sheet: Fig. 2c
Ring Size(μm)
Wild type FtsZ-YFP-mts	FtsZ(Y222ClY)-YFP-mts	FtsZ(Y222BrY)-YFP-mts	FtsZ(Y222Br2Y)-YFP-mts	FtsZ(Y222I2Y)-YFP-mts
0.677	0.678	0.974	1.016	1.058
0.722	0.339	0.916	0.847	0.804
0.804	0.508	0.72	0.974	1.102
0.889	0.593	0.889	0.974	1.186
0.931	0.678	1.101	1.186	1.143
1.016	0.805	1.016	1.313	0.974
0.931	0.72	1.016	1.101	0.931
0.72	0.636	1.017	0.804	1.017
0.593	0.509	1.059	0.89	0.932
0.593	0.465	0.805	0.763	1.016
1.058	0.5929	0.762	0.974	0.931
1.101	0.5082	0.89	1.313	1.313
0.678	0.508	0.635	0.678	1.271
0.889	0.466	1.271	1.228	0.932
1.1	1.016	1.313	0.635	0.89
1.017	0.847	0.847	0.805	0.931
0.508	0.5929	0.932	0.762	1.143
1.017	0.635	0.89	0.931	0.678
0.551	0.5929	0.635	0.72	1.058
0.804	0.72	1.101	0.72	0.805
0.551	0.593	0.974	0.678	1.059
0.909	0.72	0.847	1.44	0.931
0.847	0.678	0.72	1.335	1.016
0.72	0.636	1.059	0.678	1.058
0.636	0.55	0.932	1.101	1.101
0.932	0.508	0.635	0.807	1.059
0.548	0.593	0.72	0.762	0.974
1.014	0.754	0.847	1.271	0.762
0.93	0.593	1.228	1.101	1.016
0.636	0.593	1.016	1.228	0.72
0.931	0.466	1.017	1.186	1.356
0.889	0.762	0.847	1.144	0.72
0.556	0.635	0.677	0.974	1.143
0.762	0.6352	0.931	0.974	0.974
0.68	0.677	0.931	0.932	0.805
0.72	0.55	0.635	1.016	0.762
0.678	0.762	0.932	0.762	1.271
0.635	0.423	0.89	1.059	0.974
0.932	0.55	0.932	1.313	0.847
0.9	0.89	1.017	0.678	1.101
1.016	0.72	0.846	0.89	1.144
0.932	0.762	0.847	1.016	1.143
0.679	0.677	0.847	1.186	0.889
0.762	0.509	1.228	0.762	0.805
0.88	0.678	0.804	0.889	1.186
0.762	0.635	0.677	1.143	1.186
1.1	0.3365	1.482	0.931	0.889
0.889	0.381	0.847	1.058	0.932
0.72	0.508	1.101	1.101	0.805
0.466	0.423	0.763	1.186	1.058
1.018	1.101	0.931	1.271	0.932
0.932	0.593	0.805	1.355	0.847
0.847	0.636	1.186	0.974	0.847
0.932	0.551	0.763	0.805	0.974
0.805	0.763	1.058	0.847	0.931
0.765	0.55	0.89	1.016	0.72
0.678	0.635	0.847	1.058	0.932
0.931	0.551	0.593	1.017	1.144
1.017	0.5506	0.508	0.847	0.847
0.72	0.635	1.101	0.677	0.762
0.932	0.593	1.228	0.932	0.889
0.722	0.636	1.059	0.763	1.016
0.932	0.508	0.72	0.804	1.186
0.89	0.593	1.059	1.185	0.89
0.976	0.635	0.72	0.974	0.974
0.8	0.339	0.891	1.102	0.804
0.802	0.889	0.889	1.186	0.847
0.974	0.551	0.678	1.143	0.89
1.101	0.4235	0.889	0.889	1.228
0.931	0.635	0.89	1.144	0.889
0.847	0.889	0.931	1.101	1.398
0.932	0.678	0.889	0.931	1.016
0.762	0.72	0.72	1.186	0.974
0.773	0.678	0.805	1.017	1.016
0.72	0.551	0.932	0.635	1.101
0.635	0.466	0.805	0.678	1.101
0.655	0.466	0.931	0.974	0.762
0.932	0.805	0.593	1.017	0.974
1.059	0.72	1.016	0.974	1.101
0.847	0.424	1.355	0.847	1.016
0.72	0.593	1.144	0.932	0.847
0.678	0.593	0.889	0.974	1.101
0.72	0.677	1.356	1.016	0.72
0.635	0.3389	0.847	0.683	1.101
0.678	0.635	0.805	0.932	0.974
0.593	0.3811	0.847	0.932	0.805
0.762	0.5506	0.932	0.636	0.847
0.551	0.3811	0.847	0.889	1.313
0.762	0.466	0.805	0.804	1.144
0.805	1.058	0.804	0.847	0.974
0.635	0.592	1.101	0.847	0.932
0.55	0.55	0.678	0.932	1.228
0.5506	0.805	0.889	0.889	1.101
0.5933	0.593	0.974	0.677	1.101
0.932	0.339	1.228	0.551	0.804
0.762	0.6785	0.931	0.678	1.778
0.974	0.593	0.635	0.804	0.847
0.635	0.55	0.72	1.059	1.101
0.72	0.678	0.889	1.101	0.763
0.5506	0.636	0.72	1.271	0.72
1.059	0.762	0.762	0.68	2
0.678	0.593	0.974	0.762	0.974
0.805	0.847	0.889	1.017	1.2
0.6776	0.4666	0.763	0.805	1.016
0.763	0.677	0.677	0.8	0.804
0.677	0.5506	0.932	0.804	1.446
0.72	0.636	0.593	0.678	0.974
0.72	0.72	0.89	1.219	1.101
1.017	0.3388	0.72	1.228	1.101
0.805	0.678	1.016	0.72	1.059
1.186	0.762	0.678	0.762	1.313
1.034	0.508	0.889	1.143	0.889
0.889	0.423	0.932	0.889	0.847
0.593	0.4659	0.677	0.762	1.101
0.805	0.889	1.016	0.847	1.144
1.228	0.593	0.974	0.678	1.143
0.635	0.509	1.143	1.44	1.016
0.763	0.551	0.847	1.355	0.636
0.7207	0.72	1.228	0.636	0.762
0.763	0.593	0.974	0.974	1.144
0.6353	0.635	0.635	1.143	1.673
0.72	0.805	0.805	0.804	1.17
0.645	0.847	0.678	0.889	1.313
0.6776	0.763	0.847	1.101	1.058
0.847	0.466	0.974	0.762	1.019
0.593	0.762	0.762	0.8047	1.186
0.6773	0.889	0.677	0.678	1.361
0.599	0.762	1.059	0.847	0.72
0.678	0.508	1.186	1.059	0.974
0.592	0.508	1.017	0.847	1.229
1.059	0.932	0.551	0.551	0.847
0.5929	0.677	0.593	0.678	1.482
1.0166	0.55	0.677	0.72	1.059
1.229	0.424	1.016	0.584	0.889
1.397	0.804	0.551	0.805	0.996
0.635	0.593	0.974	0.796	1.101
0.635	0.593	0.762	0.932	1.567
0.889	0.805	1.059	0.762	1.102
0.889	0.593	0.5083	0.678	1.016
1.059	0.974	1.059	0.964	0.932
0.677	0.635	0.719	0.763	1.016
0.508	0.509	1.313	0.847	0.889
0.678	1	1.016	0.8308	0.932
0.636	0.805	0.847	0.677	1.313
0.889	0.593	0.762	0.932	1.058
1.13	0.466	1.101	0.55	1.101
1.101	0.762	0.932	0.678	1.482
0.68	0.847	0.847	0.762	1.2177
0.678	0.55	0.5506	0.72	0.974
	0.3389	0.593	0.805

## Sheet: Fig. 2e
Ring Velocity(nm s−1)
Wild type FtsZ-YFP-mts	FtsZ(Y222ClY)-YFP-mts	FtsZ(Y222BrY)-YFP-mts	FtsZ(Y222Br2Y)-YFP-mts	FtsZ(Y222I2Y)-YFP-mts
21.0843	11.1426	9.54764	13.1085	5.16892
10.4742	11.2244	10.4603	13.1085	6.34226
19.1409	18.2565	14.94	16.2461	10.3528
24.8392	18.0265	5.45693	15.4993	9.03212
15.6588	14.4935	9.43205	14.8966	5.87705
20.976	16.9642	15.3464	7.99822	8.11073
19.3148	20.4316	11.8962	0.80362	6.93843
22.2006	17.1397	5.53031	12.7786	9.15528
13.4899	10.2573	14.7003	12.4275	10.2335
14.8496	17.0482	14.1265	15.4084	12.037
20.227	17.3563	11.7116	15.0767	11.3638
17.7272	12.0539	1.04164	25.4887	7.62051
17.1937	15.1656	17.7913	13.6546	9.67213
22.4193	10.2115	4.54391	21.9848	14.1761
34.6153	15.9381	15.7079	11.1609	10.6833
26.9558	14.9341	6.86506	7.48106	7.20911
11.878	11.0464	17.8393	9.49271	10.532
25.3832	11.9461	14.6861	11.3423	9.65068
19.2149	13.4172	11.5585	15.819	5.94053
29.1445	22.5029	7.0642	10.4992	12.0392
21.4261	5.18781	8.03133	0.6791	11.006
25.189	12.4518	4.05596	8.18578	7.52743
20.3808	10.5022	12.3071	11.3726	15.3077
32.0159	14.9174	13.2251	15.7264	7.49012
30.6764	16.8526	16.2978	18.8458	27.8831
21.0102	14.016	1.65675	16.2932	15.3929
17.7898	11.4491	2.04543	18.4303	8.33464
13.1724	17.2119	16.9744	14.4538	15.203
20.2162	11.6683	15.0242	15.0528	12.4294
37.149	17.8274	11.1745	7.85243	5.2941
26.9792	10.9147	11.418	9.72456	6.84406
19.0324	17.3037	13.2517	14.8728	9.73842
20.2638	18.2455	16.9659	15.4072	8.00429
28.49	21.0788	12.9174	13.865	8.02626
19.8316	22.4877	15.12	13.2426	7.41485
23.3245	1.52837	13.5913	20.7855	8.32128
28.6517	10.7528	8.67772	15.6258	10.0862
31.5574	8.47127	4.16103	18.7071	5.66868
21.12	15.2816	4.16103	14.8584	9.82254
14.3502	20.6035	15.5441	25.2892	11.6581
18.4675	14.0093	18.5931	13.6874	9.13436
19.5816	5.46127	14.1533	32.2553	10.62
29.0302	16.2891	17.1817	12.9458	13.703
20.6883	17.1042	13.6832	15.3431	11.4862
19.4033	25.1979	14.2246	11.084	9.90076
11.5053	18.9261	14.9705	14.7531	1.22586
26.1695	19.0532	24.4468	8.11771	22.6671
18.8098	17.5525	12.4634	10.5031	16.6276
19.4444	15.8498	15.1871	11.5207	12.9561
25.0936	5.9779	14.9115	13.6129	14.9654
23.5676	17.2099	31.1542	19.209	8.7326
16.8628	9.89722	13.9403	13.2652	17.8927
23.7513	9.24659	13.2615	11.9997	18.3196
19.2582	12.1728	14.8889	13.7357	21.1507
21.7511	16.2576	15.4409	12.9966	22.3819
22.7776	25.5365	27.6752	8.91419	13.2762
21.2966	19.2687	15.6486	9.69878	12.8024
15.9771	18.8628	13.161	12.3243	11.6983
25.5025	8.85932	11.9474	13.6303	14.2625
17.9224	20.7724	15.0816	11.2583	15.788
19.9038	6.29967	18.7368	13.9408	12.1153
22.2241	22.7736	23.8276	20.0189	10.6857
22.6302	14.2859	19.2562	8.0655	12.6867
21.5975	17.7866	17.1517	14.9137	8.92907
22.8104	26.7465	17.1055	16.3461	15.1755
15.9619	15.4215	15.9689	16.9766	7.66664
24.3371	17.0873	18.7367	13.9078	8.36072
17.188	11.7408	25.9552	20.2809	16.6096
34.6697	17.9741	13.4513	21.3201	13.2457
16.5365	14.338	27.1407	19.9346	12.8457
22.5023	10.3585	24.2792	8.08135	12.111
29.0719	6.08735	21.57	15.8822	13.3092
18.9411	11.214	19.5872	16.691	8.1749
17.8106	4.52604	23.7548	15.127	18.1068
17.1121	14.093	14.0176	16.6183	8.55349
19.2702	17.0587	20.416	16.3208	26.5765
22.912	15.0194	20.8626	16.6023	7.8139
23.8413	17.3935	13.4833	14.0063	9.79353
20.1649	19.4714	30.1259	13.7778	9.96719
20.3677	15.1126	22.3406	16.1117	8.8488
25.3751	14.8166	15.9392	16.5214	9.06774
21.5167	17.5136	28.3958	16.1528	11.3526
24.4362	18.1275	15.5413	16.0314	12.207
19.6864	18.0697	16.6773	16.0957	9.75713
25.6477	16.1834	19.0857	15.9755	9.92131
19.8223	17.9331	19.0665	16.5494	10.8413
30.3807	17.8519	20.6502	16.5962	10.1183
23.3788	15.3851	16.9272	16.3606	11.9863
23.7161	8.39099	15.4516	15.9762	12.0551
22.8778	19.2296	14.166	16.8628	10.3987
21.9733	18.2718	16.1498	15.7154	13.469
25.1312	17.6486	25.6242	16.5674	13.8544
21.3742	18.4128	18.196	16.31	11.8865
23.0659		25.3953		13.6675
22.1888		25.6859		13.0897
19.5326		17.4359		9.24892
24.4028		14.275		9.72651
21.1854		21.1673		11.47
14.0299		22.0278		8.8954
31.5715		16.873		10.4504
19.2536		15.4818		9.77901
21.7988				11.7604
15.5585				12.5292
24.0296				9.59001
28.7896
31.3671
14.2647
12.8919
16.8402
21.215
24.0087
13.3046
17.1023
20.2689
19.6283

## Sheet: Fig. 2f
	Curvature(1/μm)
	Wild type FtsZ-YFP-mts	FtsZ(Y222Cl2Y)-YFP-mts	FtsZ(Y222IY)-YFP-mts
	0.04466	0.00977	0.03217
	0.0163	0.0202	0.00247
	0.00762	0.000470067	0.02605
	0.02193	0.01885	0.02795
	0.00782	0.01085	0.04089
	0.01217	0.03593	0.01957
	0.00223	0.02619	0.00558
	0.01426	0.00584	0.01232
	0.00913	0.05207	0.02833
	0.00822	0.035	0.01911
	0.05243	0.02338	0.01583
	0.07287	0.01954	0.00649
	0.02285	0.00208	0.00838
	0.01862	0.01941	0.00995
	0.05832	0.02755	0.00276
	0.04504	0.0985	0.01864
	0.03609	0.02623	0.00251
	0.00208	0.02236	0.01276
	0.00351	0.00566	0.00168
	0.02664	0.00733	0.02351
	0.0455	0.00721	0.00324
	0.00232	0.0105	0.01805
	0.00721	0.02163	0.00989
	0.0201	0.00299	0.0233
	0.04948	0.00779	0.03021
	0.06621	0.02396	0.03445
	0.0477	0.02371	0.0219
	0.05321	0.00295	0.01603
	0.02845	0.0254	0.00078679
	0.01978	0.00261	0.000201884
	0.07412	0.0545	0.04723
	0.02956	0.01997	0.000812884
	0.04968	0.07193	0.0066
	0.0235	0.06329	0.01097
	0.02383	0.03311	0.0265
	0.00394	0.00826	0.000716685
	0.00808	0.03492	0.02367
	0.02282	0.0259	0.01252
	0.02423	0.00598	0.02394
	0.01527	0.03514	0.00869
	0.00226	0.00269	0.0176
	0.02978	0.00151	0.00195
	0.02853	0.03057	0.01048
	0.03694	0.05225	0.00126
	0.00568	0.0182	0.01781
	0.00173	0.0045	0.05233
	0.0024	0.01814	0.03312
	0.00685	0.00556	0.02201
	0.0299	0.00328	0.04131
	0.01717	0.03836	0.01391
	0.01314	0.02479	0.01721
	0.02725	0.03313	0.0123
	0.05527	0.03319	0.03377
	0.01844	0.04923	0.01356
	0.08581	0.02382	0.02189
	0.06468	0.00545	0.0594
	0.04679	0.00927	0.0357
	0.03106	0.00371	0.00925
	0.06854	0.02368	0.00708
	0.03847	0.02529	0.03363
	0.0187	0.01942	0.01999
	0.00278	0.0108	0.01034
	0.01148	0.02736	0.01014
	0.06019	0.03841	0.01563
	0.04578	0.06653	0.05885
	0.08454	0.01315	0.000823951
	0.05091	0.04564	0.05613
	0.06958	0.000557952	0.01876
	0.01825	0.07456	0.00853
	0.0249	0.06874	0.03493
	0.06973	0.03441	0.04041
	0.02405	0.08264	0.000116658
	0.00632	0.03984	0.0041
	0.00187	0.01048	0.02005
	0.01827	0.03051	0.0933
	0.02157	0.01745	0.02944
	0.05623	0.00934	0.017
	0.11978	0.01602	0.01006
	0.00977	0.04414	0.02587
	0.03732	0.01475	0.0314
	0.08377	0.0058	0.0021
	0.00829	0.06595	0.0172
	0.0202	0.07583	0.03391
	0.01992	0.0018	0.02011
	0.00977	0.00928	0.0101
	0.05949	0.00724	0.01786
	0.06354	0.02222	0.00359
	0.01077	0.02722	0.03873
	0.02198	0.02464	0.01636
	0.03701	0.00782	0.05316
	0.03133	0.05708	0.04853
	0.02569	0.00853	0.01602
	0.05963	0.02255	0.01611
	0.07857	0.07656	0.01753
	0.05024	0.00824	0.01551
	0.02787	0.01943	0.02557
	0.0094	0.00619	0.00181
	0.00161	0.04753	0.01299
	0.02007	0.01679	0.06325
	0.01553	0.01392	0.01585
	0.00881	0.08187	0.01803
	0.02625	0.04957	0.00646
	0.04956	0.00934	0.0997
	0.02773	0.00637	0.0446
	0.05067	0.01698	0.00346
	0.09409	0.04764	0.01854
	0.05217	0.02211	0.04122
	0.09332	0.01191	0.04891
	0.01291	0.00336	0.0089
	0.02241	0.01991	0.01711
	0.01796	0.00947	0.01236
	0.0126	0.05113	0.02996
	0.01505	0.04112	0.00743
	0.07463	0.01847	0.01454
	0.08863	0.01164	0.03251
	0.02847	0.0504	0.01912
	0.07079	0.01229	0.00211
	0.04963	0.01344	0.0104
	0.01992	0.01257	0.04669
	0.03387	0.04354	0.02671
	0.001	0.05408	0.00528
	0.01641	0.01646	0.02618
	0.00377	0.01596	0.000872137
	0.072	0.0223	0.04217
	0.03671	0.00423	0.01246
	0.04449	0.01322	0.02966
	0.00263	0.01198	0.02997
	0.09994	0.00547	0.00479
	0.08887	0.03104	0.00411
	0.00945	0.01645	0.02886
	0.00516	0.04017	0.0549
	0.02731	0.04846	0.00644
	0.05592	0.07569	0.00121
	0.04793	0.01084	0.04294
	0.00525	0.02277	0.04936
	0.04803	0.09215	0.00771
	0.01131	0.01217	0.02296
	0.000338834	0.00787	0.00241
	0.01515	0.04453	0.06113
	0.01655	0.0718	0.05147
	0.00407	0.01563	0.02651
	0.01932	0.02539	0.00281
	0.00616	0.000416061	0.01129
	0.04651	0.00123	0.02794
	0.06388	0.01283	0.01225
	0.03909	0.05235	0.01829
	0.09181	0.05348	0.01795
	0.06681	0.04721	0.05107
	0.01223	0.0629	0.00135
	0.07328	0.000124288	0.01097
	0.000853398	0.05389	0.05025
	0.00926	0.05215	0.01422
	0.02521	0.0139	0.000974594
	0.02467	0.02653	0.00534
	0.00833	0.04351	0.000845221
	0.01552	0.08067	0.02329
	0.03525	0.04224	0.00236
	0.02553	0.04189	0.0088
	0.02344	0.03758	0.04202
	0.000809415	0.03561	0.000305249
	0.01437	0.03085	0.00403
	0.00656	0.01146	0.04734
	0.00944	0.01767	0.02946
	0.03573	0.05743	0.08681
	0.02754	0.07517	0.00719
	0.06143	0.01647	0.03489
	0.10094	0.04584	0.00786
	0.05129	0.03049	0.0347
	0.01495	0.01054	0.02097
	0.03651	0.02784	0.02625
	0.01116	0.02023	0.04619
	0.0141	0.03424	0.03424
	0.03539	0.0232	0.02816
	0.07786	0.07231	0.01543
	0.03841	0.01833	0.01969
	0.00841	0.01433	0.00545
	0.02376	0.02088	0.01661
	0.05695	0.03919	0.00193
	0.0205	0.04596	0.00358
	0.05742	0.02024	0.03585
	0.07065	0.02918	0.06457
	0.04337	0.00555	0.0363
	0.0137	0.02753	0.06292
	0.03518	0.0131	0.01474
	0.03325	0.04835	0.03364
	0.03869	0.05487	0.00208
	0.00246	0.01199	0.02415
	0.02963	0.07772	0.03296
	0.000942026	0.01604	0.02902
	0.01227	0.04652	0.03694
	0.12579	0.00974	0.02728
	0.05578	0.04126	0.02654
	0.0181	0.01698	0.0202
	0.00105	0.00886	0.03674
	0.00762	0.02322	0.0419
	0.01834	0.00972	0.00634
	0.01868	0.04106	0.01318
	0.03406	0.01912	0.02421
	0.04617	0.04774	0.01354
	0.05525	0.051	0.01522
	0.04954	0.04454	0.08659
	0.03942	0.04206	0.06776
	0.04282	0.04467	0.01248
	0.02652	0.0267	0.03464
	0.03541	0.06972	0.0133
	0.02781	0.03456	0.01128
	0.0353	0.01117	0.02409
	0.06442	0.0167	0.03491
	0.05096	0.01669	0.00512
	0.04039	0.03171	0.00759
	0.01483	0.06453	0.0042
	0.00634	0.01633	0.02772
	0.04071	0.0434	0.00912
	0.03295	0.02778	0.01673
	0.04398	0.0227	0.01075
	0.00948	0.00478	0.00837
	0.03482	0.02882	0.0057
	0.00658	0.01518	0.03686
	0.03477	0.05051	0.0048
	0.02355	0.09754	0.00756
	0.00339	0.00095085	0.0404
	0.00566	0.02783	0.00192
	0.05056	0.0885	0.00691
	0.03801	0.02972	0.00703
	0.01287	0.01822	0.00322
	0.02234	0.00762	0.04101
	0.02862	0.02677	0.00409
	0.01148	0.04655	0.00682
	0.00235	0.01112	0.05361
	0.0049	0.01048	0.00117
	0.02282	0.01662	0.00692
	0.02564	0.04594	0.02761
	0.02335	0.07623	0.03842
	0.0743	0.05175	0.00626
	0.04317	0.07079	0.00957
	0.06934	0.00888	0.01937
	0.01731	0.0035	0.02054
	0.01442	0.05742	0.01137
	0.07317	0.03059	0.00827
	0.00327	0.01115	0.0076
	0.01571	0.000298852	0.0251
	0.00764	0.0328	0.01444
	0.04672	0.06217	0.01531
	0.0603	0.00227	0.01966
	0.07234	0.0392	0.04176
	0.06046	0.00913	0.04305
	0.05849	0.0261	0.03882
	0.01413	0.0375	0.01239
	0.05093	0.02534	0.05959
	0.01873	0.01295	0.05723
	0.01598	0.04309	0.04547
	0.01283	0.04334	0.02685
	0.06519	0.03814	0.05611
	0.08968	0.02652	0.00535
	0.03582	0.02871	0.01485
	0.04543	0.01799	0.00865
	0.01142	0.04474	0.06427
	0.01312	0.03643	0.03072
	0.04269	0.05156	0.00923
	0.02958	0.02184	0.000377392
	0.04799	0.0203	0.05253
	0.01991	0.01936	0.04729
	0.05424	0.00314	0.02547
	0.05469	0.0588	0.01861
	0.05761	0.03565	0.01208
	0.02006	0.01204	0.0201
	0.07048	0.0684	0.0028
	0.0875	8.50937e-05	0.04246
	0.06591	0.03654	0.02918
	0.03256	0.0657	0.000193542
	0.00477	0.01146	0.02123
	0.04012	0.02494	0.0244
	0.02013	0.00969	0.05446
	0.01427	0.02455	0.0312
	0.0683	0.02308	0.03788
	0.09257	0.00734	0.00124
	0.03864	0.00239	0.025
	0.01207	0.04658	0.0487
	0.04309	0.05713	0.0191
	0.03723	0.03875	0.02399
	0.05779	0.07482	0.04042
	0.06634	0.01534	0.04205
	0.01372	0.01134	0.06178
	0.00176	0.04572	4.34903e-06
	0.04249	0.00194	0.00498
	0.09324	0.03934	0.01136
	0.05794	0.0443	0.03837
	0.03088	0.05229	0.00593
	0.02408	0.02276	0.02115
	0.00767	0.07098	0.04769
	0.01133	0.02137	0.00841
	0.01676	0.02728	0.05122
	0.02243	0.07273	0.01907
	0.00782	0.06288	0.01855
	0.07323	0.00129	0.01197
	0.05932	0.10316	0.04473
	0.01448	0.12962	0.05241
	0.01341	0.07969	0.02462
	0.02244	0.00614	0.02461
	0.01623	0.01994	0.06537
	0.009	0.02993	0.10699
	0.02027	0.04509	0.00108
	0.00157	0.05742	0.00911
	0.00189	0.0367	0.00206
	0.01524	0.04047	0.00991
	0.04511	0.03516	0.0105
	0.00243	0.0504	0.01187
	0.02054	0.000341253	0.03139
	0.04972	0.02303	0.03504
	0.04079	0.04311	0.0312
	0.02231	0.01787	0.01281
	0.00694	0.03838	0.02789
	0.00795	0.02738	0.03285
	0.01665	0.00625	0.02167
	0.02174	0.04351	0.03397
	0.04159	0.02182	0.02148
	0.07581	0.01855	0.0392
	0.02454	0.09496	0.0547
	0.0236	0.0056	0.00273
	0.02684	0.00928	0.0211
	0.01028	0.02107	0.02679
	0.02016	0.02927	0.04442
	0.0158	0.0562	0.01076
	0.09759	0.0178	0.0205
	0.05947	0.01351	0.01522
	0.02606	0.03714	0.0964
	0.10498	0.09832	0.0342
	0.1065	0.03599	0.04186
	0.0388	0.00814	0.00807
	0.00924	0.06133	0.03635
	0.03708	0.0158	0.04234
	0.04509	0.04672	0.02202
	0.02824	0.08088	0.00814
	0.01792	0.0106	0.0257
	0.00513	0.04755	0.08631
	0.05254	0.07429	0.0432
	0.02167	0.00207	0.03112
	0.03029	0.0481	0.03003
	0.06725	0.06034	0.04471
	0.05854	0.08019	0.04179
	0.03159	0.08719	0.0108
	0.04505	0.0518	0.00881
	0.03317	0.00575	0.01482
	0.01432	0.0129	0.0119
	0.03028	0.05448	0.00975
	0.06054	0.08016	0.02852
	0.09823	0.05965	0.01357
	0.05632	0.01996	0.01432
	0.00952	0.03551	0.03141
	0.04877	0.0591	0.06315
	0.03218	0.02157	0.01529
	0.00577	0.04647	0.01603
	0.0521	0.01659	0.03669
	0.08409	0.02295	0.01785
	0.06096	0.02104	0.02273
	0.11024	0.00771	0.05419
	0.10217	0.02882	0.00307
	0.04962	0.02327	0.0323
	0.02442	0.01721	0.00528
	0.01703	0.00453	0.03877
	0.00439	0.02743	0.02467
	0.01045	0.0274	0.04365
	0.02692	0.02197	0.05576
	0.03968	0.01289	0.02272
	0.01248	0.06051	0.01048
	0.01116	0.00412	0.01175
	0.00417	0.01426	0.00917
	0.03298	0.00794	0.04581
	0.03479	0.01615	0.000376749
	0.00192	0.04437	0.00538
	0.07904	0.01909	0.05194
	0.03389	0.0489	0.00533
	0.06674	0.0334	0.0183
	0.06814	0.01855	0.04168
	0.01054	0.00358	0.03676
	0.02427	0.01076	0.01875
	0.0251	0.05787	0.03521
	0.05603	0.04703	0.02254
	0.02621	0.08545	0.02292
	0.06	0.08167	0.00986
	0.11255	0.01188	0.03144
	0.05094	0.0172	0.00443
	0.01458	0.01858	0.02313
	0.02666	0.04892	0.05874
	0.01549	0.03538	0.02016
	0.02486	0.00435	0.00592
	0.03314	0.03497	0.02896
	0.00354	0.06102	0.00493
	0.01533	0.0349	0.01739
	0.04983	0.05829	0.00147
	0.08316	0.0247	0.00246
	0.02643	0.01463	0.01125
	0.04574	0.04022	0.00117
	0.08627	0.03226	0.02893
	0.05433	0.01162	0.04013
	0.02414	0.00338	0.01097
	0.02854	0.00639	0.02187
	0.03142	0.02011	0.00937
	0.03653	0.04726	0.00573
	0.06071	0.04045	0.0381
	0.04682	0.02057	0.04978
	0.0028	0.00707	0.01564
	0.02306	0.01295	0.03651
	0.00751	0.000937926	0.000566309
	0.02356	0.0035	0.06092
	0.02166	0.07503	0.03465
	0.00218	0.00469	0.05531
	0.04725	0.0546	0.000543778
	0.07355	0.00773	0.02102
	0.02557	0.0125	0.01011
	0.00864	0.00291	0.02196
	0.06723	0.05572	0.02891
	0.07495	0.00381	0.02133
	0.01659	0.02613	0.02793
	4.86956e-05	0.02865	0.001
	0.06812	0.06662	0.02479
	0.05428	0.05676	0.01146
	0.03414	0.01826	0.03283
	0.07286	0.08812	0.0214
	0.04399	0.01261	0.02567
	0.04444	0.03976	0.02836
	0.01879	0.05482	0.05939
	0.0255	0.02943	0.01358
	0.0723	0.00515	0.05832
	0.07582	0.08126	0.07037
	0.0266	0.0314	0.00124
	0.00222	0.0288	0.04861
	0.00108	0.04056	0.05983
	0.00223	0.03331	0.00763
	0.00601	0.04746	0.01896
	0.02923	0.03806	0.01117
	0.08656	0.0382	0.01096
	0.00316	0.02753	0.00292
	0.03528	0.10487	0.03586
	0.08139	0.0679	0.01847
	0.06083	0.0674	0.0406
	0.00115	0.00369	0.05684
	0.04785	0.04783	0.02473
	0.03083	0.00197	0.02059
	0.09669	0.0513	0.05786
	0.01056	0.01451	0.04387
	0.03589	0.01167	0.07159
	0.02057	0.01117	0.0779
	0.03478	0.02003	0.0772
	0.03343	0.02285	0.000376998
	0.04658	0.02611	0.01325
	0.0447	0.01989	0.03477
	0.0446	0.00673	0.04622
	0.01626	0.013	0.01412
	0.01418	0.08062	0.00402
	0.0213	0.01308	0.00491
	0.05038	0.05558	0.11791
	0.09341	0.05074	0.00105
	0.04349	0.0046	0.03212
	0.0575	0.0047	0.01226
	0.06314	0.02365	0.05123
	0.02374	0.0156	0.03071
	0.00262	0.0266	0.05003
	0.05327	0.02967	0.03737
	0.02989	0.05045	0.01278
	0.04032	0.03236	0.01483
	0.01419	0.00548	0.03363
	0.03379	0.00609	0.04398
	0.07976	0.04047	0.00030294
	0.12571	0.00765	0.02878
	0.1094	0.00172	0.02543
	0.11894	0.06251	0.03337
	0.10838	0.03293	0.03683
	0.03814	0.03035	0.02004
	0.04551	0.04068	0.01173
	0.01914	0.00581	0.04111
	0.000843151	0.03753	0.01712
	0.06016	0.0248	0.04701
	0.01933	0.02955	0.01078
	0.01424	0.03559	0.01361
	0.01687	0.00605	0.03248
	0.0524	0.02469	0.04885
	0.01631	0.04891	0.05339
	0.03695	0.05195	0.06404
	0.0161	0.08311	0.03012
	0.05632	0.01861	0.00521
	0.05628	0.01769	0.00552
	0.01475	0.05529	0.0676
	0.02187	0.02693	0.04802
	0.06683	0.02912	0.00793
	0.03499	0.02424	0.02541
	0.03909	0.04575	0.02813
	0.03316	0.04616	0.02536
	0.08726	0.07048	0.01406
	0.02293	0.00132	0.02874
	0.06561	0.03873	0.0533
	0.01644	0.02593	0.07427
	0.06522	0.02348	0.00597
	0.04677	0.00601	0.00613
	0.01808	0.01547	0.03177
	0.0341	0.02274	0.03241
	0.02676	0.02408	0.01076
	0.00904	0.04668	0.0378
	0.04735	0.02192	0.01599
	0.02317	0.00334	0.024
	0.0208	0.08888	0.03601
	0.02745	0.0466	0.03297
	0.0242	0.03861	0.02325
	0.01547	0.02051	0.00556
	0.04965	0.00963	0.05282
	0.01962	0.04352	0.05329
	0.03389	0.04467	0.02226
	0.02078	0.0313	0.02181
	0.01071	0.00846	0.00987
	0.03554	0.00755	0.01742
	0.00611	0.01661	0.02425
	0.06124	0.06487	0.01033
	0.03172	0.00365	0.00389
	0.06211	0.05076	0.02455
	0.00545	0.0377	0.04468
	0.04212	0.00476	0.08285
	0.05357	0.00581	0.03979
	0.07766	0.00661	0.0337
	0.03976	0.01385	0.01627
	0.04218	0.0135	0.00576
	0.08006	0.07847	0.0833
	0.05639	0.01783	0.03501
	0.04807	0.04697	0.02757
	0.01229	0.03821	0.01756
	0.06455	0.01811	0.03427
	0.01732	0.02866	0.02289
	0.08276	0.01702	0.06236
	0.02785	0.02274	0.03263
	0.0024	0.01177	0.01814
	0.03352	0.000440376	0.05732
	0.06295	0.0084	0.01282
	0.07371	0.04357	0.06774
	0.00383	0.00654	0.00907
	0.0926	0.03186	0.03828
	0.06785	0.02708	0.00273
	0.08224	0.02523	0.04789
	0.0158	0.02418	0.04704
	0.04139	0.02787	0.00782
	0.03378	0.01369	0.01323
	0.08097	0.00565	0.00562
	0.08011	0.02812	0.08448
	0.01035	0.023	0.01494
	0.05228	0.02379	0.0157
	0.0165	0.08064	0.02819
	0.06004	0.01238	0.0626
	0.0257	0.00682	0.02601
	0.0461	0.01814	0.02206
	0.0806	0.01726	0.04295
	0.07194	0.06467	0.02741
	0.07208	0.04287	0.01054
	0.07859	0.05263	0.00869
	0.05022	0.03967	0.01925
	0.12364	0.03283	0.05296
	0.03683	0.05816	0.04121
	0.0451	0.03959	6.82245e-05
	0.000386686	0.0034	0.00128
	0.03703	0.02128	0.00468
	0.0448	0.0083	0.02418
	0.02575	0.05944	0.02057
	0.0302	0.04031	0.00721
	0.03613	0.03966	0.01263
	0.000720745	0.05297	0.04401
	0.01278	0.01478	0.06355
	0.01064	0.03692	0.01786
	0.08695	0.01424	0.05801
	0.03325	0.06079	0.03453
	0.0248	0.03201	0.00064043
	0.01561	0.05954	0.01019
	0.02217	0.02146	0.08646
	0.05591	0.01775	0.01384
	0.01385	0.0327	0.00115
	0.07321	0.04318	0.02373
	0.08819	0.02055	0.00631
	0.01586	0.000528491	0.00822
	0.03146	0.07181	0.06159
	9.44631e-05	0.06541	0.01972
	0.02456	0.0263	0.0254
	0.04208	0.01644	0.04688
	0.00301	0.01666	0.03663
	0.04114	0.0439	0.01971
	0.05663	0.01209	0.07404
	0.08837	0.02439	0.01096
	0.01976	0.00462	0.01849
	0.03788	0.04869	0.04493
	0.05179	0.04423	0.00384
	0.00842	0.0169	0.0351
	0.05499	0.0407	0.0146
	0.05583	0.00115	0.02398
	0.06788	0.02296	0.0025
	0.05782	0.05268	0.01484
	0.05123	0.03835	0.0119
	0.04222	0.00971	0.03698
	0.02292	0.02665	0.07568
	0.04104	0.03231	0.00856
	0.0438	0.02978	0.03921
	0.00357	0.01693	0.02599
	0.05342	0.06558	0.00402
	0.06355	0.00306	0.01977
	0.10679	0.02012	0.000198115
	0.05211	0.10529	0.00388
	0.03485	0.03616	0.02425
	0.00829	0.066	0.0096
	0.01151	0.01217	0.02192
	0.05604	0.00298	0.04006
	0.06568	0.02597	0.05502
	0.06827	0.01256	0.03159
	0.05127	0.00493	0.02636
	0.05792	0.00939	0.0637
	0.05699	0.01752	0.00289
	0.07574	0.00738	0.05009
	0.05529	0.01418	0.00346
	0.000189102	0.00501	0.01248
	0.02699	0.02057	0.0216
	0.0029	0.05787	0.04365
	0.04839	0.01988	0.00281
	0.01937	0.00311	0.07692
	0.00215	0.02913	0.00601
	0.01684	0.0567	0.00219
	0.0109	0.03393	0.00662
	0.06377	0.0117	0.04702
	0.03169	0.02312	0.04682
	0.02749	0.01118	0.01324
	0.06467	0.03203	0.06197
	0.04259	0.01248	0.01492
	0.02578	0.04066	0.01462
	0.07595	0.00141	0.03948
	0.02896	0.02982	0.03999
	0.05308	0.00636	0.02282
	0.02932	0.0197	0.02486
	0.0411	0.04876	0.06165
	0.0162	0.03329	0.00178
	0.04037	0.02069	0.01296
	0.03557	0.05163	0.0105
	0.0626	0.03587	0.04457
	0.02731	0.0301	0.02331
	0.00998	0.02707	0.03197
	0.02468	0.02062	0.04276
	0.00667	0.05118	0.05232
	0.04586	0.05633	0.02083
	0.00631	0.01288	0.03006
	0.01686	0.00869	0.03477
	0.08816	0.03153	0.0365
	0.03916	0.00266	0.03892
	0.0586	0.06843	0.05381
	0.02031	0.02941	0.02466
	0.10778	0.02895	0.03672
	0.10835	0.00636	0.03447
	0.02087	0.0803	0.07556
	0.0035	0.01741	0.01957
	0.00398	0.01892	0.03887
	0.07221	0.03479	0.03126
	0.00232	0.01564	0.02029
	0.00246	0.00707	0.0048
	0.01573	0.00345	0.05993
	0.0053	0.06466	0.05876
	0.01559	0.02912	0.07135
	0.07565	0.01951	0.00196
	0.03468	0.01755	0.04098
	0.04074	0.01271	0.00208
	0.08939	0.00661	0.02662
	0.02311	0.02341	0.01168
	0.01359	0.03366	0.00406
	0.0308	0.00964	0.01345
	0.00763	0.07995	0.01042
	0.08871	0.06715	0.000293938
	0.04306	0.00686	0.04523
	0.02754	0.03273	0.00482
	0.00945	0.01398	0.06328
	0.00553	0.000382914	0.05783
	9.0984e-05	0.01222	0.03388
	0.07804	0.03399	0.00949
	0.01997	0.0341	0.02195
	0.03123	0.03102	0.01083
	0.01392	0.00258	0.01711
	0.02268	0.0072	0.02218
	0.08132	0.01633	0.04979
	0.01705	0.00763	0.04512
	0.04665	0.00921	0.03416
	0.05758	0.01773	0.01989
	0.00735	0.0082	0.01415
	0.07732	0.00169	0.02754
	0.09356	0.00544	0.00968
	0.00676	0.01316	0.00844
	0.04151	0.02523	0.00996
	0.08162	0.07025	0.05657
	0.04542	0.02462	0.01338
	0.02712	0.03833	0.00576
	0.00325	0.0247	0.02406
	0.0012	0.00604	0.04158
	0.01985	0.00456	0.01509
	0.02546	0.01087	0.03871
	0.02485	0.01949	0.03309
	0.0321	0.03801	0.02332
	0.000270503	0.03337	0.07575
	0.0128	0.07122	0.00593
	0.03886	0.0895	0.01928
	0.02839	0.00566	0.02154
	0.00916	0.0049	0.00168
	0.00816	0.00403	0.03935
	0.0215
	0.08688
	0.05421
	0.00411
	0.04099
	0.01968
	0.01393
	0.09283
	0.02172
	0.00805
	0.06567
	0.11798
	0.04045
	0.03371
	0.03993
	0.01504
	0.02553
	0.05675
	0.02772
	0.02579
	0.02215
	0.02924
	0.0723
	0.05542
	0.03197
	0.05165
	0.01177
	0.00862
	0.04409
	0.000252722
	0.01491
	0.01901
	0.04726
	0.00409
	0.02043
	0.01544
	0.01888
	0.05681
	0.0186
	0.0303
	0.0356
	0.04935
	0.06439
	0.00125
	0.01503
	0.01251
	0.00427
	0.05138
	0.02254
	0.01494
	0.04599
	0.06577
	0.07437
	0.05966
	0.02427
	0.0681
	0.05504
	0.06304
	0.0833
	0.0186
	0.03255
	0.01178
	0.06075
	0.02772
	0.0395
	0.05517
	0.0031
	0.01441
	0.0202
	0.0131
	0.02955
	0.04097
	0.000270722
	0.00971
	0.02972
	0.05991
	0.0532
	0.07952
	0.05539
	0.01406
	0.03549
	0.00523
	0.02451
	0.05993
	0.08496
	0.08127
	0.03226
	0.05967
	0.01898
	0.03667
	0.04315
	0.01144
	0.08969
	0.0162
	0.01635
	0.02943
	0.02551
	0.00636
	0.06109
	0.01383
	0.03616
	0.10253
	0.02287
	0.01192
	0.06282
	0.05723
	0.04082
	0.06589
	0.05053
	0.06326
	0.02722
	0.01532
	0.00659
	0.03985
	0.01419
	0.02667
	0.03193
	0.02406
	0.04403
	0.10122
	0.03869
	0.02366
	0.0268
	0.10756
	0.04505
	0.0536
	0.000557205
	0.01587
	0.04287
	0.10233
	0.07473
	0.01942
	0.11247
	0.10482
	0.10319
	0.03664
	0.01092
	0.02792
	0.09576
	0.02963
	0.00804
	0.04098
	0.000954922
	0.05439
	0.02995
	0.1113
	0.10407
	0.12462
	0.09803
	0.11774
	0.03511
	0.02706
	0.04987
	0.05237
	0.03507
	0.00756
	0.10604
	0.0169
	0.05059
	0.01083
	0.09532
	0.08704
	0.04681
	0.00107
	0.0509
	0.02853
	0.0065
	0.09371
	0.02382
	0.0167
	0.01275
	0.00111
	0.00979
	0.06395
	0.00365
	0.01269
	0.03906
	0.05903
	0.03402
	0.0136
	0.00115
	0.11083
	0.12124
	0.04774
	0.00721
	0.04222
	0.03249
	0.03756
	0.01807
	0.04334
	0.08585
	0.1042
	0.06735
	0.06265
	0.09311
	0.0591
	0.07278
	0.0216
	0.05675
	0.09667
	0.09669
	0.09181
	0.04553
	0.0306
	0.07598
	0.10731
	0.01481
	0.01279
	0.02245
	0.03919
	0.05885
	0.04692
	0.00661
	0.07063
	0.05055
	0.01051
	0.02223
	0.00455
	0.02055
	0.0016
	0.03374
	0.04737
	0.01944
	0.00601
	0.02619
	0.04399
	0.01847
	0.03287
	0.0068
	0.0242
	0.06092
	0.04486
	0.03884
	0.11905
	0.04115
	0.02471
	0.02265
	0.07954
	0.07958
	0.09991
	0.07645
	0.07042
	0.0944
	0.0554
	0.07171
	0.01418
	0.02177
	0.00441
	0.01338
	0.05087
	0.07285
	0.04884
	0.0121
	0.06892
	0.0982
	0.04281
	0.00172
	0.06985
	0.04701
	0.05247
	0.03115
	0.04395
	0.00138
	0.06545
	0.10764
	0.01448
	0.06991
	0.07849
	0.07853
	0.01629
	0.04622
	0.02353
	0.02596
	0.02201
	0.02389
	0.02071
	0.04498
	0.02114
	0.01982
	0.08478
	0.00205
	0.00354
	0.0079
	0.00213
	0.0225
	0.00388
	0.02491
	0.00918
	0.00283
	0.000934851
	0.01885
	0.00218
	0.00886
	0.01522
	0.05684
	0.01609
	0.02353
	0.000717968
	0.00301
	0.00599
	0.03896
	0.05871
	0.04035
	0.03499
	0.04895
	0.00788
	0.04253
	0.056
	0.02192
	0.00936
	0.01059
	0.04696
	0.03376
	0.06524
	0.0152
	0.09269
	0.05712
	0.02232
	0.02823
	0.07421
	0.02806
	0.00727
	0.09558
	0.05211
	0.0157
	0.00195
	0.01289
	0.0371
	0.04756
	0.04301
	0.02331
	0.00157
	0.03226
	0.01706
	0.04208
	0.01836
	0.06973
	0.03511
	0.04311
	0.07246
	0.000915354
	0.02218
	0.00398
	0.02698
	0.082
	0.03593
	0.00686
	0.03967
	0.06986
	0.01057
	0.0015
	0.0619
	0.01917
	0.00574
	0.02842
	0.08233
	0.03172
	0.08674
	0.02548
	0.01968
	0.02214
	0.01943
	0.00937
	0.07346
	0.00599
	0.05831
	0.02271
	0.04228
	0.01433
	0.01729
	0.01975
	0.04889
	0.04677
	0.01931
	0.03231
	0.01428
	0.08801
	0.07101
	0.09115
	0.04958
	0.01238
	0.000359545
	0.02157
	0.01196
	0.05577
	0.01448
	0.02935
	0.03468
	0.000110946
	0.09651
	0.10448
	0.08912
	0.08745
	0.12499
	0.08359
	0.04414
	0.01063
	0.03272
	0.03755
	0.00458
	0.03033
	0.03725
	0.00489
	0.04107
	0.00528
	0.04307
	0.01291
	0.00609
	0.06932
	0.02268
	0.03984
	0.09407
	0.15457
	0.13454
	0.0348
	0.09704
	0.08131
	0.00224
	0.01674
	0.05634
	0.04964
	0.00382
	0.11684
	0.04528
	0.05983
	0.04806
	0.0372
	0.05813
	0.05347
	0.02934
	0.04306
	0.07451
	0.04907
	0.00947
	0.07108
	0.01149
	0.0443
	0.02962
	0.05017
	0.0784
	0.02423
	0.00521
	0.03299
	0.00907
	0.01727
	0.00922
	0.02303
	0.06249
	0.0418
	0.06594
	0.04998
	0.0072
	0.00979
	0.06638
	0.02685
	0.03777
	0.00826
	0.02065
	0.06668
	0.04458
	0.00822
	0.06721
	0.01796
	0.0193
	0.07619
	0.05075
	0.09043
	0.04703
	0.00276
	0.07927
	0.09231
	0.04759
	0.02658
	0.00426
	0.01164
	0.01304
	0.01401
	0.03917
	0.05295
	0.01108
	0.03301
	0.04092
	0.013
	0.03495
	0.0242
	0.02886
	0.01126
	0.02637
	0.03675
	0.06871
	0.01457
	0.0023
	0.000577645
	0.04684
	0.02658
	0.00203
	0.08143
	0.02496
	0.02835
	0.0665
	0.02822
	0.03355
	0.06676
	0.02661
	0.00694
	0.00445
	0.00134
	0.04977
	0.01822
	0.07275
	0.06955
	0.0056
	0.03159
	0.01237
	0.0174
	0.02166
	0.05508
	0.03024
	0.12552
	0.00769
	0.02638
	0.03762
	0.09081
	0.000617321
	0.09093
	0.05537
	0.07101
	0.08623
	0.02558
	0.06464
	0.08125
	0.05289
	0.01701
	0.03303
	0.04571
	0.03271
	0.06088
	0.00953
	0.00225
	0.00141
	0.07641
	0.01178
	0.07421
	0.05017
	0.01245
	0.00467
	0.04236
	0.02095
	0.02948
	0.00798
	0.08383
	0.0206
	0.09702
	0.09332
	0.04158
	0.08348
	0.10593
	0.10548
	0.03395
	0.03421
	0.01075
	0.05823
	0.05347
	0.02681
	0.0081
	0.02096
	0.08404
	0.03761
	0.05572
	0.02745
	0.06936
	0.00815
	0.06079
	0.08602
	0.04324
	0.01147
	0.02996
	0.03187
	0.00831
	0.02112
	0.07446
	0.05991
	0.00633
	0.01538
	0.09334
	0.04351
	0.06835
	0.02497
	0.00454
	0.00801
	0.01933
	0.02621
	0.06844
	0.02237
	0.01749
	0.0507
	0.08692
	0.04876
	0.10029
	0.08205
	0.02612
	0.01957
	0.01488
	0.01307
	0.02139
	0.06866
	0.07037
	0.03137
	0.08114
	0.03443
	0.01433
	0.03461
	0.04759
	0.02703
	0.05294
	0.10288
	0.05783
	0.07864
	0.03933
	0.01758
	0.00266
	0.05372
	0.02827
	0.04124
	0.00434
	0.01344
	0.01396
	0.02643
	0.03483
	0.03054
	0.04503
	0.05021
	0.0532
	0.05208
	0.03468
	0.05716
	0.02646
	0.01706
	0.02531
	0.00848
	0.03208
	0.00959
	0.06849
	0.01038
	0.01722
	0.05735
	0.02506
	0.01207
	0.04397
	0.103
	0.06133
	0.04504
	0.01507
	0.10592
	0.000109137
	0.03176
	0.01724
	0.02166
	0.03621
	0.06369
	0.02683
	0.0245
	0.01922
	0.01465
	0.04912
	0.05131
	0.01989
	0.04741
	0.03599
	0.00909
	0.03116
	0.08621
	0.01707
	0.05704
	0.00686
	0.03977
	0.05736
	0.02089
	0.01537
	0.07514
	0.02144
	0.00724
	0.02461
	0.08685
	0.01882
	0.05244
	0.04178
	0.06534
	0.01587
	0.05011
	0.0445
	0.01834
	0.14036
	0.05015
	0.01959
	0.09309
	0.01442
	0.00566
	0.00846
	0.0576
	0.0463
	0.05902
	0.08925
	0.07278
	0.08114
	0.04343
	0.0284
	0.02881
	0.08699
	0.0047
	0.01894
	0.00162
	0.000243359
	0.01994
	0.09058
	0.01801
	0.00271
	0.01498
	0.00407
	0.00649
	0.02422
	0.02711
	0.05618
	0.05759
	0.06518
	0.12428
	0.07221
	0.08359
	0.08552
	0.07846
	0.05365
	0.000893691
	0.01328
	0.02362
	0.05015
	0.02847
	0.00503
	0.05301
	0.03826
	0.01958
	0.04039
	0.06793
	0.08042
	0.00931
	0.04112
	0.00664
	0.05369
	0.09922
	0.01722
	0.01618
	0.07135
	0.08919
	0.01969
	0.0841
	0.0607
	0.00183
	0.03695
	0.0531
	0.01667
	0.03935
	0.0433
	0.05898
	0.10702
	0.07063
	0.017
	0.04683
	0.0574
	0.01148
	0.0206
	0.01435
	0.02334
	0.00934
	0.02434
	0.01928
	0.01418
	0.01057
	0.00129
	0.05084
	0.03405
	0.03169
	0.01282
	0.0926
	0.00421
	0.04646
	0.06412
	0.04307
	0.03355
	0.05643
	0.000641918
	0.01597
	0.00988
	0.09959
	0.0281
	0.01418
	0.10121
	0.02414
	0.03276
	0.0322
	0.002
	0.02023
	0.01532
	0.02247
	0.00152
	0.018
	0.01236
	0.04765
	0.09463
	0.05758
	0.03403
	0.01865
	0.04527
	0.00759
	0.02093
	0.01491
	0.02575
	0.03872
	0.01953
	0.02005
	0.00686
	0.00020581
	0.03722
	0.0395
	0.02392
	0.03188
	0.00872
	0.02513
	0.01323
	0.02234
	0.08425
	0.04625
	0.0098
	0.03653
	0.02319
	0.06469
	0.01504
	0.03592
	0.06676
	0.07554
	0.08672
	0.03602
	0.0395
	0.02908
	0.04377
	0.00673
	0.00689
	0.02745
	0.0324
	0.04335
	0.00811
	0.0915
	0.06454
	0.08664
	0.037
	0.01128
	0.01444
	0.0217
	0.03826
	0.00386
	0.02331
	0.04975
	0.08121
	0.11442
	0.03983
	0.04718
	0.07018
	0.06774
	0.09989
	0.01997
	0.01551
	0.03429
	0.03388
	0.00233
	0.05007
	0.01903
	0.06593
	0.13693
	0.00694
	0.03929
	0.04459
	0.01945
	0.02114
	0.02037
	0.04867
	0.05426
	0.02612
	0.03218
	0.06242
	0.05004
	0.05212
	0.0041
	0.01043
	0.02079
	0.00758
	0.01023
	0.03793
	0.04106
	0.01101
	0.00438
	0.000625498
	0.02977
	0.0566
	0.08976
	0.04481
	0.03992
	0.04554
	0.0344
	0.01343
	0.07213
	0.02009
	0.00606
	0.00441
	0.03337
	0.06819
	0.01065
	0.00529
	0.02246
	0.00169
	0.01747
	0.03488
	0.01308
	0.01478
	0.03736
	0.00693
	0.000594727
	0.06117
	0.07867
	0.00512
	0.01418
	0.02088
	0.04578
	0.00365
	0.04701
	0.00139
	0.01208
	0.01529
	0.00928
	0.01391
	0.03411
	0.02648
	0.03092
	0.01547
	0.02089
	0.01783
	0.00202
	0.00965
	0.04109
	0.05888
	0.02126
	0.01017
	0.07708
	0.01686
	0.01217
	0.03221
	0.02891
	0.00779
	0.01441
	0.02381
	0.00141
	0.0676
	0.06585
	0.02177
	0.0028
	0.02763
	0.02223
	0.000146913
	0.00616
	0.0244
	0.07767
	0.01829
	0.04628
	0.04828
	0.04498
	0.02267
	0.03905
	0.00383
	0.04978
	0.04629
	0.01119
	0.00277
	0.04626
	0.00443
	0.00625
	0.02494
	0.00987
	0.02125
	0.0303
	0.02561
	0.00206
	0.00938
	0.01571
	0.01456
	0.02618
	0.01875
	0.0142
	0.03135
	0.04626
	0.03938
	0.01362
	0.04557
	0.03512
	0.0199
	0.01652
	0.03619
	0.03285
	0.00426
	0.02528
	0.01314
	0.000804429
	0.01208
	0.00424
	0.02635
	0.03813
	0.00452
	0.00178
	0.01245
	0.00209
	0.02553
	0.03784
	0.04173
	0.02306
	0.01522
	0.02811
	0.0106
	0.0398
	0.04177
	0.0039

## Sheet: Fig. 2h
	half time (s)					time（s）	Wild type FtsZ-YFP-mts		time（s）	FtsZ(Y222Cl2Y)-YFP-mts
	Wild type FtsZ-YFP-mts	FtsZ(Y222Cl2Y)-YFP-mts	FtsZ(Y222IY)-YFP-mts			0	0		0	0
	4.86553	14.2729	12.4766			0.6029	0.02998		1.229	0.04108
	5.25054	13.2407	11.229			1.2057	0.09599		2.459	0.06191
	4.80589	12.3274	11.6449			1.8086	0.11765		3.688	0.11029
ave	4.97398	13.2803	11.7835			2.4115	0.14985		4.918	0.1433
stdev	0.241354	0.97332	0.63528			3.0143	0.22353		6.147	0.20482
						3.6172	0.26564		7.377	0.22714
						4.2201	0.29661		8.606	0.23569
						4.8229	0.31711		9.836	0.26021
						5.4258	0.39954		11.065	0.31463
						6.0286	0.34266		12.295	0.29553
						6.6315	0.34024		13.524	0.3616
						7.2344	0.43933		14.754	0.37651
						7.8372	0.43049		15.983	0.41166
						8.4401	0.46352		17.212	0.42549
						9.043	0.44264		18.442	0.45753
						9.6458	0.48693		19.671	0.47967
						10.2487	0.47875		20.901	0.47176
						10.8515	0.46752		22.13	0.46018
						11.4544	0.476		23.36	0.47403
						12.0573	0.54312		24.589	0.51757
						12.6601	0.57078		25.819	0.54554
						13.263	0.5292		27.048	0.50491
						13.8659	0.56748		28.278	0.54692
						14.4687	0.6176		29.507	0.55299
						15.0716	0.54039		30.737	0.57698
						15.6744	0.6487		31.966	0.57398
						16.2773	0.621		33.195	0.58497
						16.8802	0.61774		34.425	0.59212
						17.483	0.60094		35.654	0.58576
						18.0859	0.59805		36.884	0.612
						18.6888	0.58894		38.113	0.62844
						19.2916	0.63811		39.343	0.61021
						19.8945	0.61417		40.572	0.59346
						20.4973	0.56606		41.802	0.58811
						21.1002	0.62417		43.031	0.60398
						21.7031	0.54618		44.261	0.58108
						22.3059	0.57081		45.49	0.61405
						22.9088	0.57624		46.72	0.60913
						23.5117	0.6319		47.949	0.65274
						24.1145	0.63763		49.178	0.63352
						24.7174	0.66894		50.408	0.64201
						25.3202	0.65047		51.637	0.66252
						25.9231	0.57169		52.867	0.70907
						26.526	0.61747		54.096	0.6379
						27.1288	0.65328		55.326	0.62171
						27.7317	0.56542		56.555	0.61356
						28.3346	0.5624		57.785	0.6237
						28.9374	0.6695		59.014	0.63969
						29.5403	0.63042		60.244	0.67408
						30.1431	0.64363		61.473	0.6071
						30.746	0.56307		62.703	0.57274
						31.3489	0.65315		63.932	0.61782
						31.9517	0.63092		65.161	0.68848
						32.5546	0.63215		66.391	0.63776
						33.1575	0.66627		67.62	0.62829
						33.7603	0.67587		68.85	0.65348
						34.3632	0.66673		70.079	0.62872
						34.966	0.6912		71.309	0.63521
						35.5689	0.73072		72.538	0.58312
						36.1718	0.76213		73.768	0.59363
						36.7746	0.65299		74.997	0.60981
						37.3775	0.72019		76.227	0.6326
						37.9804	0.68087		77.456	0.64162
						38.5832	0.65694		78.686	0.66941
						39.1861	0.63791		79.915	0.69644
						39.7889	0.61463		81.144	0.66372
						40.3918	0.7096		82.374	0.65818
						40.9947	0.66432		83.603	0.7421
						41.5975	0.60107		84.833	0.66906
						42.2004	0.69325		86.062	0.67935
						42.8033	0.67218		87.292	0.72446
						43.4061	0.66216		88.521	0.69097
						44.009	0.62091		89.751	0.69993
						44.6118	0.6621		90.98	0.69312
						45.2147	0.6576		92.21	0.75071
						45.8176	0.63161		93.439	0.6981
						46.4204	0.65284		94.669	0.72256
						47.0233	0.64484		95.898	0.70287
						47.6262	0.58339		97.127	0.69961
						48.229	0.59985		98.357	0.66531
						48.8319	0.63171		99.586	0.74075
						49.4347	0.62558		100.816	0.70571
						50.0376	0.69465		102.045	0.69436
						50.6405	0.54833		103.275	0.73362
						51.2433	0.66566		104.504	0.76791
						51.8462	0.61804
						52.4491	0.61787
						53.0519	0.53089
						53.6548	0.62105
						54.2576	0.59248
						54.8605	0.66355
						55.4634	0.62135
						56.0662	0.59322
						56.6691	0.66184
						57.272	0.56171
						57.8748	0.6085
						58.4777	0.6227
						59.0805	0.56078
						59.6834	0.61237
						60.2863	0.66934
						60.8891	0.60657
						61.492	0.69363
						62.0949	0.66417
						62.6977	0.62249
						63.3006	0.62679
						63.9034	0.61052
						64.5063	0.68475
						65.1092	0.66999
						65.712	0.67384
						66.3149	0.67745
						66.9178	0.60982
						67.5206	0.65657
						68.1235	0.64023
						68.7263	0.69283
						69.3292	0.62788
						69.9321	0.65091
						70.5349	0.65803
						71.1378	0.69797
						71.7407	0.65643
						72.3435	0.69311
						72.9464	0.69083
						73.5492	0.59787
						74.1521	0.66126
						74.755	0.65451
						75.3578	0.6949
						75.9607	0.66403
						76.5636	0.66797
						77.1664	0.69356
						77.7693	0.58465
						78.3721	0.68241
						78.975	0.64462
						79.5779	0.5928
						80.1807	0.65094
						80.7836	0.66271
						81.3865	0.65945
						81.9893	0.63928
						82.5922	0.6713
						83.195	0.67788
						83.7979	0.60872
						84.4008	0.64503
						85.0036	0.64339
						85.6065	0.72085
						86.2094	0.70517
						86.8122	0.70188
						87.4151	0.68746
						88.0179	0.73433
						88.6208	0.71756
						89.2237	0.6513
						89.8265	0.68579
						90.4294	0.65502
						91.0323	0.70054
						91.6351	0.63616
						92.238	0.70582
						92.8408	0.74566
						93.4437	0.63212
						94.0466	0.69807
						94.6494	0.68839
						95.2523	0.72032
						95.8552	0.7316
						96.458	0.62892
						97.0609	0.73555
						97.6637	0.69404
						98.2666	0.68034
						98.8695	0.6679
						99.4723	0.66935
						100.075	0.76956
						100.678	0.6835
						101.281	0.71285
						101.884	0.71474
						102.487	0.71372
						103.089	0.70133
						103.692	0.71241
						104.295	0.70359
						104.898	0.70075
						105.501	0.67912
						106.104	0.72239
						106.707	0.71751
						107.31	0.74955
						107.912	0.76036
						108.515	0.77042
						109.118	0.7582
						109.721	0.68844
						110.324	0.77558
						110.927	0.74497
						111.53	0.74815
						112.132	0.80561
						112.735	0.76274
						113.338	0.67468
						113.941	0.75533
						114.544	0.79125
						115.147	0.70416
						115.75	0.82801
						116.352	0.70577
						116.955	0.72655
							--
										--
