# Supplementary material for: Halogenation of tyrosine perturbs large-scale protein self-organization
Source: Nat Commun. 2022 Aug 17;13:4843. doi: 10.1038/s41467-022-32535-2 (PMC9385671; doi:10.1038/s41467-022-32535-2)
Supplement: Supplementary file 7 — Source data [file 41467_2022_32535_MOESM7_ESM.zip › source data/Fig. 3.xlsx]

## Sheet: Fig. 3c
Ring density(µm−2)
	0 Cl2Y	25% Cl2Y	50% Cl2Y	75% Cl2Y	100% Cl2Y
Rpeat1	133565	102702	51084	30331	0
Rpeat2	142057	104174	55178	32116	0
Rpeat3	157123	95922	52113	21076	0
Average	144248	100933	52791.7	27841	0
STDEV	11930.9	4401.34	2129.71	5926.25	0

## Sheet: Fig. 3d
overall curvature（1/μm）						Ring size(μm)					Ring velocity(nm s−1)
0% Cl2Y	25% Cl2Y	50% Cl2Y	75% Cl2Y	100% Cl2Y		0% Cl2Y	25% Cl2Y	50% Cl2Y	75% Cl2Y		0% Cl2Y	25% Cl2Y	50% Cl2Y	75% Cl2Y
0.01347	0.000454809	0.01488	0.04805	0.0158		0.593	0.805	0.89	1.101		11.9618	16.8245	11.9269	11.3322
0.01506	0.00493	0.02683	0.07836	0.00112		0.593	0.804	1.186	0.932		19.7605	8.75378	9.39613	10.7278
0.00502	0.00255	0.03181	0.0222	0.01059		0.678	1.017	1.101	1.228		24.3076	17.4121	12.9749	7.22234
0.01306	0.04138	0.02807	0.02823	0.03231		0.509	0.804	0.762			19.1263	17.021	15.4632	22.6246
0.03387	0.02591	0.02695	0.00712	0.02307		0.636	0.932	0.7199	1.143		22.166	10.2484	17.5978	9.03428
0.03907	0.01159	0.02711	0.0055	0.05562		0.677	0.805	0.974	1.397		17.0837	15.6815	6.50833	13.4221
0.07635	0.03338	0.01291	0.03517	0.000778325		0.762	1.143	1.016	1.313		21.9976	13.8756	15.6855	10.163
0.00076108	0.03811	0.02577	0.005	0.02877		0.636	0.974	0.89	1.228		21.044	17.7716	10.5099	12.9975
0.00526	0.000568885	0.02903	0.04228	0.00484		0.678	0.847	1.101	1.101		20.3046	10.1923	11.0053	6.15842
0.01624	0.02251	0.01878	0.01126	0.00453		0.678	0.889	0.974	1.016		24.6988	15.5854	6.34994	9.19933
0.03954	0.04412	0.00238	0.01689	0.02219		0.5506	0.804	0.804	0.889		12.5254	10.6495	6.65161	9.94011
0.05691	0.04264	0.01402	0.02057	0.0006183		0.6353	0.635	0.678	1.143		15.628	8.17604	6.67214	7.67314
0.04197	0.02375	0.012	0.021	0.00613		0.804	0.847	0.762	1.101		22.9103	15.3276	8.16848	5.92961
0.0251	0.0637	0.02044	0.02909	0.01078		0.678	0.889	0.932	1.101		19.3453	14.8435	9.45578	5.08789
0.03274	0.06031	0.0429	0.03067	0.00121		0.678	0.762	1.017	0.932		21.2819	14.7407	15.6755	8.97833
0.01976	0.01248	0.02665	0.00755	0.02712		0.678	0.72	0.805	1.016		20.7104	14.1037	11.3786	10.7531
0.04285	0.01132	0.01427	0.04803	0.00186		0.4659	0.974	0.72	1.101		15.6766	8.29283	4.96533	7.20596
0.01155	0.03515	0.05781	0.02917	0.0218		0.5505	0.847	1.144	1.313		21.7106	19.9101	13.0773	4.23704
0.00274	0.01914	0.00666	0.06561	0.00123		0.931	0.7199	1.101	1.228		18.9313	5.8651	4.64081	5.63911
0.03565	0.04439	0.02315	0.01089	0.00698		0.55	0.847	0.847	0.932		22.8659	11.9038	16.5141	6.28793
0.03171	0.04983	0.04316	0.01343	0.00207		0.508	0.636	1.101	0.889		23.1981	14.9478	11.9703	2.32327
0.06021	0.03768	0.03929	0.01051	0.01177		0.72	0.72	1.0163	1.016		15.4326	5.3294	15.9991	6.2554
0.01762	0.04553	0.03995	0.00849	0.06613		0.804	0.762	0.805	1.228		20.2345	9.65363	16.8176	17.1393
0.0428	0.00919	0.04511	0.00387	0.03607		0.678	0.593	0.931	1.228		12.9205	16.198	14.5024	8.34057
0.05917	0.01824	0.01626	0.02519	0.00726		0.762	0.805	0.847	1.016		21.1893	15.0554	16.2435	8.77028
0.04279	0.00159	0.01727	0.02488	0.01527		0.72	0.6352	0.72	1.313		15.6951	8.55634	20.9173	5.16721
0.01356	0.00911	0.0198	0.01898	0.00377		0.7201	0.5509	1.016	0.974		22.1658	9.01017	11.4544	14.1855
0.04266	0.02721	0.02252	0.00383	0.01721		0.974	1.143	0.763	1.059		29.0301	10.1795	13.5369	10.7765
0.03342	0.02461	0.00297	0.01666	0.00342		0.932	0.678	0.847			15.9283	11.3586	14.9219	12.7861
0.01246	0.04218	0.0249	0.0556	0.04529		0.677	0.677	0.72	1.143		15.2996	15.9782	8.30836	9.01872
0.06312	0.06715	0.00566	0.00816	0.05303		0.635	0.7199	0.805	1.059		16.3253	15.4191	6.67143	9.53923
0.0268	0.00476	0.01906	0.00197	0.00489		0.678	0.7623	0.805	1.186		16.7169	8.65805	13.727	9.17346
0.04598	0.01597	0.00228	0.0128	0.02394		0.593	0.932	0.762	1.313		19.0008	18.1402	14.7513	12.1721
0.06434	0.03295	0.01883	0.02972	0.03126		0.8047	1.016	1.143	0.974		11.0268	10.4705	15.0311	7.62495
0.02803	0.04678	0.03362	0.04595	0.0399		0.931	1.186	0.974	1.101		14.8377	13.1424	16.8263	5.37179
0.000154037	0.066	0.0012	0.03654	0.00662		0.5929	0.72	0.805	1.143		16.7414	11.2464	17.8126	4.04028
0.00552	0.0233	0.02163	0.00939	0.000740697		0.551	1.016	0.974	1.016		19.5318	19.0146	5.79378	13.4472
0.0484	0.05444	0.05925	0.0079	0.01506		0.762	0.72	0.762	1.101		24.0465	18.2884	6.83833	14.1429
0.00717	0.02096	0.04534	0.01329	0.00812		0.72	0.847	0.889	1.143		17.2923	11.2907	10.8933	11.0136
0.00902	0.02388	0.000915426	0.05539	0.02856		0.4658	0.805	0.847	0.932		20.4121	14.3105	18.6103	9.58969
0.00213	0.01724	0.04313	0.03232	0.01308		0.763	1.059	0.89	1.186		27.5176	7.61095	17.6242	10.4017
0.08213	0.01225	0.0146	0.01513	0.02164		0.72	1.313	0.974	1.101		22.2198	10.3744	14.6746	8.61726
0.03675	0.01696	0.0305	0.05496	0.00613		0.931	0.932	0.804	1.059		11.859	22.1137	10.3759	6.20129
0.06219	0.00623	0.02054	0.00861	0.023		0.762	0.763	0.804	0.7623		16.2694	12.1113	12.1658	8.10632
0.04276	0.03813	0.05772	0.03024	0.04211		0.7199	0.678	0.889	0.974		13.1891	11.5788	12.6076	15.9135
0.01699	0.02733	0.08163	0.00174	0.04117		0.678	0.678	0.72	0.8046		31.3973	11.9114	11.3384	18.0765
0.03316	0.0212	0.01737	0.01391	0.02584		0.7196	0.974	1.0163	0.847		17.2499	23.678	5.18303	8.84832
0.02208	0.00714	0.02209	0.06692	0.01009		0.677	1.186	1.059	1.313		25.2508	11.0391	13.4273	9.59308
0.02037	0.02527	0.06105	0.0299	0.00216		0.7199	0.72	1.016	1.016		16.4089	11.7183	18.7445	10.7911
0.01243	0.00438	0.03153	0.02044	0.00907		0.805	1.017	0.636	0.7623		20.9788	22.6768	8.91492	11.5331
0.0047	0.00855	0.05433	0.05271	0.00768		0.6776	0.805	0.847	1.397		18.7365	14.2723	9.54642	5.48648
0.09468	0.03296	0.0051	0.01649	0.03693		0.6776	1.059	0.762	0.974		17.4365	12.0653	8.07636	2.21435
0.10699	0.03283	0.01753	0.06138	0.01692		0.593	0.805	0.678	0.9317		13.9643	12.7712	11.4108	8.26275
0.03763	0.03525	0.00177	0.05872	0.03344		0.7623	0.892	0.847	0.7623		9.2948	10.7615	9.08652	13.7498
0.02007	0.05809	0.02709	0.02718	0.0413		0.89	0.636	1.228	0.847		21.9857	21.3394	5.30531	11.0622
0.06189	0.06509	0.03936	0.00526	0.01673		0.72	0.805	0.762	0.932		15.8529	17.7376	8.00624	14.5889
0.01449	0.04501	0.07061	0.04781	0.00629		0.72	0.932	0.805	0.932		21.1326	12.4153	12.903	9.09734
0.02316	0.01965	0.04697	0.01994	0.00236		0.72	0.678	0.593	1.059		30.1751	14.1036	10.3554	6.69735
0.03824	0.00936	0.0135	0.04128	0.01324		0.72	0.976	0.763	1.101		23.1009	13.4798	10.8905	7.81227
0.00719	0.04151	0.00917	0.00136	0.01246		0.551	0.804	0.804	0.889		18.1995	20.9278	13.4293	8.70079
0.0303	0.02383	0.01465	0.02931	0.04363		0.72	0.72	0.932	0.974		12.8062	19.0774	11.8492	15.866
0.00193	0.02683	0.000771717	0.02851	0.01803		0.593	0.678	0.847	1.059		21.6255	14.6041	8.31274	13.6925
0.01064	0.021	0.02418	0.02486	0.01355		0.635	0.805	0.932	1.059		20.3033	10.5175	15.8656	8.06221
0.0389	0.00351	0.022	0.01517	0.00101		0.762	0.678	0.762	0.6325		19.8993	16.9231	10.3056	14.0491
0.03313	0.02059	0.0096	0.00755	0.00816		0.72	0.72	1.058	1.228		27.7058	9.65741	21.3247	13.318
0.01769	0.02549	0.06619	0.03252	0.0018		0.635	0.805	0.89	0.8046		25.1624	15.4492	9.18694	13.59
0.01314	0.02861	0.01876	0.08248	0.05747		0.804	0.697	0.889	0.8046		15.461	13.4298	11.7399	10.1029
0.03061	0.00674	0.01305	0.01951	0.01218		0.762	0.805	0.805	0.847		19.8173	10.6937	17.7982	6.17286
0.09494	0.02798	0.03078	0.06096	0.0181		0.5506	0.847	0.932	1.101		10.6265	16.3015	12.4279	13.2431
0.024	0.04464	0.04768	0.03497	0.07251		0.5929	0.974	0.763	0.847		17.7869	14.9519	16.0677	1.92718
0.000693612	0.000918309	0.00914	0.04988	0.00198		0.551	0.847	0.932	0.847		16.7306	13.2833	14.4034	9.60131
0.00555	0.03625	0.01257	0.01212	0.02627		0.72	1.144	1.017	1.016		23.6978	12.5545	5.85955	6.39672
0.017	0.06162	0.05586	0.00997	0.04154		0.805	1.144	0.635	0.932		10.4443	13.6532	11.9255	10.4115
0.04948	0.08901	0.03335	0.00113	0.03153		0.678	1.039	0.889	0.889		20.4441	15.8875	17.6059	15.6943
0.04626	0.00623	0.06098	0.01023	0.04061		0.932	0.804	1.143	0.847		18.7272	18.5209	10.4718	14.3905
0.04025	0.01602	0.03138	0.03589	0.02353		0.678	0.847	1.101	1.101		27.059	18.1237	18.2955	10.8461
0.02193	0.03265	0.04744	0.03567	0.00164		0.94	0.72	0.847	0.889		20.8635	8.69513	13.5618	13.1227
0.00598	0.05929	0.03254	0.0202	0.02593		0.5082	0.677	1.144	1.228		24.12	13.5143	9.94311	6.01541
0.02314	0.06079	0.02326	0.03239	0.01158		0.6776	0.996	0.89	0.8046		22.8847	15.8089	11.2557	8.06475
0.02325	0.01174	0.05466	0.01119	0.01308		0.6776	0.72	0.932	0.847		19.9167	11.0688	17.72	10.8308
0.01361	0.04383	0.08605	0.00405	0.00979		0.5082	0.677	0.847	0.8893		21.2704	9.547	11.8863	11.8378
0.02447	0.01787	0.01304	0.00584	0.03293		1.101	0.763	0.974	0.8893		12.2035	15.6585	15.4588	8.73569
0.0583	0.00465	0.01406	0.02446	0.000374497		0.55	0.762	1.355	1.143		27.884	13.0312	13.9297	10.9537
0.0532	0.01919	0.00539	0.01355	0.02159		0.847	0.635	0.678	0.8893		17.326	15.9633	10.6246	8.2207
0.00941	0.01416	0.01373	0.02007	0.00264		0.847	1.016	0.805	0.8893		8.87205	16.0268	11.1842	11.9256
0.03573	0.00277	0.03679	0.04805	0.00411		0.50813	0.89	0.6352	0.974		18.2159	13.9588	12.1287	10.0943
0.05679	0.09952	0.05496	0.02843	0.0031		0.5506	0.847	0.72	0.932		19.4161	18.0877	10.7477	14.3834
0.06044	0.08237	0.01258	0.04691	0.01965		0.509	0.847	0.513	0.8046		25.4276	11.2016	16.3524	9.07979
0.04074	0.04482	0.06022	0.03908	0.02723		0.72	0.5933	1.144	1.186		11.8695	10.1642	13.5097	7.91067
0.02097	0.00615	0.06229	0.0079	0.08654		0.847	0.847	0.551	1.101			18.6501	14.8389	11.6868
0.1104	0.04618	0.0269	0.00905	0.041		0.847	0.551	0.593	1.016			8.98864	10.0943	13.19
0.10561	0.04409	0.00156	0.0187	0.00464		0.678	0.805	1.058	0.847			12.327	11.9284	10.5732
0.08282	0.03654	0.01052	0.01436	0.0303		0.89	0.55	0.847	0.974			22.3811	10.1162	15.5844
0.02219	0.05378	0.01146	0.03361	0.0028		0.5929	0.889	0.593	1.355			20.5304	8.98882	12.7893
0.00965	0.05024	0.04504	0.01886	0.05689		0.889	0.678	0.889	1.016			10.1412	13.8327	7.62871
0.05121	0.03879	0.01037	0.00367	0.03106		0.805	1.059	0.847	1.143			11.9232	7.24801	11.7948
0.02694	0.02535	0.000587983	0.01733	0.03802		0.72	0.804	0.72	0.974			13.7193	8.58734	10.5205
0.02986	0.04952	0.03007	0.01974	0.00152		0.889	0.7623	0.678	0.974			11.6487	10.1368	12.1571
0.01561	0.04816	0.01316	0.01403	0.02321		0.762	0.762	0.72	1.016			18.5642	8.40334	11.1322
0.00982	0.00312	0.01705	0.05059	0.03092		0.932	0.6352	1.016	0.8893			9.60498	7.83582	5.95292
0.01121	0.0281	0.04236	0.02176	0.03231		0.508	0.636	0.72	1.228			13.9581	11.4126	16.2208
0.02458	0.0088	0.01357	0.01839	0.03298		0.974	0.763	0.72	1.2			11.7167	14.7201	12.1962
0.01225	0.00486	0.01577	0.00755	0.00266		0.6776	0.847	0.677	1.143			11.9977	10.9384	8.5474
0.05306	0.04609	0.02129	0.01546	0.03563		0.847	0.763	0.762	0.889			17.6929	8.81099	13.0869
0.01911	0.05047	0.03651	0.03843	0.00478		0.974	0.763	0.551	1.059			15.0999	16.8774	9.7773
0.02536	0.07686	0.02248	0.02085	0.01145		0.72	0.635	0.763	1.016			15.407	10.3912	11.1761
0.03176	0.04015	0.07495	0.01937	0.02152		0.6353	0.72	1.271	1.186			15.4924	12.4124	8.43628
0.01385	0.01487	0.00763	0.01567	0.01274		0.678	0.805	0.805	0.985			12.2471	5.88771	13.4235
0.000896315	0.00171	0.04115	0.01271	0.00269		0.508	1.016	0.847	0.889			16.8392	12.1642	6.19564
0.01148	0.00661	0.0149	0.00322	0.02239		0.889	0.72	0.974	0.847			11.9381	11.5026	13.3333
0.02162	0.02383	0.0255	0.01809	0.00582		0.805	0.889	1.017	0.974			6.73465	13.102	13.315
0.02764	0.04379	0.0123	0.02191	0.000148003		0.6353	0.762	0.974	1.01			18.0916	9.40984	11.7709
0.00359	0.08113	0.03266	0.03555	0.00655		0.889	0.847	0.72	0.96			11.5265	11.7983	9.57836
0.06035	0.0508	0.06944	0.002	0.05498		0.72	0.762	0.847	1.101			21.1049	11.1557	12.9474
0.08374	0.04264	0.01362	0.00585	0.06159		0.5929	0.931	0.6352	0.889			15.0039	4.50205	7.17667
0.01215	0.06286	0.04952	0.00421	0.00291		0.805	0.974	0.635	1.143			14.1782	5.71282	11.0905
0.06734	0.05132	0.00573	0.0044	0.000253261		0.889	1.016	1.228	0.9			10.2233	13.4119	14.4837
0.00022086	0.02512	0.05223	0.01753	0.09577		0.55	0.805	0.889	1.228			14.0214	14.0821	8.86529
0.0092	0.02806	0.01755	0.00158	0.02421		1.101	0.7199	0.805	1.143			11.8655	14.2005	9.53418
0.02089	0.06829	0.04118	0.01313	0.00944		0.593	0.762	0.72	1.016			14.7011	13.5564	10.9024
0.01487	0.0243	0.00159	0.04391	0.02606		0.678	0.932	0.889	1.186			11.8665	13.347	10.9567
0.00317	0.03768	0.0093	0.06767	0.01393		0.466	0.805	0.805	1.15			13.4245	15.7384	11.4534
0.0832	0.01791	0.02536	0.03456	0.01421		0.509	0.931	0.805	1.143			10.0882	12.1472	10.8518
0.02339	0.05888	0.05953	0.07818	0.0243		0.7623	1.016	0.931	0.85			20.2915	14.7857	11.9973
0.02339	0.00799	0.000897971	0.02235	0.03141		0.932	0.89	0.551	0.98			14.6005	18.6816	13.9395
0.06892	0.03418	0.00685	0.00133	0.0089		0.93	0.635	0.932	1.059			13.2555	9.79319	10.4331
0.08198	0.00885	0.05735	0.01567	0.0134		1.008	0.72	0.6785	1.016			10.6634	11.6288	15.4729
0.06577	0.05396	0.01349	0.01355	0.01825		0.5503	0.7627	0.805	1.101			14.8114	13.2148	13.6049
0.02025	0.04328	0.01284	0.02503	0.000238688		0.5545	0.889	0.466	0.932			14.866	13.4955	11.8303
0.01706	0.03143	0.000448735	0.04076	0.02961		0.423	0.72	0.593	1.313			17.3811	20.0375	8.63729
0.01263	0.02354	0.03261	0.00275	0.03598		0.72	0.804	0.72	1.016			13.4119	8.32736	9.11373
0.000469089	0.00305	0.03584	0.01112	0.01031		0.889	0.72	0.5086	0.932			14.713	13.4026	7.67512
0.01942	0.0424	0.02795	0.01663	3.21708e-05		0.804	0.72	0.974	0.9			10.8245	14.9321	14.8904
0.01207	0.01005	0.03708	0.02057	0.00654		0.847	0.974	0.678	1.143			20.4001	6.3507	10.7737
0.08013	0.0098	0.0237	0.02106	0.05758		0.551	0.5506	0.55	0.932			8.55274	12.2982	13.4084
0.02073	0.01199	0.04146	0.00794	0.02632		0.6356	0.847	0.806	0.93			11.4313	9.10373	5.04694
0.02712	0.02701	0.01556	0.0296	0.0154		0.551	0.678	0.932	0.97			14.7677	13.3638	10.0778
0.04016	0.03581	0.03051	0.03681	0.00748		0.5506	0.762	0.636	0.932			17.6166	14.5417	5.99257
0.02008	0.02178	0.03614	0.06604	0.00859		0.678	0.805	0.89	1.101			14.378	12.371	5.1209
0.02662	0.00463	0.068	0.01452	0.01835		0.593	0.593	0.72	1.228			12.5473	12.2369	15.7256
0.02863	0.03998	0.02375	0.0074	0.0123		0.593	0.847	0.636	0.932			13.4884	11.0497	8.43595
0.0053	0.02675	0.02587	0.00457	0.00709		0.5929	0.72	0.889	0.889			15.6662	12.997	8.90527
0.01385	0.01067	0.03997	0.02586	0.00735		0.72	0.762	0.889	1.016			17.1482	13.8295	15.2083
0.01207	0.00266	0.02538	0.02453	0.0402		0.6776	0.593	0.932	0.974			19.1492	15.4519	16.3973
0.06004	0.01798	0.08664	0.01903	0.0473		0.889	0.762	0.762	0.847			17.3777	9.9508	15.3452
0.0158	0.0247	0.07279	0.01308	0.05585		0.6353	1.034	0.678	0.9893			13.1085	11.3667	10.7687
0.01304	0.02471	0.02292	0.02979	0.0354		0.6776	0.804	1.101	1.186			19.2177	10.5978	8.48326
0.03484	0.09693	0.05092	0.04598	0.01155		0.635	0.932	0.636	0.7199			7.29215	11.2814	7.63296
0.01249	0.0468	0.0434	0.03665	0.00874		0.7203	0.677	1.017	0.889			16.2525	13.0054	8.44783
0.01447	0.0395	0.01138	0.00927	0.000813092								13.0383	6.60418	19.7087
0.00119	0.03733	0.00341	0.0074	0.01445					0.889			13.7392	14.4706	15.4577
0.01875	0.07992	0.03274	0.00501	0.0165					0.805			16.6231	15.9227	12.8708
0.07191	0.03989	0.01793	0.01361	0.00105					1.059			11.2818	11.3255	18.0581
0.05827	0.03032	0.03001	0.03273	0.03649					0.72			15.6297	14.9102	10.1952
0.04554	0.03136	0.0786	0.01702	0.08067					0.762			15.2032	12.0953	11.3
0.04363	0.01094	0.0595	0.05522	0.05537					1.143			13.077		13.5798
0.05606	0.01212	0.04377	0.00832	0.01953					0.932			13.4236		8.32443
0.06972	0.05753	0.02853	0.03079	0.01257					0.932			19.1639		14.0023
0.04589	0.02355	0.06444	0.00316	0.00928					1.016			16.4413		16.6718
0.0526	0.04659	0.02258	0.01421	0.00976					0.847			16.0535		10.2332
0.0573	0.00277	0.02143	0.06756	0.00222					0.762			20.9431		13.2856
0.02453	0.01962	0.01868	0.02066	0.01067					0.677			16.8101		8.21904
0.03323	0.01043	0.05106	0.05263	0.000382616					0.804			9.95122		9.05616
0.04125	0.08472	0.00777	0.01747	0.01286					0.932			10.4098		11.4968
0.02086	0.06211	0.03504	0.05848	0.00772					0.847			15.6468		11.6061
0.06031	0.04278	0.05867	0.0271	0.00532					0.763			14.0866		10.3534
0.01002	0.000981038	0.000117065	0.00487	0.01527					0.804			16.3964		4.86733
0.08843	0.07466	0.03112	0.04718	0.08936					0.889			12.6586		8.7395
0.04051	0.05015	0.02177	0.02941	0.0247					0.933			18.2761		7.23121
0.08754	0.02186	0.02513	0.03434	0.00977					0.932			12.9285		11.9616
0.07646	0.01495	0.04369	0.02411	0.0195					0.72			9.45763		11.9616
0.04204	0.01939	0.0152	0.01489	0.02501					0.762			15.2677		11.6384
0.00849	0.03174	0.02197	0.00771	0.00693					0.889			15.392		12.4328
0.06557	0.03204	0.04665	0.03283	0.02477					0.932			16.7125		11.5032
0.08453	0.00197	0.04075	0.03862	0.06085					0.889			16.1165		15.6891
0.05472	0.0433	0.02563	0.03513	0.000698579					0.762			11.3748		14.9259
0.01402	0.05998	0.02609	0.01179	0.00516					1.017			12.2117		11.6259
0.00275	0.00164	0.01903	0.05021	0.000470794					0.805			15.1275		11.6076
0.02942	0.01189	0.04758	0.00993	0.00258					0.805			12.4111		9.6812
0.02764	0.00229	0.05177	0.03513	0.02456					0.6352			14.2642		10.1564
0.02165	0.0664	0.0107	0.04616	0.06017					1.016			17.8631		9.64006
0.04824	0.02817	0.01408	0.03342	0.0573					1.059			13.4968		9.64627
0.05419	0.00897	0.05956	0.01251	0.0391					0.974			15.0721		10.0933
0.05003	0.01752	0.01928	0.00487	0.02922					0.974			14.6638		9.62347
0.00264	0.03192	0.028	0.00406	0.01907					0.974			9.01383		9.70561
0.08615	0.02392	0.02685	0.0273	0.02013					0.932			13.1696		3.33341
0.02899	0.02801	0.02052	0.01449	0.01082					0.762			18.5567		2.70644
0.03134	0.0434	0.07738	0.02327	0.05141					0.889			11.9681		13.3362
0.00757	0.00585	0.03023	0.02863	0.00307					0.72			10.4123		5.68442
0.04722	0.0177	0.00573	0.04739	0.00209					0.847			14.6489		7.64694
0.04282	0.01448	0.01486	0.03068	0.00101					0.72			11.8013		12.222
0.08824	0.01768	0.01244	0.04657	0.0431					0.89			11.3281		6.79145
0.04804	0.02646	0.00422	0.03898	0.05716					0.554			16.0816		11.2433
0.06515	0.03707	0.03655	0.00885	0.03578					0.932			13.652		8.31107
0.03775	0.04624	0.04579	0.01891	0.04329					0.805			14.0241		6.05565
0.06194	0.04416	0.00324	0.01462	0.04068					0.7623			17.385		5.49978
0.00299	0.04506	0.04332	0.03437	0.01366					0.847			17.6921		0.72665
0.02908	0.03837	0.09208	0.01373	0.00746					0.6352			15.7787		7.44679
0.01064	0.02784	0.03999	0.01843	0.00706					0.6776			12.2204		11.1917
0.03021	0.04018	0.07014	0.02128	0.01577					0.72			13.306		6.13225
0.01316	0.05837	0.01867	0.01463	0.02799					1.186			14.1746		11.7492
0.02936	0.01528	0.05579	0.05089	0.01338					0.847			14.3193		4.59501
0.00909	0.02064	0.00976	0.00719	0.01162					0.72					7.57438
0.01372	0.07063	0.01414	0.01595	0.01351					1.016					7.82608
0.000211495	0.05483	0.02002	0.02116	0.02747					0.805					9.60081
0.04397	0.01437	0.00258	0.01918	0.03293					0.6357					10.4852
0.0651	0.01673	0.0046	0.0161	0.00925					0.6353					11.9796
0.01872	0.00756	0.02607	0.01261	0.03077					0.762					17.7424
0.02093	0.00664	0.03913	0.03815	0.02266					0.6352					9.40033
0.04421	0.04911	0.03236	0.03541	0.01801					0.5933					4.34267
0.05876	0.03286	0.03467	0.00632	0.06003					0.72					15.7585
0.04886	0.03025	0.01223	0.00466	0.04722					0.89					5.91252
0.02103	0.03369	0.00948	0.00289	0.06333					0.847					10.9323
0.04364	0.02649	0.01899	0.01169	0.02752					0.847					14.1007
0.08943	0.02626	0.03453	0.00415	0.01136					0.72					15.6187
0.00878	0.02935	0.0162	0.00432	0.01001					0.889					10.8561
0.03888	0.00419	0.03652	0.00191	0.00779					1.017					12.5597
0.0678	0.000147216	0.03858		0.00378					0.89					12.755
0.03548	0.04344	0.00917		0.01885					0.5478					17.1654
0.01552	0.00592	0.02612		0.02605					0.889					17.0869
0.02282	0.04287	0.00747		0.05673					0.7199					12.8108
0.03492	0.03568	0.02926		0.03575					0.6352					8.61389
0.03676	0.00505	0.0252		0.00302					0.847					11.8528
0.11155	0.0207	0.01017		0.02494					0.847					18.3055
0.00877	0.03126	0.03736		0.05443					0.6776					9.42977
0.05018	0.04474	0.06319		0.02549					0.6776					11.2393
0.01888	0.01989	0.02045		0.01483					0.593					12.6398
0.04773	0.00183	0.02672		0.0077					0.636					13.3912
0.06839	0.00791	0.00476		0.00897					0.804					9.43238
0.0343	0.06634	0.01073		0.02915					0.763					6.60057
0.00742	0.03872	0.02427		0.0335					0.804					7.76743
0.0499	0.06523	0.04103		0.04278					0.72					10.6525
0.04343	0.02377	0.00144		0.00507					1.016					12.6726
0.0225	0.00223	0.03104		0.02336					0.762					7.58725
0.04388	0.03481	0.00688		0.02511					1.186					8.55552
0.0106	0.03655	0.02006		0.01866					0.7626					11.7429
0.02655	0.00791	0.01781		0.00919					0.805					11.7289
0.02104	0.00121	0.0242		0.01682					0.8893					10.4642
0.00984	0.00715	0.01302		0.03221					0.7623
0.0048	0.05269	0.00135		0.02262					1.016
0.06896	0.05547	0.01144		0.01256					0.7623
0.00637	0.00403	0.01328		0.02424					0.7203
0.02404	0.04111	0.05871		0.02951					0.889
0.05796	0.00911	0.03592		0.06482					0.89
0.04582	0.05343	0.01435		0.00435					0.7199
0.10059	0.06683	0.02665		2.54343e-06					0.974
0.04181	0.01564	0.03858		0.01324					0.847
0.01698	0.04683	0.06575		0.000945521					0.804
0.06692	0.0123	0.02766		0.01223					0.762
0.02522	0.08983	0.00696		0.00105
0.01722	0.09269	0.01567		0.00418					0.86063
0.05364	0.04077	0.00347		0.0067
0.04679	0.03409	0.04685		0.05022
0.04298	0.00579	0.01496		0.03057
0.04755	0.04941	0.03608		0.05561
0.08324	0.01525	0.03911		0.02422
0.02004	0.0283	0.05503		0.00515
0.02725	0.05213	0.02285		0.01667
0.1021	0.00896	0.0142		0.02755
0.03872	0.06244	0.07004		0.02917
0.04296	0.06398	0.01419		0.01009
0.07452	0.01423	0.02125		0.03578
0.1034	0.04078	0.0265		0.02775
0.00665	0.04567	0.05375		0.00777
0.02325	0.01843	0.00801		0.03279
0.0054	0.04055	0.01861		0.0345
0.00758	0.07122	0.02016		0.00195
0.00847	0.01755	0.07264		0.03239
0.02986	0.07254	0.06351		0.03545
0.02206	0.03941	0.00859		0.01838
0.06909	0.01321	0.05607		0.05794
0.06652	0.04667	0.03945		0.00894
0.03397	0.02687	0.01412		0.02121
0.00946	0.0753	0.000832039		0.00348
0.02004	0.00922	4.36238e-06		0.0096
0.01869	0.00388	0.00371		0.02285
0.00614	0.01071	0.00602		0.000637709
0.02512	0.05667	0.01033		0.01313
0.05833	0.0127	0.02081		0.01321
0.0193	0.01779	0.02113		0.02133
0.03044	0.04602	0.000906081		0.00291
0.03047	0.01287	0.03188		0.01497
0.0706	0.01958	0.00702		0.05147
0.00574	0.03421	0.07894		0.00803
0.03789	0.03301	0.00153		0.01246
0.02334	0.02948	0.04995		0.00282
0.0908	0.02803	0.02766		0.01774
0.07466	0.04449	0.01729		0.01381
0.04648	0.00209	0.0138		0.00511
0.05393	0.03936	0.03516		0.02812
0.06877	0.02427	0.02474		0.00809
0.02667	0.00895	0.01117		0.00163
0.04475	0.01658	0.05242		0.01366
0.03427	0.00392	0.01698		0.01031
0.05774	0.02265	0.00347		0.00742
0.03509	0.01421	0.00541		0.0412
0.08356	0.01292	0.01853		0.0428
0.01655	0.04327	0.0201		0.000500212
0.04808	0.02834	0.03585		0.05003
0.01293	0.000873429	0.03525		0.000387561
0.03363	0.06079	0.02679		0.00182
0.00619	0.07336	0.02022		0.00229
0.02688	0.06528	0.000137721		0.01978
0.02331	0.06578	0.0115		0.01752
0.0322	0.08464	0.02266		0.0402
0.05859	0.03293	0.02398		0.000295922
0.02907	0.05351	0.02305		0.05369
0.00983	0.01538	0.02454		0.02796
0.02926	0.05775	0.03094		0.03629
0.04407	0.00801	0.00928		0.0045
0.0429	0.0669	0.02011		0.02381
0.05248	0.03312	0.04792		0.02407
0.02843	0.0776			0.05604
0.02863	0.0731			0.00248
0.06659	0.07846			0.01521
0.04169	0.04231			0.02415
0.06137	0.00193			0.01836
0.02168	0.04561			0.00504
0.09097	0.02779			0.00229
0.05854	0.02546			0.0389
0.03979	0.01696			0.03693
0.04094	0.04891			0.06306
0.01836	0.00817			0.06574
0.07217	0.01298			0.01023
0.03028	0.02492			0.00315
0.000481349	0.05452			0.00961
0.02156	0.09376			0.00844
0.05495	0.00719			0.03431
0.09036	0.01232			0.02038
0.09757	0.02021			0.03551
0.09279	0.0424			0.04602
0.04671	0.01505			0.02051
0.00688	0.04018			0.00213
0.04819	0.01575			0.01725
0.04872	0.00832			0.04543
0.0802	0.02056			0.01602
0.01765	0.06922			0.00636
0.05561	0.00322			0.02425
0.11635	0.00486			0.01783
0.02754	0.0015			0.04231
0.04542	0.04301			0.01213
0.04746	0.018			0.01036
0.05553	0.01107			0.01661
0.00666	0.04933			0.00963
0.00117	0.07427			0.04856
0.01609	0.00826			0.01526
0.03255	0.01481			0.02954
0.05772	0.0347			0.02769
0.00198	0.02431			0.00608
0.03195	0.02133			0.03912
0.00924	0.03491			0.00381
0.00133	0.05377			0.02041
0.00384	0.04435			0.018
0.05397	0.06074			0.0174
0.03797	0.04968			0.01253
0.01871	0.06275			0.02689
0.00354	0.0922			0.03569
0.05659	0.0027			0.00307
0.08042	0.03995			0.04812
0.0449	0.0095			0.01788
0.02297	0.07062			0.02431
0.06944	0.01343			0.00966
0.00721	0.03508			0.00617
0.04083	0.04594			0.02632
0.03754	0.04821			0.02842
0.04002	0.0377			0.01879
0.03805	0.0873			0.03573
0.04942	0.03074			0.00806
0.01841	0.00903			0.00266
0.00942	0.04035			0.01025
0.0478	0.08875			0.01378
0.04928	0.02758			0.03128
0.04873	0.03919			0.05974
0.09137	0.00879			0.01658
0.07263	0.02666			0.00252
0.01065	0.0115			0.02637
0.01934	0.0325			0.06538
0.01721	0.02398			0.06201
0.03738	0.03792			0.06024
0.0512	0.00158			0.02173
0.00207	0.0658			0.04279
0.02151	0.02774			0.03037
0.08424	0.01886			0.03849
0.05227	0.02177			0.01175
0.03964	0.05427			0.04189
0.0136	0.01787			0.00887
0.03404	0.02207			0.02868
0.03302	0.04209			0.02526
0.0788	0.00438			0.03563
0.02747	0.04659			0.01593
0.02476	0.03502			0.0178
0.00553	0.03068			0.03164
0.07004	0.06003			0.05539
0.01013	0.01348			0.06301
0.01224	0.00722			0.00856
0.0591	0.05259			0.02102
0.05888	0.07209			0.0305
0.08804	0.029			0.00652
0.11213	0.01443			0.04637
0.04094	0.01152			0.05028
0.02801	0.02155			0.02822
0.01526	0.0268			0.01046
0.03768	0.04613			0.02708
0.04637	0.00714			0.04031
0.04774	0.06927			0.03203
0.04063	0.0051			0.08104
0.02507	0.0021			0.07198
0.04179	0.01251			0.03631
0.00478	0.02682			0.01648
0.0569	0.02581			0.02584
0.02771	0.05827			0.01035
0.03745	0.00221			0.0534
0.00336	0.03019			0.0198
0.03186	0.0191			0.00899
0.0252	0.03349			0.00906
0.000283978	0.04585			0.0165
0.02872	0.00522			0.01799
0.02631	0.01193			0.00605
0.07514	0.02054			0.00172
0.01621	0.01291			0.01455
0.07843	0.00833			0.02014
0.0777	0.04298			0.00274
0.065	0.04954			0.00759
0.00971	0.03418			0.00297
0.02274	0.01793			0.01332
0.03669	0.02558			0.02655
0.00205	0.03119			0.04007
0.018	0.04075			0.04992
0.04378	0.0063			0.01891
0.00156	0.03386			0.02727
0.06119	0.01793			0.0017
0.01736	0.00485			0.00826
0.04175	0.03902			0.05823
0.0384	0.03634			0.01863
0.01303	0.03643			0.01501
0.13876	0.00529			0.0186
0.1217	0.01057			0.01701
0.00403	0.07273			0.04721
0.03667	0.01298			0.00656
0.07278	0.00844			0.03625
0.01003	0.03452			0.02594
0.05902	0.00101			0.04344
0.03779	0.04829			0.01484
0.01359	0.08205			0.0406
0.02583	0.06873			0.00443
0.00166	0.02378			0.0257
0.01407	0.05083			0.00762
0.06164	0.06785			0.03383
0.027	0.04337			0.03473
0.01962	0.03909			0.02347
0.02278	0.02046			0.00519
0.01318	0.01965			0.01049
0.01278	0.03333			0.01968
0.00998	0.07844			0.03153
0.00497	0.01126			0.0208
0.06604	0.00653			0.01091
0.00359	0.00222			0.00851
0.01643	0.01537			0.02849
0.019	0.03841			0.0192
0.03704	0.03767			0.01561
0.0574	0.02046			0.0024
0.01141	0.04145			0.03694
0.09816	0.05009			0.00486
0.03911	0.01363			0.07821
0.0522	0.0103			0.01605
0.0377	0.11009			0.00256
0.06208	0.00685			0.0335
0.00792	0.0237			0.02112
0.06199	0.05348			0.02983
0.00233	0.00953			0.01703
0.00321	0.0198			0.00621
0.07412	0.04257			0.06899
0.02238	0.02784			0.02033
0.00852	0.06447			0.00164
0.00814	0.02116			0.0423
0.0134	0.01298			0.00269
0.04624	0.00373			0.01515
0.04012	0.0024			0.00604
0.03735	0.09456			0.02839
0.06273	0.073			0.03974
0.05267	0.05684			0.04401
0.05426	0.04031			0.00579
0.06718	0.00935			0.05925
0.02715	0.04979			0.01843
0.00225	0.08762			0.01174
0.02614	0.04447			0.00413
0.03209	0.03438			0.01764
0.01742	0.03556			0.04347
0.03526	0.03983			0.01513
0.00321	0.05668			0.00763
0.07086	0.00474			0.0491
0.04648	0.01679			0.00204
0.04027	0.00978			0.04233
0.05169	0.00705			0.04588
0.04331	0.02691			0.02516
0.06058	0.02668			0.04626
0.00941	0.00883			0.02115
0.09406	0.06474			0.00507
0.02444	0.05717			0.02746
0.04211	0.09474			0.04198
0.00402	0.02398			0.02255
0.00284	0.000782868			0.000453185
0.00104	0.00818			0.02551
0.03882	0.04427			0.03174
0.0613	0.10116			0.02274
0.08582	0.03665			0.03001
0.01108	0.03735			0.00329
0.02197	0.02519			0.0035
0.01638	0.0201			0.00611
0.00261	0.05837			0.0037
0.07857	0.0494			0.02101
0.04758	0.10038			0.00959
0.10227	0.07497			0.01561
0.02861	0.06953			0.02526
0.03646	0.03023			0.01518
0.03693	0.0728			0.02495
0.00766	0.08978			0.01602
0.03043	0.07074			0.0385
0.01573	0.02631			0.00751
0.00727	0.07511			0.08406
0.02869	0.05797			0.01315
0.04175	0.02577			0.00166
0.02235	0.02277			0.01102
0.01211	0.04654			0.00382
0.03082	0.00507			0.02327
0.0227	0.004			0.01122
0.03615	0.03179			0.02963
0.05513	0.000269136			0.05675
0.04319	0.06168			0.00105
0.02284	0.04014			0.0567
0.03248	0.000653134			0.04086
0.09554	0.01343			0.0078
0.01072	0.01473			0.0353
0.01293	0.0459			0.01878
0.054	0.05851			0.01921
0.01459	0.03744			0.05234
0.01072	0.02421			0.02794
0.00489	0.05929			0.02232
0.03805	0.01751			0.02071
0.04698	0.02565			0.02696
0.03697	0.01639			0.01976
0.04955	0.02734			0.04308
0.03146	0.01851			0.02876
0.02021	0.02653			0.01431
0.04664	0.02139			0.06508
0.02747	0.00568			0.01317
0.03059	0.073			0.03612
0.05805	0.03276			0.02912
0.0053	0.07096			0.00612
0.01645	0.00605			0.00358
0.07866	0.00769			0.01408
0.03267	0.02912			0.000506413
0.03081	0.01229			0.02279
0.02739	0.07766			0.00182
0.0669	0.01173			0.01355
0.02247	0.00914			0.01625
0.02806	0.00424			0.03912
0.01511	0.02694			0.01485
0.00494	0.00856			0.00146
0.10733	0.02556			0.00793
0.0056	0.06468			0.04784
0.00919	0.07163			0.08738
0.02791	0.01563			0.06128
0.07425	0.01419			0.01682
0.02971	0.04595			0.01455
0.0028	0.01058			0.06357
0.03086	0.07182			0.03055
0.02478	0.01516			0.02158
0.00237	0.01349			0.01456
0.01647	0.00397			0.02422
0.05128	0.04958			0.0085
0.05468	0.00999			0.0347
0.06147	0.01806			0.03409
0.02598	0.01576			0.03228
0.02277	0.04248			0.06994
0.06675	0.02842			0.04323
0.04055	0.04378			0.02205
0.03857	0.07729			0.0233
0.01633	0.03817			0.04422
0.05311	0.05152			0.00336
0.02352	0.01373			0.04797
0.08661	0.03088			0.000724119
0.02593	0.01467			0.01658
0.03509	0.05873			0.02364
0.06127	0.05482			0.01673
0.02511	0.03448			0.000269323
0.0015	0.02549			0.00377
0.01564	0.0184			0.04317
0.03059	0.03483			0.05294
0.02199	0.00848			0.01649
0.01766	0.03237			0.009
0.04708	0.01401			0.00653
0.08344	0.06272			0.0374
0.06636	0.03418			0.00931
0.01508	0.04677			0.00328
0.01045	0.01323			0.02219
0.01004	0.05802			0.06244
0.01776	0.02735			0.00789
0.02889	0.07777			0.02469
0.10605	0.00781			0.00217
0.0687	0.03883			0.05678
0.00598	0.03491			0.0288
0.07556	0.02616			0.0032
0.05201	0.00221			0.02898
0.06335	0.01952			0.02092
0.06625	0.02113			0.06186
0.05694	0.0487			0.00298
0.04404	0.0396			0.0149
0.03299	0.01069			0.01521
0.0319	0.06033			0.02935
0.06639	0.0233			0.01664
0.06785	0.01964			0.01914
0.01889	0.01148			0.03734
0.00795	0.06789			0.00645
0.01166	0.0059			0.02031
0.01994	0.01236			0.01461
0.0115	0.04066			0.03339
0.05119	0.08699			0.00531
0.04324	0.01708			0.04249
0.00176	0.04647			0.01969
0.04731	0.01154			0.03655
0.06183	0.0062			0.00139
0.03919	0.00123			0.01624
0.02561	0.07425			0.0344
0.05375	0.00613			0.03643
0.05458	0.04844			0.00548
0.02084	0.04871			0.02343
0.00263	0.01658			0.04956
0.03	0.02059			0.04071
0.01806	0.1156			0.02023
0.04976	0.01651			0.03904
0.00226	0.04808			0.01531
0.03919	0.0189			0.00882
0.0184	0.01049			0.03861
0.05267	0.000520066			0.03386
0.04755	0.01573			0.01372
0.03653	0.05047			0.03781
0.01543	0.01564			0.02196
0.06818	0.00933			0.01026
0.03362	0.03637			0.000492155
0.0667	0.03218			0.02619
0.09184	0.06896			0.01711
0.04428	0.0031			0.00477
0.01233	0.01104			0.03848
0.02302	0.00115			0.0149
0.06489	0.00832			0.02245
0.0094	0.01731			0.01291
0.00457	0.05506			0.02204
0.0274	0.01315			0.043
0.01325	0.03621			0.00585
0.01856	0.00871			0.04386
0.07157	0.04303			0.00184
0.0993	0.06577			0.00644
0.01506	0.0013			0.07387
0.01679	0.03702			0.00228
0.03032	0.02455			0.01221
0.0028	0.05568			0.02017
0.01397	0.03842			0.04186
0.01921	0.05054			0.00256
0.02182	0.000218079			0.0179
0.00905	0.04128			0.01327
0.03142	0.00888			0.00392
0.00623	0.01979			0.04833
0.04318	0.0234			0.00346
0.0286	0.04123			0.00535
0.0026	0.0309			0.00686
0.01738	0.03349			0.01925
0.04338	0.05536			0.02707
0.05256	0.04405			0.0427
0.0018	0.03407			0.06461
0.00488	0.01308			0.01628
0.0424	0.01393			0.00936
0.01705	0.06265			0.02805
0.00504	0.01339			0.02104
0.04039	0.07106			0.01553
0.01211	0.02461			0.0372
0.0379	0.00111			0.00861
0.03985	0.07015			0.01468
0.04432	0.0458			0.00274
0.02293	0.04852			0.04039
0.01854	0.02278			0.02687
0.03905	0.02942			0.03448
0.01181	0.05965			0.00197
0.06969	0.01167			0.03242
0.08854	0.0059			6.10317e-07
0.05808	0.03705			0.02029
0.05621	0.01965			0.01058
0.08201	0.05045			0.00506
0.02431	0.03353			0.00533
0.04958	0.00435			0.01808
0.05066	0.04707			0.01387
0.000680544	0.0167			0.02619
0.08212	0.03841			0.00464
0.05317	0.05306			0.01481
0.02257	0.00352			0.011
0.04625	0.07013			0.01237
0.08981	0.00748			0.02397
0.01872	0.00761			0.000206953
0.02941	0.00708			0.04111
0.000168317	0.000704454			0.00234
0.01354	0.00143			0.03288
0.01893	0.04218			0.00363
0.03477	0.05116			0.02322
0.0273	0.07376			0.0242
0.04445	0.00115			0.00418
0.0393	0.00463			0.03652
0.01831	0.07142			0.0047
0.01352	0.000480143			0.000468763
0.00109	0.05746			0.01927
0.0309	0.01203			0.01622
0.03164	0.01915			0.02394
0.00674	0.01248			0.0401
0.02308	0.03933			0.01361
0.01241	0.03357			0.00834
0.00429	0.01613			0.02469
0.02258	0.00822			0.02801
0.01284	0.05044			0.03076
0.02125	0.01626			0.0208
0.00167	0.04906			0.01424
0.08425	0.00869			0.00957
0.00239	0.04024			0.00847
0.01348	0.01215			0.00333
0.02422	0.00733			0.02405
0.06011	0.0021			0.06578
0.06193	0.02808			0.03036
0.0857	0.00505			0.01009
0.08801	0.01772			0.04415
0.01877	0.05884			0.00816
0.0087	0.04708			0.00497
0.05625	0.04375			0.00955
0.0153	0.05837			0.00775
0.05167	0.02218			0.04366
0.02228	0.0441			0.03104
0.01901	0.00488			0.00146
0.03484	0.03048			0.01206
0.08204	0.00367			0.01677
0.06278	0.00888			0.00503
0.00365	0.00978			0.01616
0.00736	0.000544951			0.03279
0.03701	0.04422			0.02372
0.01748	0.00505			0.03013
0.02685	0.01112			0.054
0.0069	0.02437			0.05523
0.00896	0.03027			0.01391
0.03173	0.000665918			0.00778
0.00156	0.01319			0.000390553
0.05574	0.02628			0.01504
0.05639	0.00454			0.0099
0.03925	0.01354			0.02856
0.03203	0.01808			0.00139
0.05953	0.05006			0.0251
0.01564	0.0115			0.03795
0.06533	0.0044			0.01583
0.05259	0.0076			0.01343
0.04294	0.02004			0.00151
0.03519	0.05203			0.06684
0.02632	0.02788			0.01564
0.01772	0.00257			0.03088
0.06088	0.00755			0.03675
0.03847	0.01313			0.06166
0.03663	0.0349			0.04697
0.06727	0.00315			0.00943
0.0233	0.04749			0.02415
0.0491	0.02484			0.09571
0.03935	0.00114			0.03171
0.03728	0.04405			0.00303
0.0717	0.02419			0.02787
0.05243	0.02015			0.03544
0.01216	0.00618			0.04526
0.02453	0.0158			0.08216
0.06278	0.00878			0.02853
0.01242	0.00382			0.02921
0.0126	0.01572			0.00128
0.01014	0.000914562			0.01693
0.0631	0.02895			0.06585
0.04389	0.04672			0.01267
0.01475	0.06184			0.05101
0.01509	0.02598			0.02374
0.00981	0.02971			0.00275
0.04949	0.04457			0.04525
0.06534	0.00425			0.00252
0.00139				0.03872
0.04709				0.00325
0.02088				0.04778
0.04273				0.04977
0.00472				0.02384
0.01111				0.0057
0.03986				0.02325
0.0075				0.02667
0.02479				0.02605
0.01165				0.02155
0.0068				0.02473
0.07458				0.04626
0.00485				0.0759
0.00436				0.05095
0.02783				0.03694
0.02895				0.05548
0.02349				0.01624
0.01359				0.01281
0.01184				0.02053
0.00309				0.0259
0.05319				0.00705
0.01822				0.04053
0.0428				0.01375
0.00213				0.00754
0.00972				0.06807
0.02589				0.02556
0.04315				0.00516
0.07261				0.02454
0.000722441				0.02471
0.02728				0.02983
0.05316				0.02628
0.05698				0.01615
0.03917				0.01685
0.00386				0.02808
0.07017				0.00446
0.00703				0.03894
0.03937				0.01656
0.01574				0.00259
0.01569				0.01677
0.01544				0.03732
0.03937				0.01845
0.02222				0.02612
0.0415				0.00568
0.04927				0.00951
0.00372				0.02604
0.00991				0.02386
0.00734				0.00197
0.04519				0.01228
				0.02938
				0.03135
				0.00387
				0.00907
				0.07828
				0.00484
				0.00798
				0.04178
				0.05151
				0.04537
				0.03326
				0.03647
				0.02842
				0.03764
				0.01582
				0.05464
				0.01309
				0.003
				0.00348
				0.01887
				0.03869
				0.01203
				0.04729
				0.03291
				0.00636
				0.1056
				0.0513
				0.00367
				0.00627
				0.00408
				0.03218
				0.01615
				0.01101
				0.03207
				0.02465
				0.00428
				0.02553
				0.0157
				0.00389
				0.03664
				0.01636
				0.02641
				0.000780759
				0.012
				0.03921
				0.01605
				0.00639
				0.02175
				0.02598
				0.000140422
				0.02522
				0.0072
				0.00793
				0.04028
				0.00876
				0.00629
				0.00895
				0.01463
				0.03374
				0.00561
				0.0082
				0.01571
				0.0297
				0.02651
				0.00676
				0.01769
				0.0213
				0.00296
				0.00773
				0.01205
				0.00393
				0.00736
				0.01822
				0.05547
				0.00415
				0.03648
				0.02648
				0.01336
				0.00948
				0.02285
				0.03815
				0.00959
				0.06146
				0.02467
				0.01834
				0.01055
				0.00949
				0.0021
				0.01693
				0.01291
				0.02036
				0.000399178
				0.04388
				0.06809
				0.06839
				0.01541
				0.02534
				0.01009
				0.04403
				0.02688
				0.00911
				0.0539
				0.01026
				0.01202
				0.01892
				0.00207
				0.01632
				0.06531
				0.07238
				0.01934
				0.01269
				0.01543
				0.03883
				0.03325
				0.04039
				0.03528
				0.05237
				0.01023
				0.02193
				0.05947
				0.02477
				0.07317
				0.05282
				0.02004
				0.05498
				0.00364
				0.05111
				0.01512
				0.03122
				0.02303
				0.00529
				0.01164
				0.01614
				0.05189
				0.00128
				0.00691
				0.011
				0.00977
				0.02767
				0.01227
				0.0063
				0.000723898
				0.02894
				0.0118
				0.03579
				0.0404
				0.03885
				0.04519
				0.01179
				0.01351
				0.05001
				0.02664
				0.00346
				0.03088
				0.01501
				0.01195
				0.06087
				0.06591
				0.02874
				0.03846
				0.03939
				0.01143
				0.06237
				0.00589
				0.01264
				0.01822
				0.00343
				0.01384
				0.04862
				0.04395
				0.04397
				0.0327
				0.03457
				0.03247
				0.09054
				0.0392
				0.00805
				0.03199
				0.000892289
				0.02269
				0.02455
				0.0176
				0.02788
				0.00844
				0.04603
				0.02708
				0.04284
				0.05388
				0.00932
				0.05209
				0.01126
				0.03104
				0.06261
				0.01896
				0.01102
				0.00851
				0.01489
				0.04158
				0.02599
				0.01159
				0.02574
				0.03309
				0.02083
				0.04576
				0.01018
				0.0211
				0.0456
				0.02796
				0.00715
				0.01693
				0.0035
				0.03495
				0.00647
				0.01725
				0.03697
				0.02416
				0.02319
				0.03152
				0.04867
				0.00982
				0.01727
				0.01085
				0.02461
				0.01948
				0.00907
				0.01732
				0.01283
				0.00959
				0.00387
				0.01565
				0.03796
				0.02192
				0.02844
				0.01471
				0.03443
				0.00873
				0.0348
				0.01804
				0.01196
				0.0243
				0.03231
				0.000513965
				0.00523
				0.01728
				0.06677
				0.02488
				0.06058
				0.07497
				0.00522
				0.06153
				0.01368
				0.02847
				0.04071
				0.05915
				0.01834
				0.01789
				0.02956
				0.00124
				0.02243
				0.02649
				0.03252
				0.07231
				0.01512
				0.02603
				0.00802
				0.00142
				0.06046
				0.05693
				0.00667
				0.02887
				0.05454
				0.01823
				0.06132
				0.0543
				0.02359
				0.05626
				0.03574
				0.05075
				0.03057
				0.0347
				0.03353
				0.01918
				0.02184
				0.02334
				0.03656
				0.00213
				0.00102
				0.03111
				0.02718
				0.02264
				0.01431
				0.02908
				0.07677
				0.02743
				0.03927
				0.00601
				0.0729
				0.02295
				0.04149
				0.02859
				0.01482
				0.07009
				0.00433
				0.03649
				0.00606
				0.01581
				0.02429
				0.00894
				0.02896
				0.04694
				0.01089
				0.02463
				0.00594
				0.05916
				0.00625
				0.00573
				0.0284
				0.0364
				0.00129
				0.01826
				0.04703
				0.00726
				0.02098
				0.01718
				0.03705
				0.0183
				0.00225
				0.0141
				0.03299
				0.0325
				0.03532
				0.04904
				0.09359
				0.04276
				0.02115
				0.00324
				0.03296
				0.03531
				0.000903115
				0.00493
				0.00756
				0.01011
				0.06656
				0.00115
				0.05374
				0.03711
				0.03647
				0.01005
				0.0348
				0.01033
				0.05162
				0.08072
				0.00887
				0.02034
				0.03712
				0.07803
				0.00090579
				0.06909
				0.03611
				0.01211
				0.01753
				0.04288
				0.01754
				0.01301
				0.01107
				0.0013
				0.03481
				0.026
				0.0386
				0.04083
				0.09806
				0.0307
				0.04887
				0.02871
				0.02375
				0.01757
				0.00947
				0.00832
				0.03366
				0.02048
				0.03034
				0.00636
				0.01206
				0.0256
				0.04686
				0.06683
				0.01476
				0.00244
				0.03134
				0.00251
				0.00992
				0.02036
				0.00245
				0.01402
				0.02614
				0.04277
				0.0369
				0.02388
				0.05662
				0.0458
				0.02353
				0.03109
				0.01989
				0.01279
				0.03186
				0.00812
				0.03535
				0.01267
				0.02467
				0.03947
				0.00367
				0.03776
				0.03162
				0.01743
				0.01357
				0.00164
				0.01632
				0.00055058
				0.02021
				0.0137
				0.0568
				0.01476
				0.00996
				0.02906
				0.02398
				0.00578
				0.06867
				0.01335
				0.02837
				0.00616
				0.02724
				0.01822
				0.00768
				0.03783
				0.0128
				0.02325
				0.04536
				0.00797
				0.02186
				0.04968
				0.04992
				0.02341
				0.03138
				0.01734
				0.000265519
				0.03696
				0.00925
				0.01636
				0.01105
				0.01403
				0.05501
				0.00822
				0.01755
				0.03065
				0.0455
				0.0292
				0.00526
				0.00192
				0.02862
				0.02926
				0.000688956
				0.0669
				0.01348
				0.00491
				0.0467
				0.00996
				0.02389
				0.05474
				0.0069
				0.01685
				0.00684
				0.01821
				0.02178
				0.00243
				0.07576
				0.02773
				0.00706
				0.0261
				0.03289
				0.06489
				0.02419
				0.03332
				0.02821
				0.00324
				0.0166
				0.01643
				0.05183
				0.08399
				0.0111
				0.01566
				0.04602
				0.05027
				0.0394
				0.01563
				0.03403
				0.02316
				0.00102
				0.01182
				0.0352
				0.06888
				0.05233
				0.00816
				0.06778
				0.01061
				0.02843
				0.01823
				0.02191
				0.02188
				0.02081
				0.02636
				0.03117
				0.02756
				0.04503
				0.03232
				0.02076
				0.01202
				0.01914
				0.00413
				0.01515
				0.00892
				0.0258
				0.000328029
				0.00679
				0.05147
				0.00125
				0.0444
				0.01733
				0.00122
				0.07598
				0.01135
				2.98817e-05
				0.01438
				0.01305
				0.02101
				0.02011
				0.04964
				0.00941
				0.00538
				0.03194
				0.03828
				0.01975
				0.01662
				0.02639
				0.00991
				0.000187867
				0.01697
				0.01837
				0.01724
				0.00773
				0.01778
				0.01099
				0.00281
				0.02301
				0.0092
				0.02237
				0.01106
				0.03194
				5.44715e-05
				0.01418
				0.01601
				0.00145
				0.00866
				0.00123
				0.0348
				0.000388833
				0.03891
				0.00518
				0.02296
				0.00772
				0.01027
				0.03847
				0.01529
				0.01118
				0.00966
				0.00943
				0.02815
				0.02304
				0.00352
				0.00313
				0.02967
				0.03826
				0.02549
				0.000718588
				0.02401
				0.00769
				0.0162
				0.07175
				0.03718
				0.0246
				0.00839
				0.03412
				0.0607
				0.05569
				0.00436
				0.01915
				0.00408
				0.00736
				0.00262
				0.05622
				0.04459
				0.02236
				0.00448
				0.04259
				0.00932
				0.02862
				0.01404
				0.03871
				0.02159
				0.00374
				0.0531
				0.05499
				0.01526
				0.02234
				0.00957
				0.02788
				0.07026
				0.00478
				0.02349
				0.03283
				0.02897
				0.02118
				0.04096
				0.0533
				0.04585
				0.00236
				0.00196
				0.00937
				0.05837
				0.02795
				0.01855
				0.00318
				0.05683
				0.01849
				0.02126
				0.0016
				0.02074
				0.01075
				0.01382
				0.01305
				0.04076
				0.01583
				0.00296
				0.00114
				0.00744
				0.02062
				0.01664
				0.05375
