# Supplementary material for: Halogenation of tyrosine perturbs large-scale protein self-organization
Source: Nat Commun. 2022 Aug 17;13:4843. doi: 10.1038/s41467-022-32535-2 (PMC9385671; doi:10.1038/s41467-022-32535-2)
Supplement: Supplementary file 7 — Source data [file 41467_2022_32535_MOESM7_ESM.zip › source data/Fig. 4.xlsx]

## Sheet: Fig. 4f
Monomer
time(ns)	RMSD(Å)
	FtsZ	FtsZ(Y222Cl2Y)
0	1.39913	1.22506
1	1.4378	1.3177
2	1.46201	1.45859
3	1.50354	1.37812
4	1.66415	1.45556
5	1.60854	1.49246
6	1.52609	1.43213
7	1.57556	1.49195
8	1.67216	1.42813
9	1.73048	1.74467
10	1.5829	1.66596
11	1.72015	1.41867
12	1.62986	1.57836
13	1.5918	1.62713
14	1.846	1.49448
15	1.77529	1.41753
16	1.68285	1.48195
17	1.79969	1.47636
18	1.68024	1.30765
19	1.64767	1.23089
20	1.63871	1.29893
21	1.57368	1.52791
22	1.57822	1.18235
23	1.6738	1.40557
24	1.75796	1.41283
25	1.85472	1.36713
26	1.86373	1.30273
27	1.87711	1.3654
28	1.75536	1.41087
29	1.83504	1.36178
30	1.90334	1.36023
31	1.77781	1.28762
32	1.95785	1.48654
33	1.8228	1.35766
34	1.87278	1.45979
35	1.77871	1.53126
36	1.72523	1.45312
37	1.99165	1.56286
38	1.89053	1.62569
39	1.80964	1.49529
40	1.75073	1.57758
41	1.66641	1.34724
42	1.74079	1.49788
43	1.90863	1.4027
44	1.88311	1.53519
45	2.01702	1.38552
46	1.97837	1.38265
47	2.01251	1.38147
48	1.89763	1.54211
49	1.99106	1.3705
50	2.30807	1.45218
51	2.03296	1.44808
52	2.01598	1.50342
53	1.91715	1.38902
54	1.84319	1.55906
55	1.96543	1.56072
56	1.9534	1.34608
57	1.99583	1.46899
58	1.86024	1.39854
59	1.88075	1.51206
60	1.8709	1.40619
61	1.85452	1.42317
62	2.01661	1.66064
63	2.16607	1.3955
64	1.93985	1.52973
65	2.2225	1.52149
66	2.13212	1.53069
67	2.12188	1.59189
68	2.01308	1.37525
69	2.07934	1.60461
70	1.92169	1.47372
71	2.025	1.40521
72	2.13137	1.4414
73	2.194	1.5085
74	1.93756	1.48195
75	1.92696	1.40908
76	2.11145	1.49089
77	2.05928	1.44976
78	1.90492	1.48729
79	1.91572	1.55065
80	1.92311	1.41187
81	1.91213	1.4314
82	1.97114	1.50707
83	2.08873	1.46135
84	2.16811	1.68191
85	2.15742	1.71534
86	1.96429	1.5132
87	1.85916	1.55045
88	2.02694	1.45151
89	1.99451	1.55228
90	1.93003	1.54748
91	2.01865	1.65814
92	2.09724	1.69699
93	2.12802	1.68788
94	2.06749	1.72321
95	2.04854	2.03458
96	2.00776	1.79223
97	2.05795	1.94657
98	1.97515	1.66559
99	2.0002	1.48025
100	1.89606	1.58013
101	1.96728	1.56127
102	1.98009	1.71666
103	2.06426	1.42087
104	1.99243	1.57017
105	2.04619	1.55651
106	1.99248	1.58592
107	1.86321	1.47985
108	1.98589	1.62881
109	1.89212	1.63541
110	1.94742	1.65669
111	1.90094	1.47156
112	2.04268	1.53006
113	2.10648	1.39937
114	1.97169	1.56419
115	2.1176	1.58596
116	1.9231	1.50787
117	1.91622	1.52318
118	1.93647	1.55156
119	1.88437	1.50854
120	1.94259	1.50087
121	1.78223	1.55416
122	2.01386	1.49825
123	1.87735	1.57268
124	1.82974	1.43663
125	2.04914	1.44733
126	2.05592	1.52896
127	1.84214	1.55097
128	1.87924	1.55789
129	1.95812	1.69536
130	1.89171	1.64248
131	2.01772	1.6445
132	1.97566	1.55686
133	2.05521	1.56411
134	1.9474	1.46767
135	1.85533	1.70339
136	1.9894	1.91841
137	1.99286	1.70759
138	1.81398	1.85268
139	2.01389	1.67072
140	1.90382	1.54708
141	1.95056	1.47458
142	1.76626	1.59898
143	2.02224	1.56937
144	1.94036	1.42508
145	2.09499	1.46819
146	1.97313	1.49375
147	2.04314	1.48128
148	2.11215	1.45873
149	2.11469	1.5099
150	1.83476	1.54478
151	1.70991	1.38519
152	1.95144	1.56375
153	1.90569	1.5056
154	2.04452	1.63858
155	1.98124	1.44427
156	1.76575	1.61863
157	2.0387	1.37557
158	1.90254	1.78516
159	1.87065	1.78166
160	1.87974	1.71227
161	1.86764	1.75899
162	2.07506	1.7545
163	2.06696	1.8262
164	1.90162	1.57776
165	1.83432	1.91517
166	2.01833	1.65596
167	1.98074	1.82473
168	1.9542	1.82185
169	2.12097	1.73037
170	2.10508	1.72538
171	1.95525	1.62954
172	2.17291	1.89913
173	1.86343	1.82967
174	2.24656	1.59691
175	1.99223	1.50823
176	2.3834	1.68059
177	2.01248	1.83589
178	2.31009	1.60601
179	2.04532	1.7482
180	1.96201	1.78701
181	2.11564	1.75864
182	2.01434	1.5805
183	1.96442	1.62228
184	2.0996	1.57072
185	1.91301	1.77929
186	1.91537	1.58506
187	1.76359	1.62549
188	1.97005	1.71119
189	1.87003	1.82507
190	2.16807	1.87726
191	2.16941	1.5769
192	2.03822	1.77815
193	1.82041	1.821
194	2.06329	1.80889
195	1.95992	1.86815
196	1.99101	1.73975
197	1.96777	1.74461
198	2.02483	1.73189
199	1.98394	1.63167
200	2.05836	1.85371
201	1.88565	1.81803
202	2.04214	1.70548
203	2.02361	1.99433
204	1.94017	2.06101
205	2.08778	1.83269
206	1.9725	1.99575
207	1.88371	1.87346
208	1.98662	1.71258
209	2.06782	1.80922
210	2.11618	2.09095
211	1.96771	1.88333
212	1.9477	1.89269
213	1.90729	2.00961
214	1.96754	1.97316
215	1.92993	2.18287
216	1.97956	2.1193
217	2.01123	2.14398
218	1.94687	1.90703
219	2.15757	1.90826
220	2.15375	2.04741
221	1.93316	1.76877
222	1.81093	1.73334
223	1.91729	1.90597
224	2.03892	1.87244
225	1.94297	1.88257
226	1.95121	1.91484
227	1.99798	1.8618
228	2.00331	1.81758
229	1.98807	1.85427
230	1.95648	1.90982
231	1.9722	1.83056
232	1.8086	1.83759
233	2.15557	1.85642
234	2.05148	1.9789
235	2.04507	1.95104
236	1.7692	2.2678
237	2.09583	1.92583
238	2.026	2.10194
239	2.22721	1.85458
240	2.0064	2.1834
241	1.91062	2.03927
242	2.02621	2.05882
243	1.94392	2.00685
244	1.94952	2.17173
245	1.93136	2.44733
246	2.05958	2.49554
247	2.21343	2.30554
248	1.98412	2.39289
249	2.11981	2.29286
250	2.12291	2.22607
251	2.10154	2.32165
252	2.09736	2.00502
253	2.42139	2.29307
254	2.11186	2.41325
255	2.1526	2.22794
256	2.05353	2.50477
257	2.19981	2.46318
258	2.16221	2.45158
259	2.23067	2.62026
260	2.0434	2.31937
261	2.11141	2.25175
262	2.17159	2.57145
263	2.33472	2.66875
264	2.09961	2.55968
265	2.10144	2.45525
266	2.1178	2.65749
267	2.24321	2.23253
268	2.16878	2.44381
269	2.09822	2.41438
270	2.10594	2.34815
271	2.07504	2.307
272	2.19904	2.24956
273	2.22925	2.27108
274	2.26095	2.1297
275	1.95448	2.06224
276	1.95735	2.39101
277	2.19379	2.05991
278	2.03514	2.16014
279	2.00627	2.31736
280	2.07699	2.34452
281	2.00912	2.41395
282	2.22943	2.43347
283	2.32872	2.193
284	2.2272	2.31521
285	2.12503	2.09311
286	2.1855	2.14088
287	2.15253	2.21008
288	2.15069	2.13564
289	1.97405	2.05107
290	2.12009	2.00612
291	1.92791	2.0845
292	1.9844	2.07623
293	1.86804	1.9407
294	1.93847	1.98242
295	1.94963	1.96812
296	2.08438	1.99407
297	2.09744	2.14131
298	2.00093	2.22204
299	2.03565	2.13604
300	2.21088	2.13815
301	2.01357	2.05372
302	2.18867	2.18635
303	1.9377	2.05649
304	2.13156	2.11758
305	2.08008	2.30485
306	2.08927	1.97327
307	1.95805	2.25693
308	2.24848	2.17784
309	2.19072	2.12597
310	2.08135	2.05717
311	2.02032	2.13728
312	1.94776	2.17634
313	2.027	2.16893
314	2.09697	1.9389
315	2.16304	1.95772
316	2.13106	1.96632
317	2.22888	1.99539
318	2.15221	1.90256
319	2.14843	2.06842
320	2.32929	1.99847
321	2.28535	2.00017
322	2.30466	1.98135
323	2.21658	2.18624
324	2.23397	1.90711
325	2.16413	2.09865
326	2.18046	2.10984
327	1.96196	1.96213
328	1.98119	2.08718
329	2.23463	2.03531
330	2.12489	2.07567
331	2.2742	1.78935
332	2.34198	1.90609
333	2.19515	2.00881
334	2.33968	1.88165
335	2.16495	2.02102
336	2.35236	2.02279
337	2.35435	1.98352
338	2.39516	1.91917
339	2.36879	1.99265
340	2.11733	2.13596
341	2.10588	1.98686
342	1.98588	2.12638
343	1.95514	2.13948
344	2.0777	2.22518
345	1.80746	2.42547
346	1.7796	2.30558
347	1.97758	2.06449
348	1.95267	2.13583
349	1.92779	2.09711
350	1.97756	1.98584
351	2.00877	2.07236
352	1.98198	2.16927
353	1.88606	2.09413
354	2.04511	2.11715
355	1.86173	2.2037
356	2.00346	2.1653
357	1.97923	1.94706
358	1.81939	2.02076
359	1.87073	2.21565
360	1.776	2.0771
361	1.92619	2.10887
362	1.8918	1.90905
363	1.94224	2.05681
364	1.97784	2.10811
365	1.93683	2.29535
366	1.7592	1.88969
367	2.07689	2.13954
368	1.93032	2.02082
369	1.89389	2.08787
370	2.02406	2.12425
371	1.82376	1.74847
372	1.88748	2.01541
373	1.898	1.85654
374	1.73843	1.78269
375	1.72271	1.95157
376	1.85056	1.90423
377	1.8798	1.88665
378	1.78176	2.07047
379	2.039	1.95523
380	1.86108	1.85626
381	1.88155	1.94999
382	2.12321	1.82988
383	1.9172	1.79364
384	1.77072	1.79287
385	1.93364	1.66123
386	1.88034	1.95523
387	1.95354	1.91121
388	1.807	1.93593
389	1.92189	1.88457
390	1.84549	1.8145
391	1.72276	1.80212
392	1.76277	1.79805
393	1.79299	1.86403
394	1.90779	1.76092
395	1.97695	1.826
396	1.90492	1.88484
397	1.8977	1.98132
398	1.74739	2.24928
399	1.95122	2.08127
400	1.86446	1.9401
401	1.98884	1.79215
402	1.95069	2.04501
403	1.87859	1.8017
404	1.81437	1.96044
405	1.9187	2.109
406	1.94996	1.95098
407	1.95148	2.02818
408	1.91856	1.88922
409	1.94045	2.07642
410	1.95679	2.03515
411	1.9543	2.33888
412	1.93461	1.85477
413	1.86199	2.05393
414	1.97932	1.81404
415	2.03286	1.96563
416	2.06249	1.95725
417	1.70522	1.94351
418	1.78395	1.66975
419	1.7905	1.97312
420	1.7459	1.83961
421	1.68543	1.82047
422	1.78676	1.67593
423	1.8709	1.84066
424	1.94662	1.58331
425	1.99019	1.60663
426	1.97936	1.70559
427	2.03703	1.69841
428	2.00334	1.80871
429	2.04542	2.00094
430	2.12421	1.78549
431	2.03798	1.72571
432	2.16837	1.90222
433	1.92786	1.8082
434	2.08783	1.8105
435	2.16398	2.11579
436	2.24986	1.60688
437	2.10629	1.7809
438	2.35386	1.80344
439	1.88267	1.90843
440	2.13441	1.88273
441	2.13875	2.04382
442	2.13039	1.85376
443	2.25302	1.93072
444	2.41091	1.81807
445	2.10982	1.86815
446	2.15762	1.7286
447	2.23434	1.87632
448	2.1491	1.88462
449	2.18455	2.2431
450	2.12767	2.09483
451	2.17351	2.07545
452	2.2128	1.9973
453	1.98284	2.14513
454	2.08093	1.94125
455	2.16568	2.02157
456	2.20416	2.01889
457	2.15556	2.12899
458	2.19822	2.17415
459	1.98132	2.1651
460	2.02312	2.33912
461	2.17959	2.36348
462	1.94879	2.15522
463	1.92187	2.07452
464	1.97335	1.81892
465	2.00518	1.88599
466	2.03481	1.91945
467	1.93193	1.85516
468	2.1241	1.77941
469	1.99285	1.88796
470	2.00057	1.9315
471	1.99853	2.02134
472	2.32021	1.95234
473	1.97357	1.87169
474	2.06158	1.93335
475	2.02796	1.79884
476	2.21981	1.73493
477	2.14727	1.96489
478	2.22086	1.94942
479	2.2026	1.81695
480	2.25057	1.90381
481	1.98477	1.9821
482	2.42892	1.99466
483	2.38571	1.89853
484	2.09273	1.95371
485	2.2652	1.91424
486	2.2595	1.77349
487	2.19276	1.73947
488	2.22936	1.71384
489	2.33291	1.70725
490	2.48876	1.77749
491	2.57351	1.78475
492	2.46733	1.78337
493	2.40855	1.91503
494	2.29006	1.90965
495	2.46728	1.92469
496	2.38354	1.93696
497	2.36338	1.77237
498	2.18361	1.92359
499	2.17943	1.80764

## Sheet: Fig. 4i
Dimer
time(ns)	RMSD(Å)
	FtsZ	FtsZ(Y222Cl2Y)
0	2.23341	2.06022
1	2.79832	1.85948
2	3.46973	1.95505
3	3.18921	2.0161
4	3.00713	2.10727
5	2.8491	2.0292
6	2.72513	2.30651
7	2.5134	2.29173
8	3.14477	2.38947
9	2.5708	2.24436
10	2.80689	2.7746
11	2.63896	2.61434
12	2.30242	2.44334
13	2.70795	3.1191
14	2.1897	3.40187
15	2.27515	3.1716
16	2.38003	3.09914
17	2.5937	3.27547
18	2.36664	3.42379
19	2.35309	3.07155
20	2.73976	3.87989
21	2.29647	3.20079
22	2.44095	3.28826
23	2.7353	3.23207
24	2.49559	3.2986
25	2.6106	2.84334
26	2.30352	3.27186
27	2.93966	3.03804
28	2.76492	3.23841
29	2.62955	2.98952
30	2.33791	2.78861
31	2.42012	3.0952
32	2.33596	3.43437
33	2.35828	2.98547
34	2.22116	2.99634
35	2.62822	3.2651
36	2.62234	2.92196
37	2.23379	3.21611
38	2.12865	3.07662
39	2.31539	3.1382
40	2.28506	2.87571
41	2.23962	2.651
42	2.76802	3.09873
43	2.43613	3.01371
44	2.64722	2.75293
45	2.59564	3.10815
46	2.75279	3.2622
47	2.50268	3.03907
48	2.66288	3.29153
49	2.66357	3.20512
50	2.56687	3.12756
51	3.06967	2.78471
52	3.12353	2.76939
53	2.86064	2.77821
54	2.80184	2.57728
55	2.79812	2.70072
56	2.73492	2.55448
57	2.76861	2.61315
58	2.81013	2.60417
59	2.82114	2.512
60	3.14041	2.75879
61	3.0331	2.88076
62	3.45568	2.91726
63	3.31384	2.79957
64	3.09908	3.13623
65	3.29998	2.77866
66	3.51745	2.86755
67	3.42195	3.01539
68	3.11364	2.82922
69	3.19468	2.85448
70	3.48716	2.92337
71	3.38106	3.15207
72	3.40541	3.4252
73	3.27484	3.13006
74	2.99517	3.38885
75	2.97501	2.67443
76	3.11804	3.08749
77	3.17441	3.35817
78	3.08584	3.07566
79	3.29112	3.29575
80	3.18339	3.10401
81	3.20967	3.12046
82	3.10648	2.90249
83	3.26679	2.8203
84	3.61365	2.79111
85	3.46167	2.57877
86	3.16297	2.66632
87	3.56347	2.88805
88	3.36189	2.91044
89	3.40239	2.80589
90	3.67147	2.28827
91	3.53451	2.85625
92	3.72287	2.84535
93	3.96865	2.7155
94	3.65778	2.87833
95	3.19455	2.74254
96	3.75632	2.81798
97	3.57295	2.39944
98	3.64518	2.64715
99	3.64809	2.61202
100	3.91326	2.80788
101	4.03027	2.83066
102	3.70597	2.68749
103	3.54499	2.81301
104	3.32153	2.89413
105	3.61269	2.6185
106	3.70078	2.62789
107	3.4069	2.78276
108	3.23186	2.84236
109	3.47827	2.6023
110	3.32372	3.0334
111	3.18959	2.64223
112	3.34013	2.65514
113	3.35992	2.46169
114	3.29851	2.90384
115	3.63043	2.52505
116	3.62829	2.54233
117	3.53443	2.80158
118	3.62666	3.07299
119	3.70689	2.81681
120	3.55846	2.71596
121	3.309	2.6266
122	3.30876	2.85882
123	3.78214	2.77869
124	3.59827	2.57746
125	3.43161	2.88482
126	3.47853	3.02921
127	3.21981	2.84517
128	3.40021	2.64979
129	3.61298	3.01114
130	3.42734	3.05415
131	3.44084	2.96047
132	3.54883	3.20986
133	2.98212	2.93392
134	3.54126	3.27144
135	3.53141	3.4194
136	3.46276	3.28326
137	3.55358	3.2148
138	3.09319	2.95874
139	3.18119	3.02501
140	3.17377	2.89519
141	3.44817	2.80627
142	3.38682	2.99962
143	3.11174	2.78134
144	3.19625	2.92355
145	3.72074	2.75381
146	3.8209	2.6627
147	3.63979	3.11044
148	3.35184	3.27164
149	3.33557	2.919
150	2.98278	2.9429
151	3.38798	3.19024
152	3.14965	3.21073
153	3.56301	3.20946
154	3.37392	3.05494
155	3.33882	3.01573
156	3.57881	3.18177
157	3.61121	3.04518
158	3.64151	2.97191
159	3.65861	3.14037
160	3.87641	2.88981
161	3.68676	3.06907
162	3.60703	2.95004
163	4.00753	2.98849
164	3.64878	3.04276
165	3.22218	3.28735
166	3.58163	3.08636
167	3.86724	3.20477
168	3.5905	3.35304
169	3.77584	3.16567
170	3.75419	3.1409
171	3.65271	3.32403
172	3.34218	3.39862
173	3.84127	3.25213
174	3.6717	3.56111
175	4.27693	3.19034
176	3.86229	3.00956
177	3.89435	3.02302
178	3.70858	3.18869
179	4.00598	3.20853
180	3.68234	3.47547
181	3.69823	3.15003
182	3.59838	3.22826
183	3.81753	3.44622
184	4.08367	3.33288
185	3.98929	3.28193
186	4.10648	3.24058
187	3.58783	3.41249
188	4.33585	3.12163
189	3.95437	3.42879
190	4.30575	3.41665
191	4.11791	3.53884
192	3.76564	3.71008
193	3.85787	3.34049
194	3.86959	3.46054
195	3.78807	3.49851
196	4.41886	3.26869
197	4.12445	3.77079
198	4.15498	3.0786
199	4.08164	3.45788
200	3.89597	3.31515
201	4.2276	3.29337
202	4.02959	3.16923
203	4.14767	3.12708
204	3.98846	3.13947
205	3.89783	3.0836
206	3.94645	3.36073
207	4.04347	3.48806
208	3.81881	3.63824
209	4.05016	3.31679
210	4.02846	3.07387
211	3.94359	3.00848
212	3.90766	3.12921
213	4.23498	3.1052
214	4.05456	3.06959
215	3.61838	3.4967
216	3.56165	3.53724
217	3.52314	3.26468
218	3.90779	3.46616
219	4.02362	3.4841
220	3.43378	3.78899
221	3.94478	3.33868
222	4.10095	3.78315
223	4.16167	3.60652
224	4.07984	3.67451
225	4.24392	3.27984
226	4.23928	3.35317
227	4.22987	3.43412
228	3.9248	3.54589
229	4.38	3.36553
230	4.2989	3.44633
231	4.33836	3.40149
232	4.01688	3.47177
233	4.16595	3.53765
234	4.2208	3.17313
235	4.46268	3.40569
236	4.37574	3.41696
237	4.28679	3.60215
238	4.09855	3.57737
239	4.25363	3.31219
240	4.55382	3.33664
241	4.37623	3.19821
242	4.5236	3.32198
243	4.49697	3.51129
244	4.2845	3.41553
245	4.17064	3.37477
246	4.32881	3.35078
247	3.99591	3.44946
248	3.99956	3.3666
249	3.78296	3.44443
250	3.99269	3.54864
251	4.06686	3.34464
252	4.39252	3.46249
253	4.04264	3.51606
254	4.08082	3.44749
255	3.9844	3.2979
256	4.16203	3.44275
257	3.8539	3.44221
258	3.95463	3.00455
259	3.92395	3.07225
260	4.08684	3.02755
261	3.97374	3.1716
262	4.34574	3.05587
263	3.87628	3.0593
264	3.90261	3.26283
265	4.37645	3.20589
266	4.25488	3.23782
267	4.68081	3.14602
268	4.1143	3.2006
269	4.28083	3.23768
270	4.21953	3.31473
271	4.18154	3.08401
272	4.33919	3.01933
273	4.59645	2.7723
274	3.94748	3.01971
275	3.97295	3.06158
276	4.18886	2.94458
277	4.59212	2.77387
278	4.26441	2.79668
279	3.76725	2.84147
280	3.74462	2.71222
281	3.72221	2.89149
282	4.18743	2.78171
283	4.1224	3.2026
284	4.01535	2.70051
285	4.2952	2.89113
286	3.77382	2.99029
287	3.91419	3.25948
288	4.00694	2.88294
289	3.81732	3.01173
290	4.01128	3.16457
291	4.41999	3.12661
292	4.25962	3.44619
293	4.50852	3.34017
294	4.57474	3.28407
295	4.06175	3.27192
296	3.9306	3.07768
297	4.3294	3.2143
298	4.12378	3.01246
299	4.25652	3.43084
300	4.26568	3.18835
301	4.29518	2.99252
302	4.32223	3.28465
303	4.39694	3.33362
304	4.93613	3.22809
305	4.41547	3.35493
306	4.30334	2.87705
307	4.67123	2.82341
308	4.31302	2.96457
309	4.34289	3.09395
310	4.33647	2.81078
311	4.69351	2.97617
312	4.50505	3.08041
313	4.3661	3.08197
314	4.33665	2.90317
315	4.43311	3.00376
316	4.27791	3.07601
317	4.53739	3.08241
318	4.66646	3.1331
319	4.4384	2.82965
320	4.32744	3.13711
321	4.36993	2.91148
322	4.14586	3.01183
323	4.39799	2.68909
324	4.20149	2.98031
325	4.40018	3.04693
326	4.30716	2.9326
327	4.68321	3.1902
328	4.96985	2.80145
329	4.82063	3.06959
330	4.3078	3.02956
331	4.44855	3.19033
332	4.37923	3.0513
333	4.25377	3.18139
334	4.62884	3.21993
335	4.56392	3.26883
336	4.49871	3.2799
337	4.53336	3.26081
338	4.56028	3.06923
339	4.60376	3.04774
340	4.41942	3.0862
341	4.62569	3.47276
342	4.60764	3.02888
343	4.29932	3.09794
344	4.66501	3.11526
345	4.29969	3.31509
346	4.40459	2.80837
347	4.1352	2.86714
348	4.37727	2.89807
349	4.20439	3.10893
350	3.7702	3.3016
351	4.45146	3.08416
352	4.23458	3.22414
353	4.47653	3.18819
354	4.26076	3.487
355	4.25875	3.01139
356	3.98768	3.35883
357	4.48654	3.20173
358	4.29379	3.26378
359	4.22661	3.42233
360	4.40722	3.49656
361	4.20175	3.43801
362	3.87328	3.55317
363	4.71389	3.13348
364	4.59833	3.32867
365	4.57356	3.09678
366	4.92694	3.29104
367	4.13915	3.26265
368	4.32676	3.49028
369	4.35771	3.36148
370	4.49998	3.0992
371	4.57345	3.46511
372	4.23501	3.22704
373	4.67108	3.41867
374	4.16734	3.28909
375	3.71509	3.24473
376	4.11249	3.11552
377	4.02157	3.3501
378	3.85816	3.10623
379	4.36147	2.87487
380	4.2764	3.13746
381	4.25938	3.07261
382	3.96745	3.08817
383	4.2195	2.83549
384	4.04882	2.93628
385	4.33502	3.03997
386	4.69738	3.31168
387	4.12161	3.15169
388	3.87936	3.12835
389	3.92329	3.17093
390	4.46979	3.26117
391	4.33727	3.09665
392	4.34105	3.07231
393	4.04257	3.13846
394	4.37132	3.47019
395	4.28252	3.12321
396	4.32825	2.98883
397	4.40611	3.24637
398	4.5038	3.22732
399	4.36273	3.15654
400	4.20081	2.98479
401	4.17739	3.13885
402	4.19985	3.17997
403	4.32975	3.24037
404	4.43501	3.20102
405	4.86473	3.48415
406	4.14148	3.17613
407	4.50536	3.54541
408	4.47969	3.14278
409	4.70923	3.50329
410	4.19997	3.09786
411	3.92581	3.19693
412	3.80763	3.45381
413	4.73259	3.49536
414	4.74259	3.36864
415	4.50716	3.1858
416	4.2943	3.1449
417	4.64561	3.36988
418	4.4326	2.78939
419	4.3505	3.02998
420	4.18453	3.43014
421	3.96999	2.91138
422	4.38622	3.16605
423	4.09214	3.34674
424	4.01114	3.2006
425	3.95254	2.97705
426	4.08411	3.14656
427	3.94384	2.66792
428	3.88365	2.65575
429	3.88292	2.90036
430	4.26495	3.23538
431	3.88507	2.84105
432	4.51558	2.87873
433	4.46753	2.98931
434	4.49725	3.0319
435	4.40489	2.77041
436	3.89716	2.65066
437	4.08727	3.03684
438	3.95805	2.79643
439	3.7032	2.85626
440	4.20012	2.98846
441	4.06551	3.0576
442	4.63162	2.64763
443	4.20744	2.71903
444	3.81714	2.73951
445	4.23211	2.80437
446	3.78258	2.97319
447	4.24664	2.72507
448	3.96734	2.84843
449	4.41016	2.91653
450	3.90064	2.71108
451	3.94331	2.95525
452	4.32446	3.02722
453	3.98446	3.15085
454	4.25579	3.02386
455	4.75513	3.20844
456	4.46049	2.95948
457	3.99003	3.09278
458	4.41141	3.39166
459	4.42746	3.08037
460	4.59147	3.11108
461	4.99949	3.15129
462	4.71525	2.99081
463	4.43874	3.38591
464	4.04798	3.08119
465	4.4582	3.02175
466	3.9647	3.1974
467	4.56669	3.24916
468	4.49323	3.20404
469	4.09039	3.48277
470	4.38039	3.47576
471	4.26308	3.23238
472	4.26477	3.15639
473	4.2187	3.21091
474	4.07796	3.16508
475	3.97644	2.90363
476	4.367	3.06091
477	4.66413	2.98365
478	4.51642	3.22331
479	4.4197	3.14248
480	4.93522	3.04331
481	4.80055	3.11882
482	4.36134	3.34151
483	4.21875	3.48355
484	4.94788	3.20679
485	4.85849	3.598
486	4.35297	3.5109
487	4.6663	3.4579
488	4.59265	3.32359
489	4.14708	3.40848
490	4.23716	3.48614
491	4.48808	3.53894
492	4.48781	3.47256
493	4.40793	3.27128
494	4.3397	3.59195
495	4.44246	3.20818
496	4.31871	3.4104
497	4.22888	3.54851
498	4.28718	3.52156
499	4.47732	3.46064
