# Supplementary material for: Halogenation of tyrosine perturbs large-scale protein self-organization
Source: Nat Commun. 2022 Aug 17;13:4843. doi: 10.1038/s41467-022-32535-2 (PMC9385671; doi:10.1038/s41467-022-32535-2)
Supplement: Supplementary file 7 — Source data [file 41467_2022_32535_MOESM7_ESM.zip › source data/Supplementary Figure 2.xlsx]

## Sheet: Supplementary Figure 2b
HYs	Y	ClY	Cl2Y	BrY	Br2Y	IY	I2Y		Y	ClY	Cl2Y	BrY	Br2Y	IY	I2Y		Y	ClY	Cl2Y	BrY	Br2Y	IY	I2Y		Y	ClY	Cl2Y	BrY	Br2Y	IY	I2Y		Y	ClY	Cl2Y	BrY	Br2Y	IY	I2Y		Y	ClY	Cl2Y	BrY	Br2Y	IY	I2Y		Y
Synthetase	B4RS	B4RS	B4RS	B4RS	B4RS	B4RS	B4RS		B12RS	B12RS	B12RS	B12RS	B12RS	B12RS	B12RS		B37RS	B37RS	B37RS	B37RS	B37RS	B37RS	B37RS		B39RS	B39RS	B39RS	B39RS	B39RS	B39RS	B39RS		B48RS	B48RS	B48RS	B48RS	B48RS	B48RS	B48RS		C5RS	C5RS	C5RS	C5RS	C5RS	C5RS	C5RS		C45RS
Fluorescence Instensity(a.u.)	0.06037	0.07872	0.07529	0.06278	0.31526	0.0361	0.01117		0.04137	0.38563	0.38509	0.40799	0.59149	0.50488	0.07137		0.14655	0.27339	0.31447	0.25911	0.59999	0.26804	0.11179		0.18333	0.18564	0.25539	0.16636	0.61496	0.17451	0.17431		0.00506	0.54724	0.56886	0.50627	0.64422	0.51526	0.00608		0.01571	0.87265	0.70186	0.75021	0.63658	0.62743	0.02802		0.14633
	0.07682	0.11803	0.09709	0.07689	0.3784	0.05218	0.01123		0.05946	0.45609	0.47455	0.46139	0.67115	0.56026	0.08741		0.17562	0.29442	0.37208	0.29292	0.69986	0.30496	0.13721		0.22048	0.27467	0.30688	0.22267	0.73812	0.19275	0.19576		0.00513	0.65396	0.63625	0.60508	0.72851	0.57728	0.00634		0.01574	1	0.79948	0.84496	0.69357	0.69796	0.04518		0.20401
	0.04915	0.03849	0.05112	0.04597	0.25508	0.02101	0.01112		0.0287	0.29863	0.29262	0.3514	0.49593	0.45484	0.05734		0.11184	0.25254	0.25754	0.22464	0.49428	0.23042	0.08534		0.13191	0.09683	0.20285	0.10883	0.49448	0.14516	0.15044		0.00494	0.43644	0.46882	0.40865	0.57785	0.45449	0.00611		0.0156	0.74341	0.59153	0.63007	0.5742	0.54955	0.0086		0.08731
[truncated: 20 more columns]
