# Supplementary material for: Halogenation of tyrosine perturbs large-scale protein self-organization
Source: Nat Commun. 2022 Aug 17;13:4843. doi: 10.1038/s41467-022-32535-2 (PMC9385671; doi:10.1038/s41467-022-32535-2)
Supplement: Supplementary file 7 — Source data [file 41467_2022_32535_MOESM7_ESM.zip › source data/Supplementary Figure 3.xlsx]

## Sheet: Sheet1
Deconvoluted MS spectra																		Non-deconvoluted MS spectra
ClY-SUMO-sfGFP			Cl2Y-SUMO-sfGFP			BrY-SUMO-sfGFP			Br2Y-SUMO-sfGFP			IY-SUMO-sfGFP			I2Y-SUMO-sfGFP			ClY-SUMO-sfGFP			Cl2Y-SUMO-sfGFP			BrY-SUMO-sfGFP			Br2Y-SUMO-sfGFP			IY-SUMO-sfGFP			I2Y-SUMO-sfGFP
Mass (Daltons)	Relative Abundance (%)		Mass (Daltons)	Relative Abundance (%)		Mass (Daltons)	Relative Abundance (%)		Mass (Daltons)	Relative Abundance (%)		Mass (Daltons)	Relative Abundance (%)		Mass (Daltons)	Relative Abundance (%)		m/z	Relative Intensity		m/z	Relative Intensity		m/z	Relative Intensity		m/z	Relative Intensity		m/z	Relative Intensity		m/z	Relative Intensity
37000	0		37000	0		37000	0		37000	0		38000	5.609e-05		30000	0		99.998	0		99.9951	0		99.998	0		99.9841	0		99.9773	0		99.9224	0
37001	0.000573375		37001	0.000573375		37001	0.000302526		37001	0.000354771		38001	0.000578065		30001	1.84301e-06		100.001	0.00234		99.998	0		100.001	0.00207		99.987	0		99.9801	0		99.9253	0
37002	0.00114		37002	0.00114		37002	0.000586845		37002	0.000673221		38002	0.00101		30002	4.10982e-06		100.004	0.00244		100.001	0.00231		100.004	0.00173		99.9899	0		99.983	0		99.9281	0
37003	0.00165		37003	0.00165		37003	0.000865661		37003	0.000891127		38003	0.00125		30003	6.4064e-06		100.007	0.00265		100.004	0.00203		100.007	0.00185		99.9928	0		99.9859	0		99.931	0
37004	0.00204		37004	0.00204		37004	0.00115		37004	0.00104		38004	0.00131		30004	7.94507e-06		100.01	0.0029		100.007	0.00192		100.01	0.00232		99.9956	0		99.9888	0		99.9339	0
37005	0.00228		37005	0.00228		37005	0.00138		37005	0.00127		38005	0.00133		30005	8.46629e-06		100.012	0.00253		100.01	0.0019		100.012	0.00321		99.9985	0		99.9916	0		99.9368	0
37006	0.00242		37006	0.00242		37006	0.00156		37006	0.00168		38006	0.00144		30006	8.62254e-06		100.015	0.00209		100.012	0.00195		100.015	0.00299		100.001	0.00204		99.9945	0		99.9396	0
37007	0.00261		37007	0.00261		37007	0.00179		37007	0.00217		38007	0.00169		30007	9.5623e-06		100.018	0.00219		100.015	0.00168		100.018	0.00307		100.004	0.00228		99.9974	0		99.9425	0
37008	0.00302		37008	0.00302		37008	0.00214		37008	0.00253		38008	0.00206		30008	1.20202e-05		100.021	0.00197		100.018	0.00181		100.021	0.00281		100.007	0.00244		100	0.00185		99.9454	0
37009	0.00373		37009	0.00373		37009	0.00257		37009	0.00264		38009	0.00255		30009	1.61265e-05		100.024	0.0016		100.021	0.00192		100.024	0.00279		100.01	0.00212		100.003	0.00221		99.9483	0
37010	0.00475		37010	0.00475		37010	0.00301		37010	0.00253		38010	0.0031		30010	2.21272e-05		100.027	0.00229		100.024	0.00194		100.027	0.00226		100.013	0.00267		100.006	0.00278		99.9511	0
37011	0.00596		37011	0.00596		37011	0.00335		37011	0.00239		38011	0.00362		30011	3.03672e-05		100.03	0.00234		100.027	0.002		100.03	0.00218		100.016	0.00228		100.009	0.00278		99.954	0
37012	0.0071		37012	0.0071		37012	0.00346		37012	0.00239		38012	0.00397		30012	3.98049e-05		100.032	0.00211		100.03	0.00225		100.032	0.00285		100.019	0.00126		100.012	0.00276		99.9569	0
37013	0.00788		37013	0.00788		37013	0.00335		37013	0.00262		38013	0.00414		30013	4.6785e-05		100.035	0.00187		100.032	0.00244		100.035	0.00319		100.022	0.00189		100.015	0.00305		99.9597	0
37014	0.00816		37014	0.00816		37014	0.0032		37014	0.00307		38014	0.00426		30014	4.80079e-05		100.038	0.00202		100.035	0.00256		100.038	0.00303		100.024	0.00244		100.017	0.00264		99.9626	0
37015	0.00778		37015	0.00778		37015	0.00317		37015	0.00356		38015	0.00438		30015	4.53136e-05		100.041	0.0029		100.038	0.00225		100.041	0.00354		100.027	0.00534		100.02	0.00251		99.9655	0
37016	0.0068		37016	0.0068		37016	0.00321		37016	0.00391		38016	0.00441		30016	4.37358e-05		100.044	0.00352		100.041	0.002		100.044	0.00309		100.03	0.00519		100.023	0.00196		99.9684	0
37017	0.0059		37017	0.0059		37017	0.00331		37017	0.00401		38017	0.00435		30017	4.53413e-05		100.047	0.00364		100.044	0.00269		100.047	0.00356		100.033	0.00534		100.026	0.00182		99.9712	0
37018	0.00584		37018	0.00584		37018	0.00357		37018	0.0038		38018	0.00438		30018	4.69524e-05		100.05	0.00238		100.047	0.00256		100.05	0.00299		100.036	0.00204		100.029	0.00207		99.9741	0
37019	0.00676		37019	0.00676		37019	0.00409		37019	0.00338		38019	0.00466		30019	4.40457e-05		100.053	0.00192		100.05	0.00233		100.053	0.00346		100.039	0.00189		100.032	0.00235		99.977	0
37020	0.00818		37020	0.00818		37020	0.00499		37020	0.00297		38020	0.00519		30020	3.68886e-05		100.055	0.00201		100.053	0.00247		100.055	0.00279		100.042	0.00165		100.035	0.00242		99.9799	0
37021	0.00938		37021	0.00938		37021	0.00627		37021	0.00281		38021	0.00599		30021	2.96912e-05		100.058	0.00182		100.055	0.0027		100.058	0.00268		100.044	0.00212		100.038	0.00235		99.9827	0
37022	0.00982		37022	0.00982		37022	0.00753		37022	0.00294		38022	0.00696		30022	2.51745e-05		100.061	0.00197		100.058	0.00205		100.061	0.00173		100.047	0.00149		100.04	0.00205		99.9856	0
37023	0.0093		37023	0.0093		37023	0.00811		37023	0.00322		38023	0.00791		30023	2.39118e-05		100.064	0.00221		100.061	0.00229		100.064	0.00199		100.05	0.00102		100.043	0.00226		99.9885	0
37024	0.0083		37024	0.0083		37024	0.00787		37024	0.00352		38024	0.00887		30024	2.5937e-05		100.067	0.00249		100.064	0.00254		100.067	0.00356		100.053	0.00141		100.046	0.00191		99.9914	0
37025	0.00766		37025	0.00766		37025	0.00716		37025	0.00381		38025	0.01018		30025	3.0696e-05		100.07	0.00254		100.067	0.00283		100.07	0.00458		100.056	0.00668		100.049	0.0018		99.9942	0
37026	0.00786		37026	0.00786		37026	0.00637		37026	0.00408		38026	0.01221		30026	3.67299e-05		100.073	0.00185		100.07	0.00291		100.073	0.00596		100.059	0.00778		100.052	0.00223		99.9971	0
37027	0.00875		37027	0.00875		37027	0.0058		37027	0.0043		38027	0.01467		30027	4.13847e-05		100.076	0.0014		100.073	0.00269		100.076	0.00669		100.062	0.00864		100.055	0.00298		100	0
37028	0.00993		37028	0.00993		37028	0.00569		37028	0.00449		38028	0.01655		30028	4.16014e-05		100.078	0.00214		100.076	0.00299		100.078	0.00563		100.065	0.00644		100.058	0.00292		100.003	0.00081712
37029	0.01131		37029	0.01131		37029	0.00621		37029	0.0046		38029	0.017		30029	3.65216e-05		100.081	0.00322		100.078	0.00363		100.081	0.00472		100.067	0.00927		100.061	0.00324		100.006	0.000885594
37030	0.01309		37030	0.01309		37030	0.0074		37030	0.00458		38030	0.016		30030	2.86059e-05		100.084	0.00399		100.081	0.00348		100.084	0.00344		100.07	0.01469		100.064	0.00303		100.009	0.000922113
37031	0.01523		37031	0.01523		37031	0.00895		37031	0.00458		38031	0.0144		30031	2.15881e-05		100.087	0.003		100.084	0.00308		100.087	0.00297		100.073	0.01233		100.066	0.00296		100.011	0.000954068
37032	0.01732		37032	0.01732		37032	0.01014		37032	0.00483		38032	0.01345		30032	1.78233e-05		100.09	0.00229		100.087	0.00212		100.09	0.00244		100.076	0.0099		100.069	0.00216		100.014	0.000990587
37033	0.01859		37033	0.01859		37033	0.01034		37033	0.00546		38033	0.01378		30033	1.7401e-05		100.093	0.00222		100.09	0.00244		100.093	0.0024		100.079	0.0055		100.072	0.00289		100.017	0.000798861
37034	0.01821		37034	0.01821		37034	0.00947		37034	0.0063		38034	0.01477		30034	1.93379e-05		100.096	0.00249		100.093	0.00251		100.096	0.00393		100.082	0.00503		100.075	0.00346		100.02	0.000821685
37035	0.01621		37035	0.01621		37035	0.00819		37035	0.00705		38035	0.01516		30035	2.36877e-05		100.099	0.00239		100.096	0.00238		100.099	0.005		100.085	0.00519		100.078	0.00264		100.023	0.000986022
37036	0.01369		37036	0.01369		37036	0.00739		37036	0.00767		38036	0.01457		30036	3.23719e-05		100.101	0.00251		100.099	0.00296		100.101	0.005		100.088	0.00401		100.081	0.00276		100.026	0.000931243
37037	0.01172		37037	0.01172		37037	0.00721		37037	0.00878		38037	0.01423		30037	4.5796e-05		100.104	0.00233		100.101	0.00314		100.104	0.00397		100.091	0.00424		100.084	0.00255		100.029	0.000712127
37038	0.01052		37038	0.01052		37038	0.00704		37038	0.01124		38038	0.01522		30038	5.80284e-05		100.107	0.00211		100.104	0.00285		100.107	0.00366		100.093	0.00432		100.087	0.00294		100.032	0.000748647
37039	0.00972		37039	0.00972		37039	0.0066		37039	0.0152		38039	0.0171		30039	6.09022e-05		100.11	0.00182		100.107	0.00239		100.11	0.00348		100.096	0.00275		100.089	0.00273		100.034	0.00083538
37040	0.00886		37040	0.00886		37040	0.00628		37040	0.01968		38040	0.01881		30040	5.4915e-05		100.113	0.0016		100.11	0.00229		100.113	0.00311		100.099	0.00471		100.092	0.00326		100.037	0.000858205
37041	0.00777		37041	0.00777		37041	0.00643		37041	0.02339		38041	0.01977		30041	4.87387e-05		100.116	0.00206		100.113	0.00215		100.116	0.00234		100.102	0.00707		100.095	0.00342		100.04	0.0011
37042	0.00671		37042	0.00671		37042	0.0073		37042	0.02559		38042	0.0201		30042	4.75077e-05		100.119	0.00211		100.116	0.00228		100.119	0.00183		100.105	0.00621		100.098	0.00262		100.043	0.00108
37043	0.00597		37043	0.00597		37043	0.00945		37043	0.02623		38043	0.02053		30043	4.99296e-05		100.122	0.00219		100.119	0.00203		100.122	0.00177		100.108	0.01288		100.101	0.00219		100.046	0.00085364
37044	0.00554		37044	0.00554		37044	0.0136		37044	0.02584		38044	0.02175		30044	5.52872e-05		100.124	0.00244		100.122	0.00228		100.124	0.0022		100.111	0.01045		100.104	0.00303		100.049	0.000739517
37045	0.00531		37045	0.00531		37045	0.01953		37045	0.02498		38045	0.02384		30045	6.51647e-05		100.127	0.00273		100.124	0.00226		100.127	0.00238		100.114	0.00958		100.107	0.00367		100.052	0.000702997
37046	0.00537		37046	0.00537		37046	0.02515		37046	0.02371		38046	0.0266		30046	7.76266e-05		100.13	0.00298		100.127	0.00176		100.13	0.00533		100.116	0.00338		100.109	0.0033		100.055	0.000944938
37047	0.00587		37047	0.00587		37047	0.02781		37047	0.02162		38047	0.02955		30047	8.46745e-05		100.133	0.00244		100.13	0.00179		100.133	0.00582		100.119	0.00259		100.112	0.00289		100.057	0.000881029
37048	0.00678		37048	0.00678		37048	0.02677		37048	0.01833		38048	0.03209		30048	8.09335e-05		100.136	0.00229		100.133	0.002		100.136	0.00584		100.122	0.00236		100.115	0.00289		100.06	0.000753211
37049	0.00779		37049	0.00779		37049	0.02364		37049	0.01428		38049	0.03463		30049	7.19825e-05		100.139	0.00214		100.136	0.00221		100.139	0.0036		100.125	0.00165		100.118	0.0028		100.063	0.000757776
37050	0.00866		37050	0.00866		37050	0.02035		37050	0.01066		38050	0.03876		30050	6.73239e-05		100.142	0.00197		100.139	0.0026		100.142	0.00329		100.128	0.00228		100.121	0.00285		100.066	0.000899289
37051	0.00944		37051	0.00944		37051	0.01826		37051	0.00817		38051	0.04563		30051	6.94665e-05		100.145	0.0019		100.142	0.00239		100.145	0.00384		100.131	0.00134		100.124	0.00219		100.069	0.000981457
37052	0.01022		37052	0.01022		37052	0.01772		37052	0.00669		38052	0.05441		30052	7.36971e-05		100.147	0.00209		100.145	0.00207		100.147	0.00482		100.134	0.00141		100.127	0.002		100.072	0.000922113
37053	0.01102		37053	0.01102		37053	0.01787		37053	0.00601		38053	0.0625		30053	7.3787e-05		100.15	0.00214		100.147	0.00189		100.15	0.00449		100.136	0.00134		100.13	0.00223		100.075	0.00103
37054	0.01189		37054	0.01189		37054	0.01771		37054	0.00633		38054	0.06731		30054	6.78533e-05		100.153	0.00216		100.15	0.00192		100.153	0.00378		100.139	0.00259		100.132	0.00301		100.078	0.00118
37055	0.01278		37055	0.01278		37055	0.0173		37055	0.00792		38055	0.06833		30055	5.94478e-05		100.156	0.00207		100.153	0.00213		100.156	0.00315		100.142	0.00322		100.135	0.00355		100.08	0.00117
37056	0.01381		37056	0.01381		37056	0.01729		37056	0.01061		38056	0.06694		30056	5.18134e-05		100.159	0.00194		100.156	0.00239		100.159	0.00321		100.145	0.00409		100.138	0.0036		100.083	0.00107
37057	0.01522		37057	0.01522		37057	0.01772		37057	0.01351		38057	0.06436		30057	4.55403e-05		100.162	0.00184		100.159	0.00205		100.162	0.00319		100.148	0.00196		100.141	0.00301		100.086	0.00108
37058	0.01676		37058	0.01676		37058	0.01821		37058	0.01531		38058	0.06165		30058	4.07529e-05		100.165	0.00211		100.162	0.00184		100.165	0.00289		100.151	0.00291		100.144	0.00242		100.089	0.000986022
37059	0.01784		37059	0.01784		37059	0.01906		37059	0.01506		38059	0.06005		30059	3.76688e-05		100.168	0.00249		100.165	0.00182		100.168	0.00273		100.154	0.0033		100.147	0.00226		100.092	0.00103
37060	0.01856		37060	0.01856		37060	0.0211		37060	0.01325		38060	0.05981		30060	3.77055e-05		100.171	0.00227		100.168	0.00189		100.171	0.00307		100.157	0.00534		100.15	0.00235		100.095	0.000789731
37061	0.01975		37061	0.01975		37061	0.02485		37061	0.01142		38061	0.05975		30061	4.28769e-05		100.173	0.00169		100.171	0.00221		100.173	0.00344		100.159	0.00487		100.153	0.00248		100.098	0.00085364
37062	0.022		37062	0.022		37062	0.02951		37062	0.01078		38062	0.058		30062	5.22733e-05		100.176	0.00175		100.173	0.00278		100.176	0.00327		100.162	0.00361		100.156	0.00289		100.101	0.00103
37063	0.02478		37063	0.02478		37063	0.03217		37063	0.01139		38063	0.05381		30063	6.23578e-05		100.179	0.00187		100.176	0.00316		100.179	0.00323		100.165	0.000707047		100.158	0.00273		100.103	0.00104
37064	0.02687		37064	0.02687		37064	0.02982		37064	0.0125		38064	0.04849		30064	7.00967e-05		100.182	0.00172		100.179	0.00234		100.182	0.00297		100.168	0.00134		100.161	0.0028		100.106	0.000976892
37065	0.02775		37065	0.02775		37065	0.02307		37065	0.01314		38065	0.04412		30065	7.27685e-05		100.185	0.00172		100.182	0.00223		100.185	0.00256		100.171	0.00228		100.164	0.00326		100.109	0.00103
37066	0.02739		37066	0.02739		37066	0.01564		37066	0.01271		38066	0.04208		30066	6.86276e-05		100.188	0.00222		100.185	0.00243		100.188	0.00277		100.174	0.00291		100.167	0.00392		100.112	0.000963198
37067	0.02582		37067	0.02582		37067	0.01069		37067	0.0116		38067	0.0427		30067	6.08212e-05		100.191	0.00202		100.188	0.00181		100.191	0.00317		100.177	0.00165		100.17	0.00401		100.115	0.000862769
37068	0.0239		37068	0.0239		37068	0.00936		37068	0.01101		38068	0.04562		30068	5.53964e-05		100.194	0.00194		100.191	0.00146		100.194	0.00299		100.18	0.00134		100.173	0.00294		100.118	0.000999717
37069	0.02245		37069	0.02245		37069	0.01129		37069	0.01234		38069	0.05072		30069	5.5075e-05		100.196	0.00222		100.194	0.00192		100.196	0.00285		100.183	0.00212		100.176	0.00255		100.121	0.000894724
37070	0.02161		37070	0.02161		37070	0.0148		37070	0.0164		38070	0.05786		30070	5.90714e-05		100.199	0.00204		100.196	0.00296		100.199	0.00281		100.185	0.00165		100.178	0.0026		100.124	0.000940373
37071	0.02191		37071	0.02191		37071	0.01794		37071	0.02297		38071	0.06618		30071	6.57006e-05		100.202	0.00142		100.199	0.00312		100.202	0.00242		100.188	0.00149		100.181	0.00321		100.126	0.000954068
37072	0.02356		37072	0.02356		37072	0.01978		37072	0.03061		38072	0.07336		30072	7.35054e-05		100.205	0.00217		100.202	0.00288		100.205	0.00234		100.191	0.00189		100.184	0.00269		100.129	0.00102
37073	0.02517		37073	0.02517		37073	0.02038		37073	0.03757		38073	0.07569		30073	8.07011e-05		100.208	0.00283		100.205	0.00215		100.208	0.00214		100.194	0.00291		100.187	0.00178		100.132	0.000926678
37074	0.02514		37074	0.02514		37074	0.02011		37074	0.0428		38074	0.07112		30074	8.21431e-05		100.211	0.00258		100.208	0.0022		100.211	0.00197		100.197	0.00361		100.19	0.00162		100.135	0.000990587
37075	0.02344		37075	0.02344		37075	0.01939		37075	0.04596		38075	0.06266		30075	7.32829e-05		100.214	0.00224		100.211	0.0021		100.214	0.00236		100.2	0.00306		100.193	0.00171		100.138	0.000899289
37076	0.02134		37076	0.02134		37076	0.0186		37076	0.04776		38076	0.05598		30076	5.91029e-05		100.216	0.0018		100.214	0.00241		100.216	0.00232		100.203	0.00181		100.196	0.00198		100.141	0.000926678
37077	0.02023		37077	0.02023		37077	0.01834		37077	0.04928		38077	0.05362		30077	5.09639e-05		100.219	0.0017		100.216	0.00161		100.219	0.00382		100.206	0.00149		100.199	0.00287		100.144	0.000940373
37078	0.02035		37078	0.02035		37078	0.01936		37078	0.05003		38078	0.05435		30078	5.54866e-05		100.222	0.00115		100.219	0.0013		100.222	0.00368		100.208	0.000549925		100.201	0.00346		100.147	0.000931243
37079	0.02061		37079	0.02061		37079	0.02138		37079	0.04817		38079	0.05632		30079	6.97561e-05		100.225	0.00148		100.222	0.00132		100.225	0.00325		100.211	0.00141		100.204	0.00308		100.149	0.00084451
37080	0.02032		37080	0.02032		37080	0.02324		37080	0.04281		38080	0.05769		30080	8.56911e-05		100.228	0.0017		100.225	0.00184		100.228	0.00205		100.214	0.00141		100.207	0.00308		100.152	0.000954068
37081	0.02034		37081	0.02034		37081	0.02455		37081	0.03559		38081	0.05682		30081	9.72706e-05		100.231	0.00194		100.228	0.00233		100.231	0.00191		100.217	0.00605		100.21	0.00294		100.155	0.000890159
37082	0.02152		37082	0.02152		37082	0.02591		37082	0.02986		38082	0.05422		30082	0.000101594		100.234	0.00268		100.231	0.00243		100.234	0.00236		100.22	0.00762		100.213	0.0031		100.158	0.00104
37083	0.02317		37083	0.02317		37083	0.02756		37083	0.02794		38083	0.05238		30083	9.86128e-05		100.237	0.00322		100.234	0.0048		100.237	0.00252		100.223	0.00621		100.216	0.00271		100.161	0.00107
37084	0.02464		37084	0.02464		37084	0.02922		37084	0.02945		38084	0.05278		30084	9.33914e-05		100.24	0.00315		100.237	0.00555		100.24	0.00297		100.226	0.00212		100.219	0.00264		100.164	0.00107
37085	0.02648		37085	0.02648		37085	0.03078		37085	0.03198		38085	0.05411		30085	9.18924e-05		100.242	0.003		100.24	0.00545		100.242	0.00336		100.229	0.00196		100.222	0.00253		100.167	0.000940373
37086	0.02835		37086	0.02835		37086	0.03235		37086	0.03353		38086	0.05383		30086	9.41793e-05		100.245	0.00286		100.242	0.00278		100.245	0.00356		100.231	0.00173		100.225	0.00267		100.17	0.000830815
37087	0.0287		37087	0.0287		37087	0.03403		37087	0.03404		38087	0.05173		30087	9.53971e-05		100.248	0.00236		100.245	0.00184		100.248	0.00338		100.234	0.00102		100.227	0.00271		100.172	0.000903854
37088	0.02729		37088	0.02729		37088	0.03499		37088	0.0341		38088	0.05078		30088	9.10043e-05		100.251	0.00187		100.248	0.00164		100.251	0.00291		100.237	0.000785608		100.23	0.00232		100.175	0.000881029
37089	0.02596		37089	0.02596		37089	0.03371		37089	0.0339		38089	0.05408		30089	8.04211e-05		100.254	0.0016		100.251	0.00197		100.254	0.00291		100.24	0.00118		100.233	0.00257		100.178	0.000858205
37090	0.02782		37090	0.02782		37090	0.03079		37090	0.03326		38090	0.06263		30090	6.85702e-05		100.257	0.00202		100.254	0.00231		100.257	0.00344		100.243	0.000707047		100.236	0.00244		100.181	0.000762341
37091	0.03509		37091	0.03509		37091	0.02899		37091	0.0317		38091	0.07462		30091	6.15657e-05		100.26	0.00209		100.257	0.00361		100.26	0.00307		100.246	0.00141		100.239	0.00529		100.184	0.000629959
37092	0.0468		37092	0.0468		37092	0.03013		37092	0.02927		38092	0.08549		30092	5.99086e-05		100.263	0.00202		100.26	0.00363		100.263	0.00273		100.249	0.00283		100.242	0.00549		100.187	0.000707562
37093	0.0594		37093	0.0594		37093	0.03454		37093	0.02712		38093	0.09237		30093	6.02381e-05		100.265	0.0016		100.263	0.00316		100.265	0.00244		100.252	0.00291		100.245	0.00556		100.19	0.000648218
37094	0.06851		37094	0.06851		37094	0.04195		37094	0.02672		38094	0.09549		30094	6.2395e-05		100.268	0.00194		100.265	0.00205		100.268	0.00301		100.254	0.00196		100.248	0.00371		100.193	0.000625394
37095	0.06952		37095	0.06952		37095	0.05173		37095	0.02887		38095	0.09298		30095	7.2766e-05		100.271	0.00216		100.268	0.00186		100.271	0.00315		100.257	0.00251		100.25	0.00346		100.195	0.000744082
37096	0.06056		37096	0.06056		37096	0.06224		37096	0.03355		38096	0.08257		30096	9.94412e-05		100.274	0.00239		100.271	0.00207		100.274	0.00332		100.26	0.00275		100.253	0.00492		100.198	0.000899289
37097	0.04634		37097	0.04634		37097	0.06974		37097	0.04025		38097	0.06793		30097	0.000140079		100.277	0.00236		100.274	0.00208		100.277	0.00307		100.263	0.00259		100.256	0.00558		100.201	0.000917548
37098	0.03463		37098	0.03463		37098	0.06986		37098	0.0476		38098	0.05662		30098	0.000178756		100.28	0.00241		100.277	0.0019		100.28	0.00323		100.266	0.00196		100.259	0.00542		100.204	0.00085364
37099	0.02863		37099	0.02863		37099	0.0614		37099	0.05227		38099	0.05341		30099	0.000198845		100.283	0.00238		100.28	0.00197		100.283	0.00342		100.269	0.00267		100.262	0.00349		100.207	0.00081712
37100	0.02641		37100	0.02641		37100	0.04891		37100	0.05099		38100	0.05753		30100	0.000196447		100.285	0.00199		100.283	0.0029		100.285	0.0034		100.272	0.00149		100.265	0.00264		100.21	0.00081712
37101	0.02566		37101	0.02566		37101	0.03991		37101	0.04532		38101	0.06546		30101	0.000181363		100.288	0.00192		100.285	0.00299		100.288	0.0036		100.275	0.00102		100.268	0.00296		100.213	0.000730387
37102	0.02598		37102	0.02598		37102	0.03884		37102	0.04118		38102	0.07395		30102	0.000167274		100.291	0.00162		100.288	0.00257		100.291	0.00295		100.278	0.00149		100.27	0.00305		100.216	0.000702997
37103	0.02748		37103	0.02748		37103	0.04451		37103	0.04261		38103	0.0804		30103	0.000163508		100.294	0.00136		100.291	0.00177		100.294	0.00293		100.28	0.00118		100.273	0.00308		100.219	0.000821685
37104	0.03023		37104	0.03023		37104	0.05199		37104	0.04818		38104	0.08311		30104	0.000172289		100.297	0.0014		100.294	0.00182		100.297	0.00327		100.283	0.00204		100.276	0.00251		100.221	0.000899289
37105	0.03392		37105	0.03392		37105	0.05524		37105	0.05316		38105	0.08227		30105	0.000189134		100.3	0.00148		100.297	0.00207		100.3	0.00315		100.286	0.00267		100.279	0.00285		100.224	0.000903854
37106	0.03629		37106	0.03629		37106	0.05144		37106	0.05302		38106	0.08158		30106	0.000203857		100.303	0.00201		100.3	0.00215		100.303	0.00309		100.289	0.00259		100.282	0.00276		100.227	0.000730387
37107	0.03482		37107	0.03482		37107	0.0442		37107	0.04638		38107	0.08542		30107	0.00020517		100.306	0.00249		100.303	0.00197		100.306	0.00315		100.292	0.00189		100.285	0.00305		100.23	0.000744082
37108	0.03058		37108	0.03058		37108	0.0387		37108	0.03654		38108	0.09177		30108	0.000191723		100.308	0.00273		100.306	0.00176		100.308	0.00295		100.295	0.00189		100.288	0.00246		100.233	0.000776036
37109	0.02724		37109	0.02724		37109	0.03529		37109	0.02803		38109	0.09375		30109	0.000171167		100.311	0.00197		100.308	0.00127		100.311	0.00258		100.298	0.0011		100.291	0.00298		100.236	0.000684738
37110	0.02821		37110	0.02821		37110	0.03174		37110	0.02319		38110	0.08955		30110	0.000147687		100.314	0.00155		100.311	0.00164		100.314	0.00214		100.3	0.000707047		100.294	0.00298		100.239	0.000611699
37111	0.03535		37111	0.03535		37111	0.02785		37111	0.02325		38111	0.08411		30111	0.000120772		100.317	0.00106		100.314	0.00216		100.317	0.00205		100.303	0.000942729		100.296	0.00351		100.242	0.000611699
37112	0.04809		37112	0.04809		37112	0.02534		37112	0.02853		38112	0.0808		30112	9.28662e-05		100.32	0.00106		100.317	0.0027		100.32	0.00295		100.306	0.0022		100.299	0.0039		100.244	0.000812555
37113	0.06293		37113	0.06293		37113	0.02614		37113	0.03686		38113	0.07888		30113	7.08238e-05		100.323	0.00133		100.32	0.00291		100.323	0.00289		100.309	0.00377		100.302	0.00449		100.247	0.000903854
37114	0.07495		37114	0.07495		37114	0.03048		37114	0.04482		38114	0.07809		30114	5.93806e-05		100.326	0.00194		100.323	0.00277		100.326	0.00356		100.312	0.00275		100.305	0.00485		100.25	0.00082625
37115	0.08145		37115	0.08145		37115	0.03651		37115	0.05161		38115	0.07885		30115	5.72401e-05		100.329	0.00227		100.326	0.00216		100.329	0.00309		100.315	0.00338		100.308	0.00408		100.253	0.000629959
37116	0.08281		37116	0.08281		37116	0.0418		37116	0.05966		38116	0.07909		30116	6.0498e-05		100.332	0.00241		100.329	0.0022		100.332	0.00346		100.318	0.00259		100.311	0.00271		100.256	0.000515836
37117	0.08004		37117	0.08004		37117	0.04476		37117	0.07097		38117	0.07644		30117	6.5838e-05		100.335	0.00216		100.332	0.00272		100.335	0.00374		100.321	0.00244		100.314	0.00228		100.259	0.000579745
37118	0.07568		37118	0.07568		37118	0.04612		37118	0.0837		38118	0.07326		30118	7.13403e-05		100.337	0.00177		100.335	0.00334		100.337	0.00323		100.323	0.00267		100.317	0.00205		100.262	0.000702997
37119	0.07455		37119	0.07455		37119	0.04853		37119	0.09179		38119	0.07442		30119	7.68852e-05		100.34	0.00239		100.337	0.0029		100.34	0.00321		100.326	0.00283		100.32	0.00191		100.264	0.000675608
37120	0.08001		37120	0.08001		37120	0.05307		37120	0.08951		38120	0.08091		30120	8.29069e-05		100.343	0.00254		100.34	0.00244		100.343	0.00264		100.329	0.00189		100.322	0.00305		100.267	0.000689303
37121	0.09114		37121	0.09114		37121	0.05841		37121	0.07742		38121	0.08868		30121	8.95502e-05		100.346	0.00276		100.343	0.00343		100.346	0.00242		100.332	0.0011		100.325	0.00383		100.27	0.000725822
37122	0.10248		37122	0.10248		37122	0.06373		37122	0.06181		38122	0.09189		30122	9.53907e-05		100.349	0.00207		100.346	0.00412		100.349	0.0022		100.335	0.00189		100.328	0.00374		100.273	0.000771471
37123	0.10698		37123	0.10698		37123	0.06934		37123	0.04937		38123	0.08729		30123	9.64866e-05		100.352	0.00184		100.349	0.00317		100.352	0.0026		100.338	0.00228		100.331	0.00232		100.276	0.00080799
37124	0.10257		37124	0.10257		37124	0.07364		37124	0.04376		38124	0.07671		30124	9.07377e-05		100.355	0.00222		100.352	0.00241		100.355	0.00289		100.341	0.00228		100.334	0.00351		100.279	0.000871899
37125	0.09434		37125	0.09434		37125	0.07243		37125	0.04507		38125	0.06647		30125	8.14085e-05		100.358	0.00362		100.355	0.00186		100.358	0.00273		100.344	0.00204		100.337	0.00339		100.282	0.000780601
37126	0.08635		37126	0.08635		37126	0.06324		37126	0.05007		38126	0.06316		30126	7.4764e-05		100.36	0.00388		100.358	0.00236		100.36	0.00307		100.347	0.00149		100.34	0.00305		100.285	0.000661913
37127	0.0759		37127	0.0759		37127	0.04839		37127	0.05379		38127	0.06881		30127	7.70317e-05		100.363	0.00339		100.36	0.00199		100.363	0.00264		100.349	0.00149		100.343	0.00251		100.287	0.000625394
37128	0.06136		37128	0.06136		37128	0.0335		37128	0.05299		38128	0.08124		30128	9.13092e-05		100.366	0.00273		100.363	0.00216		100.366	0.00273		100.352	0.00157		100.345	0.00226		100.29	0.000712127
37129	0.04785		37129	0.04785		37129	0.02357		37129	0.04858		38129	0.09803		30129	0.000114425		100.369	0.00214		100.366	0.00221		100.369	0.00248		100.355	0.000864168		100.348	0.00175		100.293	0.000789731
37130	0.04016		37130	0.04016		37130	0.01975		37130	0.0451		38130	0.11799		30130	0.000141511		100.372	0.00229		100.369	0.00326		100.372	0.00268		100.358	0.000942729		100.351	0.00214		100.296	0.000780601
37131	0.03741		37131	0.03741		37131	0.01999		37131	0.04652		38131	0.13881		30131	0.000175175		100.375	0.00187		100.372	0.00322		100.375	0.00254		100.361	0.00322		100.354	0.00226		100.299	0.00084451
37132	0.036		37132	0.036		37132	0.02144		37132	0.05282		38132	0.15433		30132	0.000219452		100.378	0.00165		100.375	0.00283		100.378	0.00271		100.364	0.00393		100.357	0.00189		100.302	0.000776036
37133	0.03393		37133	0.03393		37133	0.02206		37133	0.06015		38133	0.157		30133	0.000262302		100.38	0.00194		100.378	0.00269		100.38	0.00167		100.367	0.00354		100.36	0.00205		100.305	0.000648218
37134	0.0312		37134	0.0312		37134	0.02134		37134	0.06321		38134	0.14466		30134	0.000281002		100.383	0.00192		100.38	0.00239		100.383	0.00183		100.37	0.00157		100.363	0.00335		100.308	0.00054779
37135	0.02839		37135	0.02839		37135	0.02048		37135	0.05853		38135	0.12355		30135	0.000271299		100.386	0.0017		100.383	0.00247		100.386	0.00222		100.373	0.000864168		100.365	0.00369		100.311	0.000693867
37136	0.02589		37136	0.02589		37136	0.0216		37136	0.04722		38136	0.10412		30136	0.000254042		100.389	0.00229		100.386	0.00226		100.389	0.00244		100.375	0.000549925		100.368	0.00358		100.313	0.000730387
37137	0.02332		37137	0.02332		37137	0.02531		37137	0.03472		38137	0.09296		30137	0.000242706		100.392	0.00246		100.389	0.00192		100.392	0.0024		100.378	0.000707047		100.371	0.00342		100.316	0.000620829
37138	0.0202		37138	0.0202		37138	0.02963		37138	0.02612		38138	0.0917		30138	0.00022423		100.395	0.00224		100.392	0.00182		100.395	0.00256		100.381	0.00267		100.374	0.00301		100.319	0.000753211
37139	0.01746		37139	0.01746		37139	0.03248		37139	0.02233		38139	0.10165		30139	0.000187932		100.398	0.00185		100.395	0.00197		100.398	0.00321		100.384	0.00346		100.377	0.0031		100.322	0.000903854
37140	0.01666		37140	0.01666		37140	0.03372		37140	0.02167		38140	0.1221		30140	0.000147128		100.401	0.00199		100.398	0.00205		100.401	0.00325		100.387	0.00299		100.38	0.0023		100.325	0.000871899
37141	0.01809		37141	0.01809		37141	0.03486		37141	0.0228		38141	0.14604		30141	0.000119035		100.403	0.00229		100.401	0.00254		100.403	0.00268		100.39	0.00314		100.383	0.00349		100.328	0.000730387
37142	0.0205		37142	0.0205		37142	0.03778		37142	0.02557		38142	0.16357		30142	0.000109108		100.406	0.00222		100.403	0.00252		100.406	0.00281		100.393	0.0033		100.386	0.00371		100.331	0.000716692
37143	0.02235		37143	0.02235		37143	0.04302		37143	0.03054		38143	0.16826		30143	0.000116466		100.409	0.00278		100.406	0.00262		100.409	0.00309		100.395	0.00291		100.389	0.00358		100.334	0.000776036
37144	0.02326		37144	0.02326		37144	0.04844		37144	0.03894		38144	0.16018		30144	0.000137686		100.412	0.00243		100.409	0.00275		100.412	0.00291		100.398	0.00267		100.391	0.00344		100.336	0.00080799
37145	0.02354		37145	0.02354		37145	0.05052		37145	0.05196		38145	0.14611		30145	0.000166399		100.415	0.00234		100.412	0.00247		100.415	0.00212		100.401	0.00306		100.394	0.00362		100.339	0.00082625
37146	0.02296		37146	0.02296		37146	0.04714		37146	0.06793		38146	0.13489		30146	0.000196517		100.418	0.00292		100.415	0.00207		100.418	0.00216		100.404	0.00314		100.397	0.00367		100.342	0.000912984
37147	0.02131		37147	0.02131		37147	0.03934		37147	0.08161		38147	0.13138		30147	0.000226026		100.421	0.0027		100.418	0.00203		100.421	0.00285		100.407	0.00283		100.4	0.00312		100.345	0.000990587
37148	0.01962		37148	0.01962		37148	0.03073		37148	0.0881		38148	0.13458		30148	0.00025606		100.424	0.00185		100.421	0.00194		100.424	0.00376		100.41	0.000942729		100.403	0.00269		100.348	0.00103
37149	0.01977		37149	0.01977		37149	0.02536		37149	0.08693		38149	0.13938		30149	0.000287361		100.427	0.00179		100.424	0.00173		100.427	0.00266		100.413	0.00118		100.406	0.00289		100.351	0.000949503
37150	0.02311		37150	0.02311		37150	0.02581		37150	0.08111		38150	0.13961		30150	0.000313984		100.43	0.00265		100.427	0.00251		100.43	0.00199		100.416	0.000785608		100.409	0.00264		100.354	0.000958633
37151	0.02959		37151	0.02959		37151	0.03231		37151	0.07286		38151	0.13183		30151	0.00032666		100.432	0.00308		100.43	0.00316		100.432	0.00157		100.418	0.000707047		100.412	0.00294		100.357	0.00082625
37152	0.03784		37152	0.03784		37152	0.04221		37152	0.0637		38152	0.11751		30152	0.000329892		100.435	0.00266		100.432	0.00368		100.435	0.00203		100.421	0.00102		100.415	0.00301		100.359	0.000986022
37153	0.04634		37153	0.04634		37153	0.05065		37153	0.05694		38153	0.10231		30153	0.000341137		100.438	0.00221		100.435	0.00282		100.438	0.00297		100.424	0.000785608		100.417	0.00374		100.362	0.00105
37154	0.05387		37154	0.05387		37154	0.05397		37154	0.05572		38154	0.09262		30154	0.000371064		100.441	0.00187		100.438	0.00286		100.441	0.00319		100.427	0.00126		100.42	0.00367		100.365	0.000958633
37155	0.05846		37155	0.05846		37155	0.05266		37155	0.06082		38155	0.0911		30155	0.000412055		100.444	0.00162		100.441	0.00332		100.444	0.00315		100.43	0.00126		100.423	0.00362		100.368	0.000963198
37156	0.05823		37156	0.05823		37156	0.04949		37156	0.07187		38156	0.09676		30156	0.000436856		100.447	0.00108		100.444	0.0034		100.447	0.00268		100.433	0.00196		100.426	0.00298		100.371	0.000776036
37157	0.05455		37157	0.05455		37157	0.04613		37157	0.08902		38157	0.10665		30157	0.000423106		100.45	0.00133		100.447	0.00378		100.45	0.00258		100.436	0.00338		100.429	0.00253		100.374	0.000794296
37158	0.05203		37158	0.05203		37158	0.04315		37158	0.11228		38158	0.11561		30158	0.000386186		100.453	0.00152		100.45	0.00365		100.453	0.00323		100.439	0.00251		100.432	0.00237		100.377	0.000812555
37159	0.054		37159	0.054		37159	0.0416		37159	0.13471		38159	0.11948		30159	0.000358627		100.455	0.00204		100.453	0.00327		100.455	0.00325		100.442	0.00165		100.435	0.00216		100.38	0.000926678
37160	0.05965		37160	0.05965		37160	0.042		37160	0.13984		38160	0.11926		30160	0.000349149		100.458	0.00209		100.455	0.00283		100.458	0.00311		100.445	0.000707047		100.438	0.00185		100.382	0.00106
37161	0.06527		37161	0.06527		37161	0.04276		37161	0.11908		38161	0.11976		30161	0.000343634		100.461	0.00226		100.458	0.00208		100.461	0.0024		100.447	0.00102		100.44	0.00251		100.385	0.000954068
37162	0.06646		37162	0.06646		37162	0.04125		37162	0.08514		38162	0.12488		30162	0.000333388		100.464	0.00217		100.461	0.00218		100.464	0.00279		100.45	0.00102		100.443	0.00285		100.388	0.00085364
37163	0.06094		37163	0.06094		37163	0.03702		37163	0.05769		38163	0.13398		30163	0.000329407		100.467	0.00209		100.464	0.00226		100.467	0.00305		100.453	0.000707047		100.446	0.00273		100.391	0.000698432
37164	0.05175		37164	0.05175		37164	0.03232		37164	0.04618		38164	0.14112		30164	0.000341482		100.47	0.00175		100.467	0.00267		100.47	0.00325		100.456	0.000785608		100.449	0.00246		100.394	0.000707562
37165	0.04615		37165	0.04615		37165	0.02884		37165	0.04964		38165	0.14055		30165	0.000360837		100.473	0.00182		100.47	0.00265		100.473	0.00295		100.459	0.000628486		100.452	0.00257		100.397	0.000876464
37166	0.05007		37166	0.05007		37166	0.02653		37166	0.06221		38166	0.13446		30166	0.000377122		100.475	0.00175		100.473	0.00262		100.475	0.00283		100.462	0.000549925		100.455	0.00239		100.4	0.000867334
37167	0.06372		37167	0.06372		37167	0.02489		37167	0.07496		38167	0.12986		30167	0.000389557		100.478	0.00199		100.475	0.00298		100.478	0.00332		100.465	0.000628486		100.458	0.00244		100.403	0.00085364
37168	0.08205		37168	0.08205		37168	0.0238		37168	0.07993		38168	0.12891		30168	0.000397619		100.481	0.00212		100.478	0.00334		100.481	0.00348		100.468	0.000314243		100.46	0.00253		100.406	0.000963198
37169	0.09859		37169	0.09859		37169	0.0239		37169	0.07664		38169	0.12855		30169	0.000408549		100.484	0.00194		100.481	0.00275		100.484	0.00317		100.47	0.00196		100.463	0.00351		100.408	0.0011
37170	0.10651		37170	0.10651		37170	0.02623		37170	0.06988		38170	0.1286		30170	0.000455557		100.487	0.00217		100.484	0.00221		100.487	0.00293		100.473	0.00204		100.466	0.0038		100.411	0.00101
37171	0.10145		37171	0.10145		37171	0.03096		37171	0.06327		38171	0.13255		30171	0.000584417		100.49	0.00281		100.487	0.0019		100.49	0.00277		100.476	0.00165		100.469	0.00301		100.414	0.000935808
37172	0.08733		37172	0.08733		37172	0.03672		37172	0.05843		38172	0.13976		30172	0.000823244		100.493	0.00313		100.49	0.00272		100.493	0.00348		100.479	0.0011		100.472	0.00203		100.417	0.000794296
37173	0.07249		37173	0.07249		37173	0.04058		37173	0.05684		38173	0.14605		30173	0.00118		100.496	0.00258		100.493	0.0027		100.496	0.00498		100.482	0.00157		100.475	0.00173		100.42	0.000894724
37174	0.06025		37174	0.06025		37174	0.03991		37174	0.05969		38174	0.15146		30174	0.00167		100.499	0.00241		100.496	0.00252		100.499	0.00523		100.485	0.00212		100.478	0.0021		100.423	0.000881029
37175	0.04919		37175	0.04919		37175	0.0361		37175	0.06621		38175	0.15861		30175	0.00225		100.501	0.00167		100.499	0.00179		100.501	0.00421		100.488	0.00149		100.481	0.00205		100.426	0.000771471
37176	0.03894		37176	0.03894		37176	0.03421		37176	0.07468		38176	0.16541		30176	0.0028		100.504	0.00179		100.501	0.00205		100.504	0.00246		100.491	0.00102		100.484	0.00171		100.429	0.000776036
37177	0.03109		37177	0.03109		37177	0.03787		37177	0.08354		38177	0.16749		30177	0.00313		100.507	0.00195		100.504	0.00254		100.507	0.00283		100.493	0.000707047		100.487	0.00205		100.431	0.000858205
37178	0.02719		37178	0.02719		37178	0.04683		37178	0.08937		38178	0.16313		30178	0.00316		100.51	0.00169		100.507	0.00212		100.51	0.00368		100.496	0.000471365		100.489	0.00255		100.434	0.000871899
37179	0.02773		37179	0.02773		37179	0.0583		37179	0.08826		38179	0.15265		30179	0.00288		100.513	0.00202		100.51	0.00246		100.513	0.00321		100.499	0.00102		100.492	0.00346		100.437	0.000803426
37180	0.03207		37180	0.03207		37180	0.06808		37180	0.08103		38180	0.14033		30180	0.00235		100.516	0.00233		100.513	0.00233		100.516	0.00297		100.502	0.00157		100.495	0.00396		100.44	0.000648218
37181	0.03873		37181	0.03873		37181	0.07314		37181	0.07388		38181	0.13664		30181	0.00173		100.519	0.0018		100.516	0.00238		100.519	0.00295		100.505	0.00165		100.498	0.00399		100.443	0.000776036
37182	0.0459		37182	0.0459		37182	0.07398		37182	0.07347		38182	0.1501		30182	0.00124		100.522	0.0017		100.519	0.00239		100.522	0.00275		100.508	0.0011		100.501	0.00239		100.446	0.000958633
37183	0.05165		37183	0.05165		37183	0.07293		37183	0.08337		38183	0.17626		30183	0.00103		100.525	0.00201		100.522	0.00273		100.525	0.00268		100.511	0.00196		100.504	0.00219		100.449	0.00105
37184	0.05605		37184	0.05605		37184	0.07298		37184	0.10618		38184	0.20191		30184	0.00111		100.527	0.00221		100.525	0.00321		100.527	0.00232		100.514	0.0033		100.507	0.00283		100.452	0.000803426
37185	0.06159		37185	0.06159		37185	0.07768		37185	0.14245		38185	0.21972		30185	0.00138		100.53	0.00231		100.527	0.00293		100.53	0.0023		100.516	0.00196		100.51	0.00244		100.454	0.000821685
37186	0.06944		37186	0.06944		37186	0.08887		37186	0.17842		38186	0.2329		30186	0.00172		100.533	0.00197		100.53	0.00241		100.533	0.00216		100.519	0.0011		100.512	0.00214		100.457	0.000935808
37187	0.077		37187	0.077		37187	0.1038		37187	0.18757		38187	0.24455		30187	0.00201		100.536	0.00189		100.533	0.00259		100.536	0.0025		100.522	0.00126		100.515	0.00214		100.46	0.0011
37188	0.08098		37188	0.08098		37188	0.11674		37188	0.16156		38188	0.24565		30188	0.00215		100.539	0.00189		100.536	0.00291		100.539	0.00275		100.525	0.00251		100.518	0.00287		100.463	0.00102
37189	0.08238		37189	0.08238		37189	0.12582		37189	0.12217		38189	0.22491		30189	0.00218		100.542	0.0019		100.539	0.0026		100.542	0.00329		100.528	0.00558		100.521	0.00296		100.466	0.00101
37190	0.08436		37190	0.08436		37190	0.13249		37190	0.09257		38190	0.19115		30190	0.00219		100.545	0.00192		100.542	0.00256		100.545	0.00338		100.531	0.00581		100.524	0.00296		100.469	0.0011
37191	0.0869		37191	0.0869		37191	0.13402		37191	0.07701		38191	0.17		30191	0.00226		100.548	0.00197		100.545	0.00234		100.548	0.00344		100.534	0.00448		100.527	0.00269		100.472	0.000999717
37192	0.08921		37192	0.08921		37192	0.12655		37192	0.0673		38192	0.17726		30192	0.0024		100.55	0.00209		100.548	0.0022		100.55	0.00336		100.537	0.0022		100.53	0.00257		100.475	0.000995152
37193	0.09161		37193	0.09161		37193	0.11137		37193	0.05594		38193	0.20147		30193	0.00256		100.553	0.00241		100.55	0.00225		100.553	0.00311		100.54	0.00251		100.533	0.00228		100.478	0.00084451
37194	0.09259		37194	0.09259		37194	0.09348		37194	0.0427		38194	0.21829		30194	0.00261		100.556	0.00202		100.553	0.00223		100.556	0.00356		100.542	0.00157		100.535	0.00278		100.48	0.000890159
37195	0.08991		37195	0.08991		37195	0.07957		37195	0.03189		38195	0.22072		30195	0.00244		100.559	0.00174		100.556	0.00252		100.559	0.00366		100.545	0.00102		100.538	0.0028		100.483	0.000839945
37196	0.08334		37196	0.08334		37196	0.07611		37196	0.02692		38196	0.2197		30196	0.00215		100.562	0.00153		100.559	0.00249		100.562	0.00329		100.548	0.000471365		100.541	0.00321		100.486	0.000862769
37197	0.07429		37197	0.07429		37197	0.0848		37197	0.02829		38197	0.22224		30197	0.00189		100.565	0.0016		100.562	0.00256		100.565	0.00332		100.551	0.00157		100.544	0.00298		100.489	0.000881029
37198	0.06545		37198	0.06545		37198	0.09924		37198	0.03388		38198	0.22601		30198	0.00176		100.568	0.00143		100.565	0.002		100.568	0.00352		100.554	0.00204		100.547	0.00303		100.492	0.000908419
37199	0.06011		37199	0.06011		37199	0.10928		37199	0.03919		38199	0.22609		30199	0.00183		100.571	0.00202		100.568	0.0019		100.571	0.00301		100.557	0.00283		100.55	0.00267		100.495	0.00102
37200	0.0583		37200	0.0583		37200	0.11218		37200	0.03964		38200	0.22002		30200	0.00222		100.573	0.00201		100.571	0.00216		100.573	0.00293		100.56	0.00291		100.553	0.00212		100.498	0.00113
37201	0.05601		37201	0.05601		37201	0.11683		37201	0.03497		38201	0.20988		30201	0.00303		100.576	0.00182		100.573	0.00275		100.576	0.00264		100.563	0.00251		100.556	0.00198		100.501	0.0011
37202	0.05092		37202	0.05092		37202	0.13294		37202	0.02934		38202	0.19886		30202	0.0041		100.579	0.00207		100.576	0.00259		100.579	0.00285		100.566	0.00204		100.558	0.00262		100.504	0.00104
37203	0.04535		37203	0.04535		37203	0.15716		37203	0.02653		38203	0.19025		30203	0.00485		100.582	0.00206		100.579	0.00246		100.582	0.00283		100.568	0.00236		100.561	0.00237		100.506	0.000990587
37204	0.04243		37204	0.04243		37204	0.17402		37204	0.0272		38204	0.19022		30204	0.00482		100.585	0.00283		100.582	0.00228		100.585	0.00287		100.571	0.00259		100.564	0.00232		100.509	0.00102
37205	0.04258		37205	0.04258		37205	0.17086		37205	0.03026		38205	0.20409		30205	0.00419		100.588	0.00298		100.585	0.00192		100.588	0.00226		100.574	0.00126		100.567	0.00253		100.512	0.001
37206	0.04336		37206	0.04336		37206	0.14978		37206	0.03396		38206	0.22727		30206	0.00347		100.591	0.00305		100.588	0.00218		100.591	0.00254		100.577	0.00118		100.57	0.00237		100.515	0.00082625
37207	0.04222		37207	0.04222		37207	0.12507		37207	0.03572		38207	0.24684		30207	0.00295		100.594	0.00288		100.591	0.00246		100.594	0.00338		100.58	0.00259		100.573	0.00289		100.518	0.000748647
37208	0.03908		37208	0.03908		37208	0.10966		37208	0.03427		38208	0.25961		30208	0.00264		100.597	0.00305		100.594	0.00247		100.597	0.00321		100.583	0.00275		100.576	0.00321		100.521	0.000885594
37209	0.03583		37209	0.03583		37209	0.10679		37209	0.03164		38209	0.27711		30209	0.00246		100.599	0.00254		100.597	0.00249		100.599	0.00279		100.586	0.00259		100.579	0.00303		100.524	0.000972327
37210	0.03415		37210	0.03415		37210	0.11344		37210	0.03115		38210	0.30563		30210	0.00245		100.602	0.0018		100.599	0.00283		100.602	0.00275		100.588	0.00141		100.582	0.00242		100.526	0.000926678
37211	0.03398		37211	0.03398		37211	0.12483		37211	0.03526		38211	0.33431		30211	0.00261		100.605	0.00169		100.602	0.002		100.605	0.0035		100.591	0.000471365		100.584	0.00198		100.529	0.000858205
37212	0.03422		37212	0.03422		37212	0.13664		37212	0.04483		38212	0.34468		30212	0.00288		100.608	0.00147		100.605	0.00156		100.608	0.00384		100.594	7.85608e-05		100.587	0.00212		100.532	0.000935808
37213	0.03469		37213	0.03469		37213	0.14672		37213	0.05789		38213	0.33018		30213	0.00313		100.611	0.00155		100.608	0.00176		100.611	0.00427		100.597	7.85608e-05		100.59	0.00248		100.535	0.00106
37214	0.03591		37214	0.03591		37214	0.15161		37214	0.06938		38214	0.30448		30214	0.00326		100.614	0.00131		100.611	0.00218		100.614	0.00332		100.6	0.000628486		100.593	0.00264		100.538	0.00103
37215	0.03755		37215	0.03755		37215	0.14565		37215	0.07425		38215	0.28544		30215	0.00322		100.617	0.00153		100.614	0.0026		100.617	0.00266		100.603	0.000785608		100.596	0.00276		100.541	0.00109
37216	0.03771		37216	0.03771		37216	0.12849		37216	0.07268		38216	0.27967		30216	0.00301		100.62	0.00174		100.617	0.00273		100.62	0.00264		100.606	0.00126		100.599	0.00314		100.544	0.00106
37217	0.03438		37217	0.03438		37217	0.10567		37217	0.0703		38217	0.28421		30217	0.00267		100.623	0.0019		100.62	0.00301		100.623	0.00222		100.609	0.000785608		100.602	0.00339		100.547	0.00111
37218	0.0284		37218	0.0284		37218	0.08284		37218	0.07091		38218	0.28946		30218	0.00233		100.625	0.0017		100.623	0.00332		100.625	0.00252		100.612	0.000471365		100.605	0.00328		100.55	0.00104
37219	0.02335		37219	0.02335		37219	0.06407		37219	0.07287		38219	0.28523		30219	0.0021		100.628	0.00211		100.625	0.00317		100.628	0.00338		100.615	0.0022		100.608	0.00257		100.552	0.00109
37220	0.02198		37220	0.02198		37220	0.05133		37220	0.07364		38220	0.27188		30220	0.00194		100.631	0.00243		100.628	0.00231		100.631	0.00388		100.617	0.00424		100.61	0.0023		100.555	0.000903854
37221	0.02487		37221	0.02487		37221	0.0446		37221	0.07393		38221	0.25678		30221	0.00178		100.634	0.00211		100.631	0.00205		100.634	0.00338		100.62	0.00503		100.613	0.00214		100.558	0.000867334
37222	0.03105		37222	0.03105		37222	0.04277		37222	0.0768		38222	0.24089		30222	0.00158		100.637	0.00177		100.634	0.00186		100.637	0.0034		100.623	0.00346		100.616	0.0023		100.561	0.000940373
37223	0.03792		37223	0.03792		37223	0.04392		37223	0.08323		38223	0.21712		30223	0.00136		100.64	0.0019		100.637	0.00159		100.64	0.00395		100.626	0.00322		100.619	0.00294		100.564	0.00104
37224	0.0421		37224	0.0421		37224	0.04606		37224	0.08901		38224	0.18684		30224	0.0012		100.643	0.00157		100.64	0.00159		100.643	0.00437		100.629	0.00283		100.622	0.00226		100.567	0.000862769
37225	0.04213		37225	0.04213		37225	0.04752		37225	0.08865		38225	0.16609		30225	0.00112		100.645	0.00128		100.643	0.00226		100.645	0.00384		100.632	0.00196		100.625	0.00194		100.57	0.000849075
37226	0.04006		37226	0.04006		37226	0.04659		37226	0.08202		38226	0.1638		30226	0.00114		100.648	0.00167		100.645	0.00316		100.648	0.0026		100.635	0.0022		100.628	0.00239		100.573	0.00082625
37227	0.03856		37227	0.03856		37227	0.04233		37227	0.07535		38227	0.17255		30227	0.00127		100.651	0.00194		100.648	0.00273		100.651	0.0023		100.638	0.00165		100.631	0.00212		100.576	0.000931243
37228	0.03735		37228	0.03735		37228	0.03571		37228	0.07426		38228	0.18615		30228	0.00149		100.654	0.00189		100.651	0.00199		100.654	0.0024		100.64	0.000707047		100.633	0.00251		100.578	0.000995152
37229	0.03513		37229	0.03513		37229	0.02946		37229	0.07767		38229	0.20728		30229	0.00172		100.657	0.00211		100.654	0.00161		100.657	0.00242		100.643	0.000864168		100.636	0.0023		100.581	0.00102
37230	0.03268		37230	0.03268		37230	0.02615		37230	0.08108		38230	0.23389		30230	0.00187		100.66	0.00238		100.657	0.00142		100.66	0.0025		100.646	0.00102		100.639	0.00235		100.584	0.00080799
37231	0.03094		37231	0.03094		37231	0.02594		37231	0.08354		38231	0.25301		30231	0.00192		100.663	0.00246		100.66	0.00189		100.663	0.00248		100.649	0.00134		100.642	0.00271		100.587	0.000684738
37232	0.02939		37232	0.02939		37232	0.02753		37232	0.0885		38232	0.25553		30232	0.00195		100.666	0.00201		100.663	0.00234		100.666	0.00248		100.652	0.00322		100.645	0.00355		100.59	0.000762341
37233	0.02811		37233	0.02811		37233	0.03117		37233	0.09853		38233	0.24665		30233	0.00207		100.669	0.00174		100.666	0.00197		100.669	0.00146		100.655	0.00322		100.648	0.00408		100.593	0.00105
37234	0.02882		37234	0.02882		37234	0.03861		37234	0.10977		38234	0.23682		30234	0.00232		100.671	0.00221		100.669	0.00234		100.671	0.00179		100.658	0.00236		100.651	0.00335		100.596	0.00108
37235	0.03297		37235	0.03297		37235	0.04998		37235	0.11495		38235	0.2313		30235	0.00253		100.674	0.00248		100.671	0.00238		100.674	0.0025		100.661	0.00189		100.654	0.0041		100.599	0.00101
37236	0.03981		37236	0.03981		37236	0.06232		37236	0.11347		38236	0.22913		30236	0.00246		100.677	0.00217		100.674	0.00244		100.677	0.00303		100.663	0.00259		100.656	0.00346		100.601	0.000744082
37237	0.04576		37237	0.04576		37237	0.07059		37237	0.11261		38237	0.22581		30237	0.00212		100.68	0.00179		100.677	0.00221		100.68	0.00299		100.666	0.00236		100.659	0.00305		100.604	0.000707562
37238	0.04686		37238	0.04686		37238	0.07118		37238	0.11666		38238	0.21826		30238	0.00184		100.683	0.00185		100.68	0.00249		100.683	0.0024		100.669	0.00134		100.662	0.00285		100.607	0.000885594
37239	0.04387		37239	0.04387		37239	0.0665		37239	0.12082		38239	0.20722		30239	0.00183		100.686	0.00158		100.683	0.00312		100.686	0.00311		100.672	0.000942729		100.665	0.00278		100.61	0.000963198
37240	0.04286		37240	0.04286		37240	0.0645		37240	0.11932		38240	0.19685		30240	0.002		100.689	0.00136		100.686	0.00295		100.689	0.00395		100.675	0.0011		100.668	0.00319		100.613	0.000995152
37241	0.04965		37241	0.04965		37241	0.07306		37241	0.11576		38241	0.1921		30241	0.00213		100.692	0.0018		100.689	0.00256		100.692	0.00356		100.678	0.00118		100.671	0.00264		100.616	0.000986022
37242	0.06442		37242	0.06442		37242	0.09507		37242	0.11898		38242	0.1922		30242	0.00214		100.695	0.00281		100.692	0.00169		100.695	0.00234		100.681	0.0011		100.674	0.00187		100.619	0.00102
37243	0.08122		37243	0.08122		37243	0.12654		37243	0.13023		38243	0.19354		30243	0.00209		100.697	0.00286		100.695	0.00119		100.697	0.00212		100.684	0.00228		100.677	0.0018		100.622	0.000922113
37244	0.09324		37244	0.09324		37244	0.15626		37244	0.1393		38244	0.19743		30244	0.00201		100.7	0.00233		100.697	0.00176		100.7	0.00283		100.687	0.00322		100.68	0.00169		100.624	0.001
37245	0.0986		37245	0.0986		37245	0.1696		37245	0.13459		38245	0.20748		30245	0.00188		100.703	0.00199		100.7	0.00179		100.703	0.00299		100.689	0.00314		100.682	0.00242		100.627	0.000926678
37246	0.09853		37246	0.09853		37246	0.16006		37246	0.11655		38246	0.2202		30246	0.00171		100.706	0.0018		100.703	0.002		100.706	0.00325		100.692	0.00322		100.685	0.00287		100.63	0.000940373
37247	0.09385		37247	0.09385		37247	0.13592		37247	0.09609		38247	0.22263		30247	0.00152		100.709	0.00138		100.706	0.00197		100.709	0.00376		100.695	0.00196		100.688	0.00346		100.633	0.000972327
37248	0.08545		37248	0.08545		37248	0.11034		37248	0.08125		38248	0.20589		30248	0.00138		100.712	0.00142		100.709	0.00187		100.712	0.00368		100.698	0.00149		100.691	0.00385		100.636	0.00107
37249	0.07478		37249	0.07478		37249	0.09058		37249	0.07313		38249	0.17629		30249	0.00137		100.715	0.00133		100.712	0.00184		100.715	0.00334		100.701	0.00102		100.694	0.00378		100.639	0.00112
37250	0.06487		37250	0.06487		37250	0.08057		37250	0.07073		38250	0.14803		30250	0.0015		100.718	0.00121		100.715	0.00176		100.718	0.0026		100.704	0.00181		100.697	0.00287		100.642	0.00108
37251	0.06034		37251	0.06034		37251	0.08307		37251	0.07234		38251	0.13083		30251	0.00165		100.721	0.00187		100.718	0.00205		100.721	0.0023		100.707	0.00236		100.7	0.00264		100.645	0.0011
37252	0.06468		37252	0.06468		37252	0.09376		37252	0.07466		38252	0.12498		30252	0.00168		100.723	0.00172		100.721	0.00203		100.723	0.00254		100.71	0.00126		100.703	0.00221		100.647	0.00105
37253	0.07846		37253	0.07846		37253	0.10227		37253	0.07424		38253	0.124		30253	0.00158		100.726	0.00224		100.723	0.00213		100.726	0.00222		100.713	0.00126		100.706	0.00223		100.65	0.00104
37254	0.09667		37254	0.09667		37254	0.10316		37254	0.07002		38254	0.12341		30254	0.00143		100.729	0.00165		100.726	0.00197		100.729	0.00195		100.715	0.00495		100.708	0.00189		100.653	0.000890159
37255	0.10854		37255	0.10854		37255	0.10006		37255	0.06395		38255	0.12365		30255	0.00132		100.732	0.00202		100.729	0.00177		100.732	0.00234		100.718	0.00636		100.711	0.00148		100.656	0.000739517
37256	0.10527		37256	0.10527		37256	0.09824		37256	0.05806		38256	0.12376		30256	0.00124		100.735	0.0015		100.732	0.00186		100.735	0.00262		100.721	0.0077		100.714	0.00137		100.659	0.000666478
37257	0.0887		37257	0.0887		37257	0.09758		37257	0.05226		38257	0.12204		30257	0.00114		100.738	0.00184		100.735	0.00161		100.738	0.00209		100.724	0.00385		100.717	0.00153		100.662	0.000712127
37258	0.06955		37258	0.06955		37258	0.09421		37258	0.04581		38258	0.12117		30258	0.00101		100.741	0.00177		100.738	0.00194		100.741	0.00199		100.727	0.0022		100.72	0.00162		100.665	0.000698432
37259	0.0567		37259	0.0567		37259	0.08522		37259	0.03913		38259	0.12538		30259	0.000892463		100.744	0.00221		100.741	0.00265		100.744	0.00189		100.73	0.00118		100.723	0.00198		100.668	0.000785166
37260	0.05264		37260	0.05264		37260	0.07191		37260	0.03405		38260	0.1371		30260	0.0008437		100.746	0.00254		100.744	0.00303		100.746	0.00191		100.733	0.000864168		100.726	0.00214		100.671	0.000725822
37261	0.05774		37261	0.05774		37261	0.06018		37261	0.03319		38261	0.15552		30261	0.000850758		100.749	0.00234		100.746	0.00239		100.749	0.00362		100.736	0.00244		100.729	0.00223		100.674	0.000702997
37262	0.06996		37262	0.06996		37262	0.05557		37262	0.03841		38262	0.17422		30262	0.000918086		100.752	0.00147		100.749	0.00177		100.752	0.00417		100.739	0.00283		100.731	0.00198		100.676	0.00103
37263	0.08188		37263	0.08188		37263	0.05838		37263	0.04948		38263	0.18389		30263	0.00106		100.755	0.00118		100.752	0.00229		100.755	0.0037		100.741	0.0033		100.734	0.00198		100.679	0.00112
37264	0.08773		37264	0.08773		37264	0.06499		37264	0.06436		38264	0.17973		30264	0.00119		100.758	0.0016		100.755	0.00285		100.758	0.00285		100.744	0.00181		100.737	0.00226		100.682	0.000990587
37265	0.09066		37265	0.09066		37265	0.07175		37265	0.08091		38265	0.16607		30265	0.00121		100.761	0.00199		100.758	0.00259		100.761	0.00224		100.747	0.00141		100.74	0.00276		100.685	0.00084451
37266	0.09467		37266	0.09467		37266	0.07672		37266	0.09644		38266	0.15091		30266	0.00108		100.764	0.00185		100.761	0.00226		100.764	0.00224		100.75	0.0011		100.743	0.00244		100.688	0.00082625
37267	0.09694		37267	0.09694		37267	0.0795		37267	0.10628		38267	0.13624		30267	0.000932759		100.767	0.00204		100.764	0.00213		100.767	0.00232		100.753	0.000864168		100.746	0.00237		100.691	0.000881029
37268	0.09354		37268	0.09354		37268	0.07997		37268	0.10801		38268	0.12226		30268	0.000860982		100.769	0.00244		100.767	0.00283		100.769	0.00252		100.756	0.00141		100.749	0.00212		100.694	0.000935808
37269	0.08515		37269	0.08515		37269	0.07716		37269	0.10439		38269	0.11499		30269	0.000864552		100.772	0.00275		100.769	0.00273		100.772	0.00232		100.759	0.00401		100.752	0.00173		100.697	0.000890159
37270	0.07527		37270	0.07527		37270	0.0711		37270	0.09825		38270	0.11942		30270	0.000874623		100.775	0.00261		100.772	0.0029		100.775	0.00262		100.762	0.00526		100.754	0.00189		100.699	0.000949503
37271	0.06792		37271	0.06792		37271	0.06459		37271	0.08961		38271	0.13301		30271	0.000842494		100.778	0.00197		100.775	0.00264		100.778	0.00254		100.764	0.00519		100.757	0.00244		100.702	0.00080799
37272	0.06668		37272	0.06668		37272	0.06079		37272	0.07942		38272	0.14687		30272	0.000774492		100.781	0.00197		100.778	0.00229		100.781	0.00218		100.767	0.00526		100.76	0.00292		100.705	0.000753211
37273	0.07195		37273	0.07195		37273	0.06081		37273	0.07244		38273	0.15065		30273	0.000718802		100.784	0.00192		100.781	0.00246		100.784	0.00185		100.77	0.00236		100.763	0.00296		100.708	0.00085364
37274	0.07923		37274	0.07923		37274	0.06349		37274	0.0755		38274	0.14143		30274	0.000716147		100.787	0.00182		100.784	0.00213		100.787	0.00199		100.773	0.00275		100.766	0.00292		100.711	0.000812555
37275	0.08266		37275	0.08266		37275	0.06413		37275	0.09196		38275	0.12431		30275	0.000770668		100.79	0.00194		100.787	0.00174		100.79	0.00222		100.776	0.00236		100.769	0.00276		100.714	0.000967763
37276	0.08072		37276	0.08072		37276	0.05732		37276	0.11566		38276	0.10644		30276	0.000866658		100.793	0.00192		100.79	0.00187		100.793	0.00209		100.779	0.00534		100.772	0.00253		100.717	0.00112
37277	0.07745		37277	0.07745		37277	0.04454		37277	0.13183		38277	0.0947		30277	0.000969485		100.796	0.0016		100.793	0.00171		100.796	0.00187		100.782	0.00542		100.775	0.00273		100.72	0.00104
37278	0.07753		37278	0.07753		37278	0.03358		37278	0.12944		38278	0.09137		30278	0.00104		100.798	0.00133		100.796	0.00177		100.798	0.00185		100.785	0.00369		100.778	0.00292		100.722	0.000899289
37279	0.08014		37279	0.08014		37279	0.02957		37279	0.11111		38279	0.09311		30279	0.00106		100.801	0.0015		100.798	0.00192		100.801	0.00205		100.787	0.00141		100.781	0.00223		100.725	0.00081712
37280	0.07999		37280	0.07999		37280	0.03182		37280	0.08817		38280	0.09747		30280	0.00105		100.804	0.00145		100.801	0.00202		100.804	0.00264		100.79	0.00267		100.783	0.00198		100.728	0.000830815
37281	0.07577		37281	0.07577		37281	0.03796		37281	0.07209		38281	0.10522		30281	0.000982164		100.807	0.00123		100.804	0.00182		100.807	0.0024		100.793	0.00259		100.786	0.00173		100.731	0.000812555
37282	0.07183		37282	0.07183		37282	0.04635		37282	0.06907		38282	0.11764		30282	0.000842921		100.81	0.00157		100.807	0.00186		100.81	0.00214		100.796	0.00283		100.789	0.00189		100.734	0.000912984
37283	0.07062		37283	0.07062		37283	0.05556		37283	0.07488		38283	0.13275		30283	0.000671888		100.813	0.00174		100.81	0.00243		100.813	0.00236		100.799	0.00228		100.792	0.0021		100.737	0.000862769
37284	0.07077		37284	0.07077		37284	0.06384		37284	0.0781		38284	0.14394		30284	0.000526953		100.816	0.00187		100.813	0.00257		100.816	0.0023		100.802	0.00149		100.795	0.0026		100.74	0.000903854
37285	0.07104		37285	0.07104		37285	0.06947		37285	0.07437		38285	0.14627		30285	0.00042841		100.819	0.00179		100.816	0.00247		100.819	0.0025		100.805	0.00338		100.798	0.00367		100.743	0.000944938
37286	0.07132		37286	0.07132		37286	0.07104		37286	0.07238		38286	0.14385		30286	0.000368717		100.822	0.0028		100.819	0.00234		100.822	0.00248		100.808	0.00424		100.801	0.00419		100.746	0.000976892
37287	0.07282		37287	0.07282		37287	0.06992		37287	0.08185		38287	0.14677		30287	0.000338319		100.824	0.00273		100.822	0.00194		100.824	0.0037		100.811	0.00346		100.804	0.0031		100.749	0.000999717
37288	0.07777		37288	0.07777		37288	0.07149		37288	0.1025		38288	0.15923		30288	0.000329571		100.827	0.00217		100.824	0.00179		100.827	0.00405		100.814	0.00275		100.806	0.00239		100.751	0.000862769
37289	0.08506		37289	0.08506		37289	0.08022		37289	0.12567		38289	0.17246		30289	0.000338039		100.83	0.00174		100.827	0.00156		100.83	0.00368		100.816	0.0033		100.809	0.00132		100.754	0.000862769
37290	0.08937		37290	0.08937		37290	0.09498		37290	0.1408		38290	0.1749		30290	0.000371164		100.833	0.00192		100.83	0.0022		100.833	0.00232		100.819	0.00354		100.812	0.00162		100.757	0.000990587
37291	0.08834		37291	0.08834		37291	0.11013		37291	0.14242		38291	0.16615		30291	0.000444114		100.836	0.00167		100.833	0.00262		100.836	0.00214		100.822	0.00393		100.815	0.00173		100.76	0.000981457
37292	0.08625		37292	0.08625		37292	0.11879		37292	0.13415		38292	0.15256		30292	0.000550526		100.839	0.00121		100.836	0.00272		100.839	0.00238		100.825	0.0033		100.818	0.0021		100.763	0.000785166
37293	0.08737		37293	0.08737		37293	0.11687		37293	0.12433		38293	0.13725		30293	0.000652097		100.842	0.00177		100.839	0.00246		100.842	0.00303		100.828	0.00267		100.821	0.00244		100.766	0.000620829
37294	0.0892		37294	0.0892		37294	0.10588		37294	0.11772		38294	0.12242		30294	0.000705326		100.845	0.00187		100.842	0.00208		100.845	0.00315		100.831	0.00299		100.824	0.00221		100.769	0.000762341
37295	0.08511		37295	0.08511		37295	0.09098		37295	0.1111		38295	0.11246		30295	0.000697436		100.847	0.00217		100.845	0.00215		100.847	0.00271		100.834	0.0022		100.827	0.00242		100.772	0.00081712
37296	0.07336		37296	0.07336		37296	0.07685		37296	0.09829		38296	0.11066		30296	0.000654722		100.85	0.00231		100.847	0.00236		100.85	0.00214		100.837	0.00173		100.829	0.00223		100.774	0.00084451
37297	0.06046		37297	0.06046		37297	0.06485		37297	0.08052		38297	0.11536		30297	0.000600738		100.853	0.00234		100.85	0.00212		100.853	0.00279		100.84	0.00244		100.832	0.00289		100.777	0.000794296
37298	0.0554		37298	0.0554		37298	0.05399		37298	0.06752		38298	0.12044		30298	0.000536552		100.856	0.00211		100.853	0.00195		100.856	0.00289		100.842	0.00275		100.835	0.00239		100.78	0.000926678
37299	0.06287		37299	0.06287		37299	0.0452		37299	0.06862		38299	0.1236		30299	0.000468021		100.859	0.00165		100.856	0.00174		100.859	0.00342		100.845	0.00181		100.838	0.00255		100.783	0.001
37300	0.08073		37300	0.08073		37300	0.04188		37300	0.08605		38300	0.13146		30300	0.000407987		100.862	0.00195		100.859	0.00161		100.862	0.00264		100.848	0.000157122		100.841	0.00244		100.786	0.00113
37301	0.10413		37301	0.10413		37301	0.0469		37301	0.11251		38301	0.14922		30301	0.00035605		100.865	0.00169		100.862	0.00158		100.865	0.0025		100.851	0.000549925		100.844	0.00226		100.789	0.00112
37302	0.12932		37302	0.12932		37302	0.05982		37302	0.13337		38302	0.17076		30302	0.000302463		100.868	0.00187		100.865	0.00199		100.868	0.00311		100.854	0.000707047		100.847	0.00226		100.792	0.00112
37303	0.14873		37303	0.14873		37303	0.07514		37303	0.13698		38303	0.18642		30303	0.000256361		100.871	0.00192		100.868	0.00205		100.871	0.0038		100.857	0.00471		100.85	0.00244		100.795	0.000954068
37304	0.15128		37304	0.15128		37304	0.08533		37304	0.124		38304	0.1951		30304	0.000251579		100.873	0.0014		100.871	0.00252		100.873	0.0038		100.86	0.00668		100.853	0.00216		100.797	0.000963198
37305	0.13496		37305	0.13496		37305	0.08651		37305	0.10525		38305	0.20088		30305	0.00031737		100.876	0.00113		100.873	0.0021		100.876	0.00372		100.862	0.00754		100.856	0.00178		100.8	0.000876464
37306	0.1107		37306	0.1107		37306	0.08059		37306	0.09198		38306	0.20342		30306	0.000448775		100.879	0.0016		100.876	0.002		100.879	0.00295		100.865	0.00204		100.858	0.00173		100.803	0.000871899
37307	0.09024		37307	0.09024		37307	0.07413		37307	0.08752		38307	0.20169		30307	0.000597843		100.882	0.00182		100.879	0.00234		100.882	0.00332		100.868	0.00165		100.861	0.00214		100.806	0.000871899
37308	0.0777		37308	0.0777		37308	0.07409		37308	0.08792		38308	0.20053		30308	0.000693775		100.885	0.00165		100.882	0.00291		100.885	0.00289		100.871	0.000942729		100.864	0.00239		100.809	0.000912984
37309	0.0741		37309	0.0741		37309	0.08209		37309	0.0894		38309	0.20255		30309	0.000686116		100.888	0.0014		100.885	0.00265		100.888	0.00256		100.874	0.000392804		100.867	0.00246		100.812	0.000899289
37310	0.08121		37310	0.08121		37310	0.09323		37310	0.09275		38310	0.20368		30310	0.000595471		100.891	0.00172		100.888	0.00298		100.891	0.00232		100.877	0.000864168		100.87	0.00232		100.815	0.000867334
37311	0.09602		37311	0.09602		37311	0.10001		37311	0.10172		38311	0.20243		30311	0.000497498		100.894	0.0016		100.891	0.00275		100.894	0.00218		100.88	0.00118		100.873	0.00223		100.818	0.000995152
37312	0.10839		37312	0.10839		37312	0.09802		37312	0.11734		38312	0.20095		30312	0.000438622		100.897	0.00155		100.894	0.00296		100.897	0.00232		100.883	0.00126		100.876	0.00207		100.821	0.0011
37313	0.11017		37313	0.11017		37313	0.08922		37313	0.13611		38313	0.19809		30313	0.000420383		100.899	0.00145		100.897	0.00259		100.899	0.00295		100.886	0.00149		100.879	0.00196		100.823	0.00109
37314	0.10095		37314	0.10095		37314	0.07813		37314	0.15246		38314	0.18886		30314	0.000441285		100.902	0.00125		100.899	0.00262		100.902	0.00256		100.888	0.00141		100.882	0.00187		100.826	0.000894724
37315	0.08528		37315	0.08528		37315	0.06846		37315	0.16188		38315	0.16943		30315	0.00050438		100.905	0.00136		100.902	0.00264		100.905	0.00234		100.891	0.00102		100.884	0.00196		100.829	0.000789731
37316	0.06984		37316	0.06984		37316	0.06289		37316	0.16712		38316	0.14537		30316	0.000603262		100.908	0.0018		100.905	0.00205		100.908	0.00226		100.894	0.000942729		100.887	0.00264		100.832	0.000716692
37317	0.0594		37317	0.0594		37317	0.06114		37317	0.17664		38317	0.13001		30317	0.000712147		100.911	0.00202		100.908	0.00186		100.911	0.00238		100.897	0.00102		100.89	0.00235		100.835	0.000908419
37318	0.05507		37318	0.05507		37318	0.06142		37318	0.19198		38318	0.12924		30318	0.000794722		100.914	0.00194		100.911	0.00203		100.914	0.00325		100.9	0.00118		100.893	0.00251		100.838	0.000958633
37319	0.05566		37319	0.05566		37319	0.0638		37319	0.20662		38319	0.13522		30319	0.000813205		100.917	0.00275		100.914	0.00233		100.917	0.00413		100.903	0.00118		100.896	0.00296		100.841	0.000917548
37320	0.05747		37320	0.05747		37320	0.06792		37320	0.22168		38320	0.13607		30320	0.000736539		100.92	0.00254		100.917	0.00252		100.92	0.00401		100.906	0.00157		100.899	0.00362		100.844	0.00085364
37321	0.05682		37321	0.05682		37321	0.07102		37321	0.24955		38321	0.12885		30321	0.000583561		100.922	0.00251		100.92	0.0026		100.922	0.00342		100.909	0.00189		100.902	0.00362		100.847	0.000931243
37322	0.05412		37322	0.05412		37322	0.07062		37322	0.29241		38322	0.12055		30322	0.000429787		100.925	0.00179		100.922	0.00205		100.925	0.00307		100.912	0.00267		100.905	0.0033		100.849	0.000926678
37323	0.0524		37323	0.0524		37323	0.06733		37323	0.33081		38323	0.1164		30323	0.000331507		100.928	0.00201		100.925	0.0021		100.928	0.0035		100.915	0.00173		100.907	0.00312		100.852	0.00083538
37324	0.05266		37324	0.05266		37324	0.06427		37324	0.34311		38324	0.11431		30324	0.000283989		100.931	0.00258		100.928	0.00223		100.931	0.0034		100.917	0.00173		100.91	0.00212		100.855	0.000885594
37325	0.05317		37325	0.05317		37325	0.06453		37325	0.3244		38325	0.11018		30325	0.000262297		100.934	0.00273		100.931	0.00295		100.934	0.0026		100.92	0.00102		100.913	0.00257		100.858	0.000858205
37326	0.05304		37326	0.05304		37326	0.06878		37326	0.28267		38326	0.10305		30326	0.000256194		100.937	0.00227		100.934	0.0026		100.937	0.00285		100.923	0.00165		100.916	0.00308		100.861	0.000789731
37327	0.05328		37327	0.05328		37327	0.07395		37327	0.23133		38327	0.09603		30327	0.000261237		100.94	0.0026		100.937	0.00234		100.94	0.00303		100.926	0.00212		100.919	0.00408		100.864	0.000771471
37328	0.05441		37328	0.05441		37328	0.07667		37328	0.18569		38328	0.09329		30328	0.000265011		100.943	0.00226		100.94	0.00212		100.943	0.00346		100.929	0.00236		100.922	0.00351		100.867	0.000739517
37329	0.05523		37329	0.05523		37329	0.07831		37329	0.1535		38329	0.09533		30329	0.000254643		100.946	0.00219		100.943	0.00269		100.946	0.0024		100.932	0.0033		100.925	0.00346		100.87	0.000858205
37330	0.0538		37330	0.0538		37330	0.08198		37330	0.13145		38330	0.09696		30330	0.00023491		100.948	0.00224		100.946	0.00322		100.948	0.00197		100.935	0.00377		100.928	0.00294		100.873	0.000730387
37331	0.05043		37331	0.05043		37331	0.08666		37331	0.11416		38331	0.09262		30331	0.000227898		100.951	0.003		100.948	0.00285		100.951	0.00242		100.938	0.00267		100.931	0.0039		100.875	0.000721257
37332	0.04903		37332	0.04903		37332	0.08809		37332	0.10053		38332	0.08472		30332	0.000252155		100.954	0.00261		100.951	0.00366		100.954	0.00338		100.941	0.00204		100.933	0.00458		100.878	0.000748647
37333	0.0536		37333	0.0536		37333	0.0828		37333	0.092		38333	0.08197		30333	0.000309539		100.957	0.00212		100.954	0.00332		100.957	0.0035		100.943	0.00212		100.936	0.00392		100.881	0.000639088
37334	0.0653		37334	0.0653		37334	0.07204		37334	0.08689		38334	0.08766		30334	0.000388784		100.96	0.0018		100.957	0.00316		100.96	0.00279		100.946	0.00385		100.939	0.00273		100.884	0.000602569
37335	0.08329		37335	0.08329		37335	0.06303		37335	0.07925		38335	0.09789		30335	0.000470757		100.963	0.00206		100.96	0.00207		100.963	0.0013		100.949	0.00605		100.942	0.00214		100.887	0.000652783
37336	0.10619		37336	0.10619		37336	0.06322		37336	0.06764		38336	0.10894		30336	0.000536802		100.966	0.00219		100.963	0.00244		100.966	0.00169		100.952	0.00809		100.945	0.00235		100.89	0.00081712
37337	0.13146		37337	0.13146		37337	0.07442		37337	0.05898		38337	0.118		30337	0.000588015		100.969	0.00265		100.966	0.00267		100.969	0.00197		100.955	0.00833		100.948	0.00262		100.893	0.000995152
37338	0.15129		37338	0.15129		37338	0.09086		37338	0.05982		38338	0.12102		30338	0.000643645		100.972	0.00233		100.969	0.0028		100.972	0.00177		100.958	0.00479		100.951	0.00228		100.896	0.000862769
37339	0.15299		37339	0.15299		37339	0.1002		37339	0.07009		38339	0.11524		30339	0.000705855		100.974	0.00243		100.972	0.00275		100.974	0.00189		100.961	0.00401		100.954	0.00285		100.898	0.000986022
37340	0.13376		37340	0.13376		37340	0.09393		37340	0.08578		38340	0.10398		30340	0.000753221		100.977	0.00167		100.974	0.00384		100.977	0.00232		100.964	0.00173		100.957	0.00298		100.901	0.00109
37341	0.10945		37341	0.10945		37341	0.07814		37341	0.10293		38341	0.09602		30341	0.000780294		100.98	0.00199		100.977	0.00343		100.98	0.00309		100.966	0.00173		100.959	0.00303		100.904	0.00105
37342	0.0959		37342	0.0959		37342	0.06538		37342	0.11816		38342	0.09665		30342	0.000801518		100.983	0.00217		100.98	0.00282		100.983	0.0036		100.969	0.00134		100.962	0.00237		100.907	0.000776036
37343	0.09195		37343	0.09195		37343	0.06028		37343	0.13243		38343	0.10243		30343	0.000820841		100.986	0.00179		100.983	0.002		100.986	0.00317		100.972	0.00267		100.965	0.00219		100.91	0.000739517
37344	0.08791		37344	0.08791		37344	0.05961		37344	0.15528		38344	0.10532		30344	0.000831165		100.989	0.00182		100.986	0.00197		100.989	0.00232		100.975	0.0033		100.968	0.00246		100.913	0.00102
37345	0.07975		37345	0.07975		37345	0.06005		37345	0.19445		38345	0.09981		30345	0.000817669		100.992	0.00209		100.989	0.00215		100.992	0.00203		100.978	0.00338		100.971	0.0023		100.916	0.0012
37346	0.07074		37346	0.07074		37346	0.06243		37346	0.24082		38346	0.08838		30346	0.000776112		100.995	0.00258		100.992	0.00272		100.995	0.00315		100.981	0.00526		100.974	0.00242		100.919	0.00118
37347	0.06474		37347	0.06474		37347	0.07116		37347	0.27176		38347	0.07895		30347	0.000733399		100.998	0.0028		100.995	0.00278		100.998	0.00405		100.984	0.00683		100.977	0.00269		100.922	0.00102
37348	0.06247		37348	0.06247		37348	0.09111		37348	0.27021		38348	0.07698		30348	0.000708382		101	0.00278		100.998	0.0026		101	0.0036		100.987	0.00613		100.98	0.00294		100.924	0.001
37349	0.06363		37349	0.06363		37349	0.12332		37349	0.23686		38349	0.08359		30349	0.000707445		101.003	0.00268		101	0.00221		101.003	0.00293		100.99	0.00369		100.983	0.00267		100.927	0.000917548
37350	0.06922		37350	0.06922		37350	0.16154		37350	0.18844		38350	0.09832		30350	0.000760282		101.006	0.00216		101.003	0.00205		101.006	0.0022		100.993	0.00605		100.985	0.00305		100.93	0.00104
37351	0.07995		37351	0.07995		37351	0.1946		37351	0.14515		38351	0.11992		30351	0.000878031		101.009	0.00202		101.006	0.00205		101.009	0.00356		100.995	0.00644		100.988	0.00328		100.933	0.00109
37352	0.09348		37352	0.09348		37352	0.21454		37352	0.11523		38352	0.14694		30352	0.001		101.012	0.00175		101.009	0.00187		101.012	0.00439		100.998	0.00597		100.991	0.00296		100.936	0.000917548
37353	0.10581		37353	0.10581		37353	0.22078		37353	0.09597		38353	0.18064		30353	0.00103		101.015	0.00197		101.012	0.0021		101.015	0.00452		101.001	0.00291		100.994	0.00226		100.939	0.000894724
37354	0.11497		37354	0.11497		37354	0.21966		37354	0.08433		38354	0.22372		30354	0.00093656		101.018	0.00209		101.015	0.00179		101.018	0.00433		101.004	0.00424		100.997	0.00308		100.942	0.000839945
37355	0.11984		37355	0.11984		37355	0.22319		37355	0.07869		38355	0.2673		30355	0.00076614		101.021	0.00212		101.018	0.00161		101.021	0.00348		101.007	0.00699		101	0.00371		100.945	0.00101
37356	0.11824		37356	0.11824		37356	0.2399		37356	0.07761		38356	0.28969		30356	0.000620982		101.023	0.00197		101.021	0.00159		101.023	0.00303		101.01	0.00691		101.003	0.00314		100.948	0.00105
37357	0.1098		37357	0.1098		37357	0.26082		37357	0.08335		38357	0.28299		30357	0.000540894		101.026	0.00227		101.023	0.00176		101.026	0.00311		101.013	0.00691		101.006	0.00278		100.951	0.00109
37358	0.09851		37358	0.09851		37358	0.26369		37358	0.10363		38358	0.26177		30358	0.000508467		101.029	0.00222		101.026	0.00233		101.029	0.0047		101.016	0.00251		101.008	0.00269		100.953	0.00122
37359	0.08944		37359	0.08944		37359	0.23678		37359	0.14303		38359	0.23944		30359	0.000503156		101.032	0.00187		101.029	0.00239		101.032	0.00547		101.019	0.0055		101.011	0.00278		100.956	0.00118
37360	0.08306		37360	0.08306		37360	0.19086		37360	0.18861		38360	0.22069		30360	0.000514095		101.035	0.00189		101.032	0.00278		101.035	0.00476		101.021	0.00691		101.014	0.00319		100.959	0.00108
37361	0.07628		37361	0.07628		37361	0.14568		37361	0.21379		38361	0.2089		30361	0.00051853		101.038	0.00238		101.035	0.00296		101.038	0.0036		101.024	0.00778		101.017	0.00383		100.962	0.000762341
37362	0.06935		37362	0.06935		37362	0.11393		37362	0.20846		38362	0.20286		30362	0.000488089		101.041	0.00246		101.038	0.0033		101.041	0.00234		101.027	0.00385		101.02	0.00362		100.965	0.000730387
37363	0.06741		37363	0.06741		37363	0.10019		37363	0.19051		38363	0.19702		30363	0.000429461		101.044	0.00239		101.041	0.00239		101.044	0.0026		101.03	0.00306		101.023	0.00324		100.968	0.000598004
37364	0.07426		37364	0.07426		37364	0.10361		37364	0.18003		38364	0.19019		30364	0.000391639		101.047	0.00211		101.044	0.00177		101.047	0.00319		101.033	0.00275		101.026	0.00303		100.971	0.000680173
37365	0.08892		37365	0.08892		37365	0.11857		37365	0.17983		38365	0.1836		30365	0.00042259		101.049	0.00221		101.047	0.00173		101.049	0.00277		101.036	0.00204		101.029	0.00285		100.974	0.000881029
37366	0.10724		37366	0.10724		37366	0.13879		37366	0.17933		38366	0.17182		30366	0.000541954		101.052	0.0026		101.049	0.0015		101.052	0.00336		101.039	0.00306		101.032	0.00148		100.976	0.000958633
37367	0.12475		37367	0.12475		37367	0.1602		37367	0.16744		38367	0.14884		30367	0.000726082		101.055	0.00253		101.052	0.00256		101.055	0.00435		101.042	0.00204		101.034	0.00264		100.979	0.000940373
37368	0.14111		37368	0.14111		37368	0.1788		37368	0.145		38368	0.11939		30368	0.000883458		101.058	0.00254		101.055	0.00334		101.058	0.00454		101.044	0.00212		101.037	0.00289		100.982	0.00084451
37369	0.15962		37369	0.15962		37369	0.18811		37369	0.12315		38369	0.09503		30369	0.000916963		101.061	0.00254		101.058	0.00361		101.061	0.00594		101.047	0.00424		101.04	0.00289		100.985	0.00080799
37370	0.17773		37370	0.17773		37370	0.18024		37370	0.11034		38370	0.0846		30370	0.000825542		101.064	0.00339		101.061	0.00306		101.064	0.00828		101.05	0.00566		101.043	0.00267		100.988	0.000862769
37371	0.18464		37371	0.18464		37371	0.15441		37371	0.10596		38371	0.09049		30371	0.00067553		101.067	0.00356		101.064	0.00259		101.067	0.0086		101.053	0.00464		101.046	0.00214		100.991	0.000954068
37372	0.17409		37372	0.17409		37372	0.12447		37372	0.10388		38372	0.10789		30372	0.000525555		101.07	0.00507		101.067	0.00347		101.07	0.00677		101.056	0.00173		101.049	0.00175		100.994	0.001
37373	0.15061		37373	0.15061		37373	0.11067		37373	0.1011		38373	0.12803		30373	0.000415067		101.073	0.00561		101.07	0.00452		101.073	0.00559		101.059	0.00864		101.052	0.00178		100.997	0.00105
37374	0.12313		37374	0.12313		37374	0.12768		37374	0.10178		38374	0.14518		30374	0.000360531		101.076	0.00401		101.073	0.00426		101.076	0.00393		101.062	0.01171		101.055	0.0018		100.999	0.000940373
37375	0.09925		37375	0.09925		37375	0.17684		37375	0.11447		38375	0.15678		30375	0.000346687		101.078	0.0028		101.076	0.00278		101.078	0.00372		101.065	0.01689		101.058	0.00244		101.002	0.000821685
37376	0.08196		37376	0.08196		37376	0.23386		37376	0.14675		38376	0.15869		30376	0.000345265		101.081	0.00197		101.078	0.00231		101.081	0.00362		101.068	0.01296		101.061	0.00205		101.005	0.000885594
37377	0.07136		37377	0.07136		37377	0.26018		37377	0.19393		38377	0.14959		30377	0.000346625		101.084	0.00256		101.081	0.00257		101.084	0.00378		101.07	0.00707		101.063	0.00194		101.008	0.000963198
37378	0.0689		37378	0.0689		37378	0.24595		37378	0.23395		38378	0.13665		30378	0.00035961		101.087	0.00546		101.084	0.00226		101.087	0.01015		101.073	0.00283		101.066	0.00223		101.011	0.00101
37379	0.07426		37379	0.07426		37379	0.2158		37379	0.24368		38379	0.12776		30379	0.000384762		101.09	0.01137		101.087	0.00527		101.09	0.02243		101.076	0.00306		101.069	0.00324		101.014	0.000940373
37380	0.08063		37380	0.08063		37380	0.19089		37380	0.21945		38380	0.12476		30380	0.00040794		101.093	0.01355		101.09	0.00955		101.093	0.03791		101.079	0.0022		101.072	0.00269		101.017	0.000912984
37381	0.08069		37381	0.08069		37381	0.17409		37381	0.17803		38381	0.12544		30381	0.000416203		101.096	0.01577		101.093	0.01702		101.096	0.04603		101.082	0.00181		101.075	0.0026		101.02	0.000926678
37382	0.07397		37382	0.07397		37382	0.16075		37382	0.14166		38382	0.12366		30382	0.000404612		101.099	0.01055		101.096	0.01631		101.099	0.04082		101.085	0.00951		101.078	0.00189		101.023	0.001
37383	0.06487		37383	0.06487		37383	0.14776		37383	0.12438		38383	0.11373		30383	0.00038268		101.102	0.01038		101.099	0.01514		101.102	0.03094		101.088	0.0154		101.081	0.00219		101.025	0.00083538
37384	0.05825		37384	0.05825		37384	0.13804		37384	0.12825		38384	0.09758		30384	0.000382884		101.104	0.00777		101.102	0.0109		101.104	0.0226		101.091	0.0176		101.084	0.0028		101.028	0.000611699
37385	0.05787		37385	0.05787		37385	0.13637		37385	0.14598		38385	0.08164		30385	0.000436968		101.107	0.00583		101.104	0.00872		101.107	0.01851		101.094	0.01618		101.087	0.00408		101.031	0.000607134
37386	0.06531		37386	0.06531		37386	0.14174		37386	0.16465		38386	0.0692		30386	0.000545235		101.11	0.00361		101.107	0.00859		101.11	0.01432		101.097	0.0132		101.089	0.01456		101.034	0.00080799
37387	0.07843		37387	0.07843		37387	0.14776		37387	0.17228		38387	0.06		30387	0.000669502		101.113	0.00413		101.11	0.00623		101.113	0.0133		101.099	0.01249		101.092	0.03775		101.037	0.000903854
37388	0.08896		37388	0.08896		37388	0.14542		37388	0.1676		38388	0.05481		30388	0.000742285		101.116	0.00423		101.113	0.00588		101.116	0.00812		101.102	0.01076		101.095	0.05295		101.04	0.000762341
37389	0.08785		37389	0.08785		37389	0.12912		37389	0.1603		38389	0.05619		30389	0.000723615		101.119	0.00558		101.116	0.00374		101.119	0.00793		101.105	0.0099		101.098	0.05352		101.043	0.000739517
37390	0.07575		37390	0.07575		37390	0.10649		37390	0.15908		38390	0.06492		30390	0.000651575		101.122	0.00554		101.119	0.00425		101.122	0.00702		101.108	0.0099		101.101	0.03928		101.046	0.000748647
37391	0.06114		37391	0.06114		37391	0.09276		37391	0.16175		38391	0.07857		30391	0.000597972		101.125	0.00492		101.122	0.00423		101.125	0.00789		101.111	0.00982		101.104	0.02857		101.049	0.00084451
37392	0.05137		37392	0.05137		37392	0.09473		37392	0.15778		38392	0.09112		30392	0.000607638		101.127	0.0042		101.125	0.00487		101.127	0.00702		101.114	0.00487		101.107	0.01845		101.052	0.000908419
37393	0.05077		37393	0.05077		37393	0.10984		37393	0.14173		38393	0.09485		30393	0.00066855		101.13	0.0033		101.127	0.00428		101.13	0.00706		101.117	0.00393		101.11	0.01144		101.054	0.00103
37394	0.05939		37394	0.05939		37394	0.13282		37394	0.12083		38394	0.08713		30394	0.000708366		101.133	0.00251		101.13	0.00337		101.133	0.0061		101.12	0.00314		101.112	0.00861		101.057	0.00107
37395	0.07134		37395	0.07134		37395	0.15716		37395	0.10677		38395	0.07289		30395	0.000676231		101.136	0.00204		101.133	0.00283		101.136	0.0059		101.123	0.0011		101.115	0.00889		101.06	0.00114
37396	0.08001		37396	0.08001		37396	0.17869		37396	0.10783		38396	0.05941		30396	0.000595047		101.139	0.00207		101.136	0.00288		101.139	0.00549		101.125	0.000942729		101.118	0.01		101.063	0.000931243
37397	0.08436		37397	0.08436		37397	0.19804		37397	0.13019		38397	0.05141		30397	0.000505468		101.142	0.00248		101.139	0.00298		101.142	0.00494		101.128	0.00173		101.121	0.00984		101.066	0.00117
37398	0.08666		37398	0.08666		37398	0.21204		37398	0.17933		38398	0.04954		30398	0.00044986		101.145	0.00265		101.142	0.00293		101.145	0.00537		101.131	0.00338		101.124	0.00836		101.069	0.00116
37399	0.08614		37399	0.08614		37399	0.20973		37399	0.25734		38399	0.05216		30399	0.000482187		101.148	0.00239		101.145	0.00278		101.148	0.00492		101.134	0.00456		101.127	0.00802		101.072	0.00113
37400	0.08014		37400	0.08014		37400	0.18635		37400	0.35246		38400	0.05853		30400	0.00061535		101.151	0.00295		101.148	0.00299		101.151	0.00502		101.137	0.00621		101.13	0.0067		101.075	0.00107
37401	0.07053		37401	0.07053		37401	0.15245		37401	0.4312		38401	0.06893		30401	0.000783285		101.153	0.00339		101.151	0.00285		101.153	0.00486		101.14	0.00534		101.133	0.00608		101.078	0.00131
37402	0.06253		37402	0.06253		37402	0.123		37402	0.45435		38402	0.08237		30402	0.000906542		101.156	0.00298		101.153	0.00273		101.156	0.00447		101.143	0.00448		101.136	0.0056		101.08	0.00121
37403	0.05883		37403	0.05883		37403	0.10531		37403	0.40882		38403	0.09565		30403	0.00098143		101.159	0.00236		101.156	0.00251		101.159	0.00456		101.146	0.00448		101.138	0.00456		101.083	0.00127
37404	0.05899		37404	0.05899		37404	0.09675		37404	0.32114		38404	0.10489		30404	0.00104		101.162	0.00265		101.159	0.00273		101.162	0.00419		101.148	0.00259		101.141	0.00408		101.086	0.00152
37405	0.06245		37405	0.06245		37405	0.08949		37405	0.23375		38405	0.10955		30405	0.00107		101.165	0.00238		101.162	0.00241		101.165	0.00346		101.151	0.00228		101.144	0.0038		101.089	0.00297
37406	0.07028		37406	0.07028		37406	0.07909		37406	0.17059		38406	0.11305		30406	0.00106		101.168	0.00258		101.165	0.00246		101.168	0.00344		101.154	0.00291		101.147	0.00339		101.092	0.00452
37407	0.08377		37407	0.08377		37407	0.06786		37407	0.13112		38407	0.11614		30407	0.001		101.171	0.00233		101.168	0.00309		101.171	0.0038		101.157	0.00244		101.15	0.00351		101.095	0.00684
37408	0.09978		37408	0.09978		37408	0.05916		37408	0.10734		38408	0.11355		30408	0.000881983		101.174	0.00241		101.171	0.00262		101.174	0.00354		101.16	0.00196		101.153	0.00344		101.098	0.00638
37409	0.11105		37409	0.11105		37409	0.0535		37409	0.09661		38409	0.10198		30409	0.000718938		101.177	0.00231		101.174	0.00168		101.177	0.0035		101.163	0.00149		101.156	0.00351		101.101	0.0057
37410	0.11488		37410	0.11488		37410	0.05099		37410	0.10237		38410	0.08668		30410	0.000556062		101.18	0.00227		101.177	0.00194		101.18	0.00372		101.166	0.00212		101.159	0.00344		101.103	0.00362
37411	0.11438		37411	0.11438		37411	0.05163		37411	0.12446		38411	0.07643		30411	0.000432961		101.182	0.00285		101.18	0.00262		101.182	0.0034		101.169	0.00181		101.162	0.0039		101.106	0.00337
37412	0.10996		37412	0.10996		37412	0.05269		37412	0.148		38412	0.07577		30412	0.000361498		101.185	0.00317		101.182	0.00321		101.185	0.00525		101.172	0.00165		101.165	0.00351		101.109	0.00234
37413	0.10128		37413	0.10128		37413	0.05117		37413	0.1529		38413	0.08287		30413	0.000324139		101.188	0.00271		101.185	0.00347		101.188	0.00539		101.174	0.00126		101.167	0.00362		101.112	0.00178
37414	0.09394		37414	0.09394		37414	0.04815		37414	0.13594		38414	0.09284		30414	0.000297496		101.191	0.0027		101.188	0.00296		101.191	0.00449		101.177	0.00181		101.17	0.00314		101.115	0.00187
37415	0.09443		37415	0.09443		37415	0.04758		37415	0.11243		38415	0.10088		30415	0.000281489		101.194	0.00254		101.191	0.00251		101.194	0.00305		101.18	0.00196		101.173	0.00408		101.118	0.00152
37416	0.1024		37416	0.1024		37416	0.05282		37416	0.09828		38416	0.10287		30416	0.000295378		101.197	0.00236		101.194	0.0028		101.197	0.00338		101.183	0.00267		101.176	0.0046		101.121	0.00126
37417	0.11206		37417	0.11206		37417	0.06454		37417	0.0966		38417	0.0974		30417	0.00035884		101.2	0.00185		101.197	0.00264		101.2	0.00303		101.186	0.00244		101.179	0.00371		101.124	0.00129
37418	0.11921		37418	0.11921		37418	0.07937		37418	0.09962		38418	0.08808		30418	0.00047609		101.203	0.0015		101.2	0.00225		101.203	0.00199		101.189	0.00196		101.182	0.00351		101.127	0.0013
37419	0.12278		37419	0.12278		37419	0.08934		37419	0.09891		38419	0.08052		30419	0.000626097		101.206	0.0017		101.203	0.00177		101.206	0.00443		101.192	0.00236		101.185	0.00435		101.129	0.00129
37420	0.12144		37420	0.12144		37420	0.08742		37420	0.09385		38420	0.07766		30420	0.000786572		101.209	0.00238		101.206	0.00168		101.209	0.00506		101.195	0.00267		101.188	0.00378		101.132	0.00113
37421	0.11596		37421	0.11596		37421	0.07622		37421	0.0913		38421	0.07877		30421	0.000967045		101.211	0.00261		101.209	0.00164		101.211	0.00517		101.198	0.0022		101.191	0.00383		101.135	0.00108
37422	0.10972		37422	0.10972		37422	0.06405		37422	0.09703		38422	0.08072		30422	0.00117		101.214	0.00302		101.211	0.00223		101.214	0.00401		101.201	0.00189		101.193	0.0039		101.138	0.00104
37423	0.10467		37423	0.10467		37423	0.05458		37423	0.10991		38423	0.08022		30423	0.00135		101.217	0.00275		101.214	0.00259		101.217	0.00338		101.203	0.00157		101.196	0.00396		101.141	0.0013
37424	0.10412		37424	0.10412		37424	0.04785		37424	0.12617		38424	0.07726		30424	0.00143		101.22	0.00256		101.217	0.00293		101.22	0.00309		101.206	0.00228		101.199	0.00228		101.144	0.00133
37425	0.11252		37425	0.11252		37425	0.04523		37425	0.1493		38425	0.07607		30425	0.00138		101.223	0.00148		101.22	0.00257		101.223	0.00258		101.209	0.00314		101.202	0.00159		101.147	0.00123
37426	0.12704		37426	0.12704		37426	0.04819		37426	0.19019		38426	0.08135		30426	0.00122		101.226	0.0019		101.223	0.00249		101.226	0.00287		101.212	0.00204		101.205	0.00171		101.15	0.00122
37427	0.13791		37427	0.13791		37427	0.0561		37427	0.2532		38427	0.09357		30427	0.000974927		101.229	0.0019		101.226	0.00277		101.229	0.00305		101.215	0.00173		101.208	0.00205		101.153	0.00126
37428	0.13819		37428	0.13819		37428	0.06673		37428	0.32325		38428	0.10714		30428	0.000759817		101.232	0.00206		101.229	0.00282		101.232	0.00252		101.218	0.00212		101.211	0.00235		101.156	0.00123
37429	0.12953		37429	0.12953		37429	0.07782		37429	0.36663		38429	0.11384		30429	0.000693904		101.234	0.00212		101.232	0.00257		101.234	0.0023		101.221	0.00299		101.214	0.00273		101.158	0.00115
37430	0.12104		37430	0.12104		37430	0.0878		37430	0.35573		38430	0.10966		30430	0.000781259		101.237	0.00187		101.234	0.00231		101.237	0.00256		101.224	0.00275		101.217	0.00285		101.161	0.001
37431	0.12255		37431	0.12255		37431	0.09536		37431	0.29931		38431	0.09828		30431	0.000913501		101.24	0.00189		101.237	0.00228		101.24	0.00291		101.227	0.00126		101.219	0.00228		101.164	0.00124
37432	0.13611		37432	0.13611		37432	0.10008		37432	0.23321		38432	0.08589		30432	0.000995516		101.243	0.00157		101.24	0.0022		101.243	0.00332		101.229	0.000549925		101.222	0.00228		101.167	0.00122
37433	0.15443		37433	0.15443		37433	0.10149		37433	0.18429		38433	0.07616		30433	0.00104		101.246	0.00234		101.243	0.00218		101.246	0.00334		101.232	0.000628486		101.225	0.00248		101.17	0.00109
37434	0.16829		37434	0.16829		37434	0.09708		37434	0.15821		38434	0.07178		30434	0.00109		101.249	0.00268		101.246	0.002		101.249	0.00338		101.235	0.00251		101.228	0.00285		101.173	0.00105
37435	0.17398		37435	0.17398		37435	0.08583		37435	0.15232		38435	0.07392		30435	0.00116		101.252	0.00292		101.249	0.00168		101.252	0.00258		101.238	0.00424		101.231	0.0028		101.176	0.00123
37436	0.17199		37436	0.17199		37436	0.07224		37436	0.16423		38436	0.07988		30436	0.00119		101.255	0.00236		101.252	0.0021		101.255	0.00212		101.241	0.00401		101.234	0.0031		101.179	0.00111
37437	0.16567		37437	0.16567		37437	0.06299		37437	0.18986		38437	0.08447		30437	0.00118		101.258	0.00207		101.255	0.00249		101.258	0.00256		101.244	0.00283		101.237	0.00289		101.182	0.00113
37438	0.16398		37438	0.16398		37438	0.06241		37438	0.22316		38438	0.08364		30438	0.00116		101.26	0.00226		101.258	0.00283		101.26	0.00258		101.247	0.00228		101.24	0.00292		101.184	0.000999717
37439	0.17384		37439	0.17384		37439	0.0706		37439	0.25709		38439	0.07822		30439	0.00116		101.263	0.00202		101.26	0.00259		101.263	0.00295		101.25	0.00275		101.243	0.0023		101.187	0.0011
37440	0.18692		37440	0.18692		37440	0.0823		37440	0.28297		38440	0.07225		30440	0.00117		101.266	0.00222		101.263	0.00239		101.266	0.00299		101.253	0.00275		101.246	0.00214		101.19	0.00107
37441	0.18638		37441	0.18638		37441	0.08891		37441	0.29704		38441	0.06719		30441	0.00116		101.269	0.00165		101.266	0.00225		101.269	0.00321		101.255	0.00181		101.248	0.00271		101.193	0.0012
37442	0.1675		37442	0.1675		37442	0.08647		37442	0.30871		38442	0.06169		30442	0.00107		101.272	0.00162		101.269	0.00176		101.272	0.00293		101.258	0.00141		101.251	0.00276		101.196	0.00139
37443	0.13874		37443	0.13874		37443	0.07975		37443	0.33457		38443	0.05469		30443	0.000915894		101.275	0.00145		101.272	0.00181		101.275	0.0026		101.261	0.0011		101.254	0.0026		101.199	0.0015
37444	0.10834		37444	0.10834		37444	0.07627		37444	0.3807		38444	0.04719		30444	0.000745955		101.278	0.00158		101.275	0.00186		101.278	0.00183		101.264	0.00212		101.257	0.00248		101.202	0.00133
37445	0.08359		37445	0.08359		37445	0.08112		37445	0.43508		38445	0.04154		30445	0.0005998		101.281	0.00148		101.278	0.0019		101.281	0.00205		101.267	0.00236		101.26	0.0028		101.205	0.000986022
37446	0.07137		37446	0.07137		37446	0.09471		37446	0.47944		38446	0.0388		30446	0.000505052		101.284	0.00177		101.281	0.00199		101.284	0.0026		101.27	0.00204		101.263	0.00303		101.208	0.00081712
37447	0.0726		37447	0.0726		37447	0.11092		37447	0.49135		38447	0.03827		30447	0.000473991		101.287	0.00194		101.284	0.00374		101.287	0.00279		101.273	0.000785608		101.266	0.00285		101.21	0.000730387
37448	0.08316		37448	0.08316		37448	0.12179		37448	0.44837		38448	0.03894		30448	0.000496856		101.289	0.00241		101.287	0.00433		101.289	0.00336		101.276	0.000707047		101.269	0.00378		101.213	0.000707562
37449	0.09789		37449	0.09789		37449	0.12435		37449	0.36473		38449	0.03955		30449	0.000560997		101.292	0.00271		101.289	0.00379		101.292	0.00417		101.279	0.0011		101.272	0.00353		101.216	0.000830815
37450	0.1136		37450	0.1136		37450	0.12165		37450	0.2917		38450	0.03874		30450	0.000671847		101.295	0.00285		101.292	0.00215		101.295	0.00393		101.281	0.00189		101.274	0.0044		101.219	0.00085364
37451	0.13012		37451	0.13012		37451	0.11821		37451	0.26285		38451	0.03616		30451	0.00083887		101.298	0.00207		101.295	0.00189		101.298	0.00279		101.284	0.00141		101.277	0.00378		101.222	0.000821685
37452	0.14559		37452	0.14559		37452	0.11423		37452	0.27242		38452	0.03323		30452	0.00105		101.301	0.0017		101.298	0.00216		101.301	0.00297		101.287	0.00173		101.28	0.0026		101.225	0.000903854
37453	0.1543		37453	0.1543		37453	0.10758		37453	0.29535		38453	0.03262		30453	0.00128		101.304	0.00202		101.301	0.00298		101.304	0.00376		101.29	0.00204		101.283	0.00273		101.228	0.000839945
37454	0.152		37454	0.152		37454	0.09935		37454	0.30395		38454	0.03627		30454	0.00143		101.307	0.00315		101.304	0.0029		101.307	0.00417		101.293	0.00212		101.286	0.00212		101.231	0.000748647
37455	0.14113		37455	0.14113		37455	0.09382		37455	0.28154		38455	0.04459		30455	0.00139		101.31	0.003		101.307	0.00334		101.31	0.00429		101.296	0.00244		101.289	0.00207		101.234	0.000789731
37456	0.13057		37456	0.13057		37456	0.09622		37456	0.23812		38456	0.05623		30456	0.00115		101.313	0.00283		101.31	0.00309		101.313	0.0036		101.299	0.00165		101.292	0.00198		101.237	0.000725822
37457	0.12862		37457	0.12862		37457	0.10942		37457	0.20464		38457	0.06648		30457	0.000851941		101.315	0.00254		101.313	0.00319		101.315	0.00372		101.302	0.00181		101.295	0.00314		101.239	0.000780601
37458	0.13583		37458	0.13583		37458	0.12866		37458	0.20529		38458	0.06911		30458	0.00066254		101.318	0.00248		101.315	0.00233		101.318	0.00305		101.305	0.00157		101.297	0.00358		101.242	0.000858205
37459	0.14683		37459	0.14683		37459	0.14361		37459	0.23895		38459	0.06354		30459	0.000597567		101.321	0.00214		101.318	0.00231		101.321	0.00287		101.308	0.00157		101.3	0.00367		101.245	0.000986022
37460	0.15725		37460	0.15725		37460	0.15036		37460	0.27801		38460	0.05668		30460	0.00061696		101.324	0.0016		101.321	0.00247		101.324	0.0025		101.31	0.000942729		101.303	0.00308		101.248	0.00116
37461	0.16509		37461	0.16509		37461	0.15547		37461	0.28718		38461	0.05454		30461	0.000704402		101.327	0.00155		101.324	0.00229		101.327	0.00244		101.313	0.00118		101.306	0.0028		101.251	0.000986022
37462	0.1696		37462	0.1696		37462	0.16762		37462	0.25736		38462	0.05687		30462	0.000823573		101.33	0.00204		101.327	0.00212		101.33	0.00197		101.316	0.00118		101.309	0.00264		101.254	0.000990587
37463	0.17332		37463	0.17332		37463	0.19214		37463	0.211		38463	0.0606		30463	0.000893114		101.333	0.00195		101.33	0.00194		101.333	0.00232		101.319	0.000942729		101.312	0.00232		101.257	0.00101
37464	0.1782		37464	0.1782		37464	0.22511		37464	0.17335		38464	0.06323		30464	0.000865679		101.336	0.00192		101.333	0.00208		101.336	0.00262		101.322	0.000707047		101.315	0.00191		101.26	0.000912984
37465	0.18156		37465	0.18156		37465	0.25254		37465	0.15384		38465	0.06338		30465	0.000777862		101.339	0.00275		101.336	0.00283		101.339	0.00226		101.325	0.00126		101.318	0.00166		101.263	0.000917548
37466	0.181		37466	0.181		37466	0.26428		37466	0.14807		38466	0.06132		30466	0.000697581		101.341	0.00345		101.339	0.00282		101.341	0.00236		101.328	0.00149		101.321	0.0018		101.265	0.00111
37467	0.17467		37467	0.17467		37467	0.25718		37467	0.14547		38467	0.05961		30467	0.000678511		101.344	0.00335		101.341	0.00298		101.344	0.00262		101.331	0.00181		101.324	0.00178		101.268	0.00126
37468	0.16088		37468	0.16088		37468	0.2303		37468	0.13971		38468	0.06143		30468	0.000742246		101.347	0.00226		101.344	0.00252		101.347	0.00268		101.334	0.00102		101.326	0.00146		101.271	0.00117
37469	0.14574		37469	0.14574		37469	0.19172		37469	0.13425		38469	0.06736		30469	0.000858569		101.35	0.00369		101.347	0.00229		101.35	0.00203		101.337	0.000628486		101.329	0.00189		101.274	0.00113
37470	0.14064		37470	0.14064		37470	0.15581		37470	0.13379		38470	0.07456		30470	0.00095386		101.353	0.00362		101.35	0.00231		101.353	0.00173		101.339	0.00134		101.332	0.00242		101.277	0.000944938
37471	0.14579		37471	0.14579		37471	0.12921		37471	0.13571		38471	0.07923		30471	0.000969647		101.356	0.00281		101.353	0.00233		101.356	0.00148		101.342	0.00149		101.335	0.00191		101.28	0.000885594
37472	0.14714		37472	0.14714		37472	0.11038		37472	0.13581		38472	0.07994		30472	0.000938199		101.359	0.00241		101.356	0.00202		101.359	0.0022		101.345	0.00126		101.338	0.00228		101.283	0.000620829
37473	0.13512		37473	0.13512		37473	0.0992		37473	0.13743		38473	0.07843		30473	0.000968362		101.362	0.00202		101.359	0.0019		101.362	0.00236		101.348	0.000707047		101.341	0.00294		101.286	0.000634524
37474	0.11493		37474	0.11493		37474	0.10002		37474	0.14805		38474	0.07664		30474	0.00114		101.365	0.00201		101.362	0.00177		101.365	0.00301		101.351	0.000942729		101.344	0.00269		101.288	0.000744082
37475	0.09578		37475	0.09578		37475	0.11661		37475	0.16636		38475	0.07603		30475	0.00141		101.368	0.00185		101.365	0.00192		101.368	0.00291		101.354	0.000157122		101.347	0.00198		101.291	0.000940373
37476	0.08202		37476	0.08202		37476	0.1429		37476	0.18061		38476	0.07886		30476	0.00166		101.37	0.00184		101.368	0.00176		101.37	0.00289		101.357	0.000707047		101.35	0.00194		101.294	0.000986022
37477	0.07598		37477	0.07598		37477	0.16391		37477	0.18525		38477	0.08463		30477	0.0018		101.373	0.00184		101.37	0.00226		101.373	0.00201		101.36	0.00134		101.353	0.00235		101.297	0.000976892
37478	0.08033		37478	0.08033		37478	0.17016		37478	0.18779		38478	0.0884		30478	0.00187		101.376	0.00216		101.373	0.00238		101.376	0.00209		101.362	0.00157		101.355	0.00191		101.3	0.000771471
37479	0.09249		37479	0.09249		37479	0.16194		37479	0.19278		38479	0.08646		30479	0.00192		101.379	0.00278		101.376	0.00246		101.379	0.00205		101.365	0.00118		101.358	0.0023		101.303	0.000894724
37480	0.10475		37480	0.10475		37480	0.1451		37480	0.19342		38480	0.08028		30480	0.00197		101.382	0.00293		101.379	0.0021		101.382	0.00212		101.368	0.0011		101.361	0.00292		101.306	0.00106
37481	0.1137		37481	0.1137		37481	0.12911		37481	0.18682		38481	0.07377		30481	0.00209		101.385	0.00393		101.382	0.00199		101.385	0.00224		101.371	0.00126		101.364	0.00321		101.309	0.00104
37482	0.121		37482	0.121		37482	0.11903		37482	0.1827		38482	0.06976		30482	0.00225		101.388	0.00345		101.385	0.00179		101.388	0.0025		101.374	0.00157		101.367	0.00271		101.312	0.000730387
37483	0.12753		37483	0.12753		37483	0.11379		37483	0.18813		38483	0.06846		30483	0.00239		101.391	0.00334		101.388	0.00202		101.391	0.00258		101.377	0.00141		101.37	0.0028		101.315	0.000675608
37484	0.13418		37484	0.13418		37484	0.1145		37484	0.19432		38484	0.06817		30484	0.00241		101.394	0.00201		101.391	0.00299		101.394	0.00293		101.38	0.000864168		101.373	0.00294		101.317	0.000762341
37485	0.14322		37485	0.14322		37485	0.12428		37485	0.18699		38485	0.0674		30485	0.00235		101.397	0.00293		101.394	0.00322		101.397	0.00285		101.383	0.000392804		101.376	0.0026		101.32	0.000954068
37486	0.15593		37486	0.15593		37486	0.13973		37486	0.1653		38486	0.06604		30486	0.0024		101.399	0.00313		101.397	0.00298		101.399	0.00275		101.386	0.00102		101.379	0.00292		101.323	0.000881029
37487	0.17158		37487	0.17158		37487	0.15028		37487	0.14126		38487	0.06495		30487	0.00269		101.402	0.00339		101.399	0.0027		101.402	0.00271		101.388	0.000864168		101.381	0.00283		101.326	0.000730387
37488	0.1856		37488	0.1856		37488	0.1475		37488	0.12442		38488	0.06415		30488	0.00318		101.405	0.00249		101.402	0.00317		101.405	0.00203		101.391	0.00173		101.384	0.00232		101.329	0.00106
37489	0.19104		37489	0.19104		37489	0.13211		37489	0.11717		38489	0.06276		30489	0.00379		101.408	0.00204		101.405	0.00277		101.408	0.00214		101.394	0.00204		101.387	0.0023		101.332	0.00105
37490	0.18718		37490	0.18718		37490	0.11333		37490	0.11928		38490	0.06087		30490	0.00436		101.411	0.00162		101.408	0.0019		101.411	0.00232		101.397	0.00141		101.39	0.0021		101.335	0.00105
37491	0.1779		37491	0.1779		37491	0.10077		37491	0.13142		38491	0.05919		30491	0.00467		101.414	0.00162		101.411	0.00176		101.414	0.00226		101.4	0.00126		101.393	0.00191		101.338	0.000949503
37492	0.16676		37492	0.16676		37492	0.09896		37492	0.15549		38492	0.05713		30492	0.00472		101.417	0.00158		101.414	0.00168		101.417	0.00262		101.403	0.00157		101.396	0.00235		101.341	0.00080799
37493	0.16002		37493	0.16002		37493	0.10834		37493	0.18673		38493	0.05418		30493	0.00458		101.42	0.00182		101.417	0.00213		101.42	0.00236		101.406	0.00157		101.399	0.00205		101.344	0.00085364
37494	0.15839		37494	0.15839		37494	0.12275		37494	0.21017		38494	0.05207		30494	0.00426		101.422	0.00197		101.42	0.0026		101.422	0.00226		101.409	0.00204		101.402	0.00257		101.346	0.000944938
37495	0.15287		37495	0.15287		37495	0.13182		37495	0.21506		38495	0.05254		30495	0.00395		101.425	0.00204		101.422	0.00239		101.425	0.00191		101.412	0.00173		101.405	0.0026		101.349	0.00101
37496	0.13967		37496	0.13967		37496	0.13213		37496	0.20602		38496	0.05486		30496	0.004		101.428	0.00174		101.425	0.00205		101.428	0.00161		101.415	0.00196		101.407	0.00264		101.352	0.000986022
37497	0.12526		37497	0.12526		37497	0.12959		37497	0.19467		38497	0.05762		30497	0.00453		101.431	0.00182		101.428	0.00218		101.431	0.00155		101.418	0.00181		101.41	0.00264		101.355	0.000876464
37498	0.11577		37498	0.11577		37498	0.13186		37498	0.1885		38498	0.06074		30498	0.00541		101.434	0.00185		101.431	0.00239		101.434	0.00236		101.42	0.00118		101.413	0.00235		101.358	0.00081712
37499	0.11113		37499	0.11113		37499	0.1404		37499	0.18897		38499	0.0642		30499	0.0064		101.437	0.00177		101.434	0.00296		101.437	0.00311		101.423	0.00181		101.416	0.00237		101.361	0.00085364
37500	0.1091		37500	0.1091		37500	0.14871		37500	0.19283		38500	0.06636		30500	0.00742		101.44	0.00207		101.437	0.00296		101.44	0.00356		101.426	0.00149		101.419	0.00185		101.364	0.000890159
37501	0.10926		37501	0.10926		37501	0.14941		37501	0.19649		38501	0.06597		30501	0.00859		101.443	0.00281		101.44	0.00228		101.443	0.00344		101.429	0.00189		101.422	0.00171		101.367	0.000967763
37502	0.11216		37502	0.11216		37502	0.14176		37502	0.20089		38502	0.06437		30502	0.00983		101.446	0.00278		101.443	0.00202		101.446	0.00348		101.432	0.00228		101.425	0.00239		101.37	0.000999717
37503	0.11631		37503	0.11631		37503	0.12991		37503	0.20775		38503	0.06248		30503	0.01079		101.448	0.00292		101.446	0.00208		101.448	0.00197		101.435	0.00251		101.428	0.00326		101.372	0.000766906
37504	0.11828		37504	0.11828		37504	0.11731		37504	0.21301		38504	0.05848		30504	0.01105		101.451	0.00224		101.448	0.00272		101.451	0.00177		101.438	0.00149		101.431	0.00387		101.375	0.000794296
37505	0.11513		37505	0.11513		37505	0.10635		37505	0.20775		38505	0.05158		30505	0.01013		101.454	0.00293		101.451	0.00272		101.454	0.00201		101.441	0.00141		101.433	0.00342		101.378	0.000890159
37506	0.10583		37506	0.10583		37506	0.09848		37506	0.19109		38506	0.04528		30506	0.00845		101.457	0.00268		101.454	0.00257		101.457	0.00273		101.444	0.00141		101.436	0.00376		101.381	0.000922113
37507	0.09396		37507	0.09396		37507	0.09429		37507	0.1734		38507	0.04383		30507	0.00738		101.46	0.00211		101.457	0.00226		101.46	0.00376		101.446	0.00118		101.439	0.00312		101.384	0.00080799
37508	0.08758		37508	0.08758		37508	0.09539		37508	0.15763		38508	0.04658		30508	0.00795		101.463	0.00145		101.46	0.00203		101.463	0.00382		101.449	0.0011		101.442	0.00303		101.387	0.00080799
37509	0.09037		37509	0.09037		37509	0.10246		37509	0.1365		38509	0.04849		30509	0.0099		101.466	0.0016		101.463	0.00228		101.466	0.00327		101.452	0.000864168		101.445	0.00292		101.39	0.00081712
37510	0.09667		37510	0.09667		37510	0.11277		37510	0.11023		38510	0.04611		30510	0.0121		101.469	0.00226		101.466	0.00256		101.469	0.00277		101.455	0.000314243		101.448	0.0028		101.393	0.000798861
37511	0.09819		37511	0.09819		37511	0.12162		37511	0.08857		38511	0.04072		30511	0.01368		101.472	0.00256		101.469	0.00207		101.472	0.00362		101.458	0.000549925		101.451	0.00294		101.396	0.000881029
37512	0.0918		37512	0.0918		37512	0.12446		37512	0.07887		38512	0.03519		30512	0.0148		101.475	0.00265		101.472	0.00186		101.475	0.00393		101.461	0.00102		101.454	0.00351		101.398	0.000922113
37513	0.08042		37513	0.08042		37513	0.12036		37513	0.08348		38513	0.03103		30513	0.01625		101.478	0.0018		101.475	0.00145		101.478	0.0037		101.464	0.00126		101.457	0.00296		101.401	0.000912984
37514	0.07012		37514	0.07012		37514	0.11466		37514	0.10476		38514	0.02862		30514	0.0182		101.48	0.00195		101.478	0.00203		101.48	0.00327		101.467	0.00126		101.46	0.00246		101.404	0.000881029
37515	0.06508		37515	0.06508		37515	0.1129		37515	0.14467		38515	0.02773		30515	0.01969		101.483	0.00234		101.48	0.00251		101.483	0.00297		101.47	0.00102		101.463	0.00175		101.407	0.000839945
37516	0.06472		37516	0.06472		37516	0.11606		37516	0.19921		38516	0.0276		30516	0.01992		101.486	0.00239		101.483	0.00269		101.486	0.00277		101.472	0.000785608		101.465	0.00182		101.41	0.00108
37517	0.06728		37517	0.06728		37517	0.12256		37517	0.25792		38517	0.02767		30517	0.01925		101.489	0.00192		101.486	0.00251		101.489	0.00248		101.475	0.000785608		101.468	0.00226		101.413	0.0011
37518	0.07269		37518	0.07269		37518	0.12748		37518	0.31091		38518	0.02824		30518	0.01831		101.492	0.00201		101.489	0.00298		101.492	0.00258		101.478	0.000942729		101.471	0.00257		101.416	0.00116
37519	0.08213		37519	0.08213		37519	0.12705		37519	0.35597		38519	0.0304		30519	0.01727		101.495	0.00185		101.492	0.00311		101.495	0.00226		101.481	0.00181		101.474	0.00276		101.419	0.000849075
37520	0.09565		37520	0.09565		37520	0.12679		37520	0.39412		38520	0.03463		30520	0.01603		101.498	0.0019		101.495	0.00241		101.498	0.0022		101.484	0.00157		101.477	0.00273		101.422	0.00084451
37521	0.10865		37521	0.10865		37521	0.1335		37521	0.41768		38521	0.03946		30521	0.01447		101.501	0.00113		101.498	0.00179		101.501	0.00248		101.487	0.00149		101.48	0.0031		101.424	0.000849075
37522	0.11528		37522	0.11528		37522	0.14313		37522	0.4101		38522	0.04285		30522	0.01277		101.504	0.00111		101.501	0.00164		101.504	0.00293		101.49	0.000785608		101.483	0.00301		101.427	0.000849075
37523	0.11592		37523	0.11592		37523	0.1452		37523	0.36571		38523	0.04411		30523	0.0114		101.506	0.0014		101.504	0.00186		101.506	0.00323		101.493	0.00141		101.486	0.00264		101.43	0.00081712
37524	0.11645		37524	0.11645		37524	0.13598		37524	0.3058		38524	0.04402		30524	0.01042		101.509	0.00167		101.506	0.00228		101.509	0.00311		101.496	0.00212		101.489	0.00242		101.433	0.000734952
37525	0.12063		37525	0.12063		37525	0.12267		37525	0.25769		38525	0.0438		30525	0.00946		101.512	0.00206		101.509	0.00246		101.512	0.00291		101.499	0.00212		101.491	0.00305		101.436	0.000821685
37526	0.12539		37526	0.12539		37526	0.11536		37526	0.2242		38526	0.04297		30526	0.00842		101.515	0.0026		101.512	0.00205		101.515	0.00266		101.501	0.00141		101.494	0.00328		101.439	0.000940373
37527	0.12349		37527	0.12349		37527	0.11947		37527	0.19251		38527	0.0397		30527	0.00765		101.518	0.00273		101.515	0.00176		101.518	0.00214		101.504	0.00228		101.497	0.00267		101.442	0.000935808
37528	0.11111		37528	0.11111		37528	0.13511		37528	0.15931		38528	0.03493		30528	0.00716		101.521	0.00207		101.518	0.00199		101.521	0.00209		101.507	0.00338		101.5	0.0021		101.445	0.000849075
37529	0.09134		37529	0.09134		37529	0.15793		37529	0.13266		38529	0.03216		30529	0.00665		101.524	0.0013		101.521	0.00184		101.524	0.00242		101.51	0.00267		101.503	0.00175		101.448	0.000798861
37530	0.07032		37530	0.07032		37530	0.17983		37530	0.12038		38530	0.03339		30530	0.00613		101.527	0.0014		101.524	0.00184		101.527	0.00238		101.513	0.00149		101.506	0.00159		101.451	0.000776036
37531	0.05397		37531	0.05397		37531	0.19351		37531	0.1266		38531	0.03848		30531	0.00571		101.53	0.0013		101.527	0.00187		101.53	0.00234		101.516	0.0022		101.509	0.0015		101.453	0.000602569
37532	0.04705		37532	0.04705		37532	0.19469		37532	0.15191		38532	0.04595		30532	0.00533		101.532	0.00135		101.53	0.00195		101.532	0.00244		101.519	0.00409		101.512	0.00162		101.456	0.000753211
37533	0.05096		37533	0.05096		37533	0.17836		37533	0.18801		38533	0.05299		30533	0.005		101.535	0.00155		101.532	0.00163		101.535	0.00242		101.522	0.00346		101.515	0.0023		101.459	0.000899289
37534	0.06315		37534	0.06315		37534	0.14543		37534	0.21972		38534	0.05743		30534	0.00501		101.538	0.00162		101.535	0.00164		101.538	0.00256		101.525	0.00385		101.517	0.00196		101.462	0.000899289
37535	0.07931		37535	0.07931		37535	0.11051		37535	0.23852		38535	0.05827		30535	0.00536		101.541	0.00184		101.538	0.00146		101.541	0.00248		101.528	0.00244		101.52	0.0021		101.465	0.00080799
37536	0.09607		37536	0.09607		37536	0.08775		37536	0.24436		38536	0.0555		30536	0.00577		101.544	0.00236		101.541	0.00171		101.544	0.00378		101.53	0.00259		101.523	0.00235		101.468	0.000570615
37537	0.11172		37537	0.11172		37537	0.0768		37537	0.23574		38537	0.05107		30537	0.00598		101.547	0.00207		101.544	0.00218		101.547	0.00388		101.533	0.00196		101.526	0.00289		101.471	0.000607134
37538	0.12442		37538	0.12442		37538	0.07003		37538	0.21248		38538	0.04649		30538	0.00612		101.55	0.0017		101.547	0.00226		101.55	0.00354		101.536	0.00212		101.529	0.00257		101.474	0.000648218
37539	0.13097		37539	0.13097		37539	0.06448		37539	0.1843		38539	0.04135		30539	0.00654		101.553	0.00135		101.55	0.00239		101.553	0.00232		101.539	0.00244		101.532	0.00337		101.477	0.000721257
37540	0.12895		37540	0.12895		37540	0.06236		37540	0.16457		38540	0.03641		30540	0.00754		101.556	0.00138		101.553	0.00231		101.556	0.00273		101.542	0.00204		101.535	0.00339		101.48	0.00080799
37541	0.1194		37541	0.1194		37541	0.06432		37541	0.15844		38541	0.03375		30541	0.00895		101.558	0.00138		101.556	0.00187		101.558	0.00311		101.545	0.00118		101.538	0.00303		101.482	0.00082625
37542	0.10547		37542	0.10547		37542	0.06678		37542	0.1649		38542	0.03427		30542	0.00983		101.561	0.00165		101.558	0.00164		101.561	0.00289		101.548	0.00102		101.541	0.00191		101.485	0.000734952
37543	0.09165		37543	0.09165		37543	0.06715		37543	0.18729		38543	0.03783		30543	0.00936		101.564	0.0019		101.561	0.00179		101.564	0.00252		101.551	0.00204		101.543	0.00232		101.488	0.000780601
37544	0.08481		37544	0.08481		37544	0.0684		37544	0.22734		38544	0.04402		30544	0.00795		101.567	0.00131		101.564	0.00244		101.567	0.00234		101.554	0.00251		101.546	0.00246		101.491	0.000899289
37545	0.08893		37545	0.08893		37545	0.0742		37545	0.2676		38545	0.05154		30545	0.00669		101.57	0.00157		101.567	0.00195		101.57	0.00163		101.556	0.00251		101.549	0.00294		101.494	0.000995152
37546	0.09914		37546	0.09914		37546	0.0832		37546	0.28229		38546	0.05718		30546	0.00596		101.573	0.00209		101.57	0.00158		101.573	0.00151		101.559	0.00165		101.552	0.00262		101.497	0.000931243
37547	0.10665		37547	0.10665		37547	0.0919		37547	0.27021		38547	0.05748		30547	0.00565		101.576	0.00263		101.573	0.00176		101.576	0.00165		101.562	0.00196		101.555	0.00251		101.5	0.00105
37548	0.10811		37548	0.10811		37548	0.09941		37548	0.25244		38548	0.05222		30548	0.00591		101.579	0.00248		101.576	0.00202		101.579	0.0025		101.565	0.00134		101.558	0.00248		101.503	0.000958633
37549	0.10669		37549	0.10669		37549	0.10588		37549	0.24149		38549	0.04379		30549	0.00702		101.582	0.00227		101.579	0.00241		101.582	0.00279		101.568	0.00149		101.561	0.0028		101.505	0.00101
37550	0.10686		37550	0.10686		37550	0.10837		37550	0.23201		38550	0.03485		30550	0.0089		101.585	0.00233		101.582	0.00221		101.585	0.00327		101.571	0.00134		101.564	0.00235		101.508	0.000766906
37551	0.11225		37551	0.11225		37551	0.10245		37551	0.21661		38551	0.02814		30551	0.01087		101.588	0.0019		101.585	0.0015		101.588	0.00425		101.574	0.00149		101.567	0.00189		101.511	0.000885594
37552	0.12447		37552	0.12447		37552	0.0885		37552	0.19932		38552	0.02541		30552	0.01187		101.59	0.00199		101.588	0.00192		101.59	0.00456		101.577	0.00102		101.57	0.00169		101.514	0.00109
37553	0.13896		37553	0.13896		37553	0.0725		37553	0.18973		38553	0.02694		30553	0.01111		101.593	0.0017		101.59	0.00229		101.593	0.0036		101.58	0.00212		101.573	0.00219		101.517	0.00109
37554	0.14439		37554	0.14439		37554	0.05986		37554	0.19373		38554	0.03157		30554	0.00889		101.596	0.00145		101.593	0.00205		101.596	0.00218		101.582	0.00259		101.575	0.00232		101.52	0.000995152
37555	0.13362		37555	0.13362		37555	0.05243		37555	0.21359		38555	0.03646		30555	0.00644		101.599	0.0014		101.596	0.00216		101.599	0.0025		101.585	0.00149		101.578	0.00271		101.523	0.000789731
37556	0.11415		37556	0.11415		37556	0.05035		37556	0.24746		38556	0.03927		30556	0.00471		101.602	0.00207		101.599	0.00251		101.602	0.00275		101.588	0.000785608		101.581	0.00335		101.526	0.000689303
37557	0.09875		37557	0.09875		37557	0.05227		37557	0.291		38557	0.04079		30557	0.00388		101.605	0.00258		101.602	0.00291		101.605	0.00203		101.591	0.00189		101.584	0.00339		101.529	0.000849075
37558	0.09207		37558	0.09207		37558	0.05565		37558	0.33669		38558	0.04316		30558	0.00362		101.608	0.0032		101.605	0.00298		101.608	0.00134		101.594	0.00204		101.587	0.00283		101.532	0.00104
37559	0.09259		37559	0.09259		37559	0.05959		37559	0.36872		38559	0.04659		30559	0.00357		101.611	0.00352		101.608	0.00256		101.611	0.00126		101.597	0.00165		101.59	0.00244		101.534	0.00109
37560	0.098		37560	0.098		37560	0.06494		37560	0.37303		38560	0.04902		30560	0.00345		101.614	0.00361		101.611	0.00169		101.614	0.00205		101.6	0.00118		101.593	0.00246		101.537	0.000912984
37561	0.10664		37561	0.10664		37561	0.07292		37561	0.34737		38561	0.04952		30561	0.00322		101.617	0.00292		101.614	0.00132		101.617	0.00277		101.603	0.00102		101.596	0.00203		101.54	0.000744082
37562	0.11657		37562	0.11657		37562	0.08473		37562	0.30062		38562	0.05075		30562	0.00297		101.619	0.00226		101.617	0.00111		101.619	0.00289		101.606	0.00102		101.599	0.002		101.543	0.00081712
37563	0.12414		37563	0.12414		37563	0.09947		37563	0.25223		38563	0.05567		30563	0.00277		101.622	0.00251		101.619	0.00122		101.622	0.00283		101.609	0.00165		101.601	0.00262		101.546	0.00101
37564	0.1276		37564	0.1276		37564	0.11419		37564	0.2183		38564	0.0637		30564	0.00258		101.625	0.00293		101.622	0.00174		101.625	0.00285		101.612	0.00346		101.604	0.00257		101.549	0.000867334
37565	0.12936		37565	0.12936		37565	0.12775		37565	0.19863		38565	0.07161		30565	0.00234		101.628	0.00211		101.625	0.0019		101.628	0.00289		101.614	0.0044		101.607	0.0021		101.552	0.000867334
37566	0.13158		37566	0.13158		37566	0.14151		37566	0.18275		38566	0.07509		30566	0.00211		101.631	0.00182		101.628	0.00163		101.631	0.00313		101.617	0.00306		101.61	0.00189		101.555	0.000903854
37567	0.13533		37567	0.13533		37567	0.15716		37567	0.16485		38567	0.07075		30567	0.00198		101.634	0.00195		101.631	0.00156		101.634	0.00232		101.62	0.00126		101.613	0.00175		101.558	0.00084451
37568	0.14496		37568	0.14496		37568	0.17527		37568	0.15464		38568	0.06013		30568	0.00199		101.637	0.00192		101.634	0.00179		101.637	0.00183		101.623	0.0011		101.616	0.00212		101.561	0.000730387
37569	0.164		37569	0.164		37569	0.19028		37569	0.16795		38569	0.04799		30569	0.00215		101.64	0.00148		101.637	0.00142		101.64	0.0026		101.626	0.00181		101.619	0.00219		101.563	0.00080799
37570	0.18474		37570	0.18474		37570	0.19085		37570	0.20689		38570	0.03731		30570	0.00236		101.642	0.00187		101.64	0.00166		101.642	0.00348		101.629	0.00141		101.622	0.00285		101.566	0.000734952
37571	0.19083		37571	0.19083		37571	0.17428		37571	0.25404		38571	0.02931		30571	0.00253		101.645	0.00229		101.642	0.00148		101.645	0.00329		101.632	0.0022		101.625	0.00365		101.569	0.000876464
37572	0.17425		37572	0.17425		37572	0.15119		37572	0.28412		38572	0.02441		30572	0.00264		101.648	0.00207		101.645	0.00117		101.648	0.00277		101.635	0.00306		101.627	0.00312		101.572	0.0011
37573	0.14624		37573	0.14624		37573	0.13341		37573	0.28006		38573	0.02199		30573	0.00274		101.651	0.0018		101.648	0.00119		101.651	0.00234		101.638	0.00259		101.63	0.00239		101.575	0.00128
37574	0.12594		37574	0.12594		37574	0.12587		37574	0.24485		38574	0.02137		30574	0.00281		101.654	0.00167		101.651	0.00158		101.654	0.0023		101.641	0.00228		101.633	0.00235		101.578	0.00107
37575	0.11974		37575	0.11974		37575	0.12706		37575	0.20039		38575	0.02211		30575	0.00276		101.657	0.00153		101.654	0.00179		101.657	0.0026		101.643	0.00126		101.636	0.00239		101.581	0.00082625
37576	0.11959		37576	0.11959		37576	0.13223		37576	0.16597		38576	0.02336		30576	0.00249		101.66	0.00165		101.657	0.00163		101.66	0.00317		101.646	0.00134		101.639	0.0021		101.584	0.00054779
37577	0.11778		37577	0.11778		37577	0.1367		37577	0.14384		38577	0.02428		30577	0.0021		101.663	0.00175		101.66	0.00254		101.663	0.00293		101.649	0.00141		101.642	0.00214		101.587	0.000497576
37578	0.11458		37578	0.11458		37578	0.14009		37578	0.13029		38578	0.02482		30578	0.00173		101.666	0.00206		101.663	0.00314		101.666	0.00218		101.652	0.00126		101.645	0.00248		101.59	0.000456492
37579	0.11528		37579	0.11528		37579	0.15129		37579	0.12464		38579	0.02579		30579	0.00144		101.669	0.00217		101.666	0.00233		101.669	0.00173		101.655	0.00134		101.648	0.00271		101.592	0.000671043
37580	0.12343		37580	0.12343		37580	0.18236		37580	0.12525		38580	0.02822		30580	0.00121		101.671	0.00204		101.669	0.00168		101.671	0.00242		101.658	0.00196		101.651	0.00292		101.595	0.000739517
37581	0.13427		37581	0.13427		37581	0.23053		37581	0.12969		38581	0.03223		30581	0.000989648		101.674	0.0018		101.671	0.0015		101.674	0.00266		101.661	0.00149		101.654	0.00412		101.598	0.00082625
37582	0.1386		37582	0.1386		37582	0.27831		37582	0.13885		38582	0.036		30582	0.000833038		101.677	0.00162		101.674	0.00153		101.677	0.00266		101.664	0.00173		101.656	0.00403		101.601	0.000908419
37583	0.13469		37583	0.13469		37583	0.31472		37583	0.15503		38583	0.03704		30583	0.000778269		101.68	0.00184		101.677	0.00243		101.68	0.00287		101.666	0.00314		101.659	0.0041		101.604	0.00104
37584	0.12758		37584	0.12758		37584	0.33724		37584	0.17726		38584	0.03484		30584	0.000808926		101.683	0.00155		101.68	0.00379		101.683	0.00287		101.669	0.00306		101.662	0.00314		101.607	0.000940373
37585	0.12106		37585	0.12106		37585	0.34032		37585	0.20105		38585	0.03103		30585	0.000877221		101.686	0.00276		101.683	0.00395		101.686	0.00283		101.672	0.00181		101.665	0.00339		101.61	0.000935808
37586	0.11772		37586	0.11772		37586	0.31816		37586	0.22511		38586	0.02791		30586	0.000968284		101.689	0.00308		101.686	0.00296		101.689	0.00271		101.675	0.000785608		101.668	0.00326		101.613	0.000789731
37587	0.11911		37587	0.11911		37587	0.27069		37587	0.25606		38587	0.027		30587	0.0011		101.692	0.00334		101.689	0.00203		101.692	0.00228		101.678	0.000549925		101.671	0.00314		101.616	0.000780601
37588	0.12276		37588	0.12276		37588	0.21008		37588	0.29772		38588	0.02792		30588	0.00123		101.695	0.00216		101.692	0.00207		101.695	0.00307		101.681	0.000864168		101.674	0.00253		101.618	0.000894724
37589	0.1229		37589	0.1229		37589	0.15938		37589	0.34155		38589	0.02959		30589	0.00131		101.698	0.00204		101.695	0.0019		101.698	0.00315		101.684	0.00126		101.677	0.00203		101.621	0.000894724
37590	0.11528		37590	0.11528		37590	0.13362		37590	0.37262		38590	0.03131		30590	0.00131		101.701	0.00202		101.698	0.00213		101.701	0.00291		101.687	0.00181		101.68	0.00216		101.624	0.000954068
37591	0.10234		37591	0.10234		37591	0.13143		37591	0.3817		38591	0.03314		30591	0.00129		101.703	0.00226		101.701	0.00228		101.703	0.00289		101.69	0.00141		101.683	0.00251		101.627	0.00104
37592	0.09245		37592	0.09245		37592	0.14371		37592	0.37722		38592	0.0367		30592	0.00126		101.706	0.00199		101.703	0.00264		101.706	0.00287		101.693	0.000864168		101.686	0.00257		101.63	0.00109
37593	0.09248		37593	0.09248		37593	0.15755		37593	0.37531		38593	0.04321		30593	0.0012		101.709	0.00148		101.706	0.00309		101.709	0.00266		101.695	0.00165		101.688	0.00321		101.633	0.00114
37594	0.10445		37594	0.10445		37594	0.16275		37594	0.37099		38594	0.05056		30594	0.00114		101.712	0.00292		101.709	0.00273		101.712	0.00236		101.698	0.00173		101.691	0.00335		101.636	0.000830815
37595	0.12651		37595	0.12651		37595	0.16091		37595	0.34489		38595	0.05521		30595	0.00111		101.715	0.00293		101.712	0.00212		101.715	0.0022		101.701	0.000942729		101.694	0.00303		101.639	0.000543225
37596	0.15016		37596	0.15016		37596	0.15594		37596	0.29721		38596	0.0555		30596	0.00107		101.718	0.00254		101.715	0.00216		101.718	0.00212		101.704	0.000942729		101.697	0.00264		101.642	0.000643653
37597	0.16382		37597	0.16382		37597	0.1453		37597	0.24656		38597	0.05233		30597	0.000982251		101.721	0.00189		101.718	0.0021		101.721	0.00222		101.707	0.00126		101.7	0.00219		101.644	0.000963198
37598	0.16382		37598	0.16382		37598	0.12797		37598	0.21034		38598	0.04797		30598	0.000876342		101.724	0.00212		101.721	0.00192		101.724	0.0036		101.71	0.00377		101.703	0.0018		101.647	0.00113
37599	0.15565		37599	0.15565		37599	0.10902		37599	0.20121		38599	0.04454		30599	0.000808839		101.727	0.00226		101.724	0.00187		101.727	0.00372		101.713	0.00377		101.706	0.00205		101.65	0.000862769
37600	0.1454		37600	0.1454		37600	0.0975		37600	0.22162		38600	0.04253		30600	0.000780098		101.73	0.00217		101.727	0.00153		101.73	0.00362		101.716	0.00299		101.709	0.00219		101.653	0.000885594
37601	0.13321		37601	0.13321		37601	0.10248		37601	0.26025		38601	0.04055		30601	0.000725448		101.732	0.00192		101.73	0.00143		101.732	0.00244		101.719	0.00126		101.712	0.00237		101.656	0.000867334
37602	0.11696		37602	0.11696		37602	0.12685		37602	0.3007		38602	0.03727		30602	0.000610371		101.735	0.00179		101.732	0.00212		101.735	0.00279		101.722	0.0022		101.714	0.00283		101.659	0.000707562
37603	0.1009		37603	0.1009		37603	0.16405		37603	0.33213		38603	0.03265		30603	0.000482167		101.738	0.0018		101.735	0.00241		101.738	0.00291		101.725	0.00236		101.717	0.00312		101.662	0.000657348
37604	0.09327		37604	0.09327		37604	0.20132		37604	0.34988		38604	0.02789		30604	0.000410246		101.741	0.00123		101.738	0.00247		101.741	0.00313		101.727	0.00448		101.72	0.00355		101.665	0.000766906
37605	0.09632		37605	0.09632		37605	0.22731		37605	0.34176		38605	0.02447		30605	0.000434529		101.744	0.00189		101.741	0.00243		101.744	0.00334		101.73	0.00503		101.723	0.00301		101.668	0.00081712
37606	0.10447		37606	0.10447		37606	0.23712		37606	0.29641		38606	0.02307		30606	0.000556698		101.747	0.00209		101.744	0.00221		101.747	0.00285		101.733	0.00495		101.726	0.002		101.671	0.00082625
37607	0.11114		37607	0.11114		37607	0.23204		37607	0.22919		38607	0.02328		30607	0.000721138		101.75	0.00216		101.747	0.0019		101.75	0.00226		101.736	0.00322		101.729	0.00232		101.674	0.000757776
37608	0.11333		37608	0.11333		37608	0.21657		37608	0.16826		38608	0.02422		30608	0.000844598		101.753	0.00162		101.75	0.00233		101.753	0.00283		101.739	0.00251		101.732	0.00237		101.676	0.000744082
37609	0.11256		37609	0.11256		37609	0.19716		37609	0.1251		38609	0.02571		30609	0.000893548		101.756	0.00153		101.753	0.00252		101.756	0.00366		101.742	0.00236		101.735	0.00198		101.679	0.000771471
37610	0.11329		37610	0.11329		37610	0.17973		37610	0.09822		38610	0.02828		30610	0.000886413		101.758	0.00135		101.756	0.0027		101.758	0.00388		101.745	0.00204		101.738	0.00196		101.682	0.000972327
37611	0.11645		37611	0.11645		37611	0.16559		37611	0.08828		38611	0.03148		30611	0.000844623		101.761	0.00136		101.758	0.00221		101.761	0.00305		101.748	0.00173		101.74	0.0023		101.685	0.00081712
37612	0.11887		37612	0.11887		37612	0.1574		37612	0.09672		38612	0.03428		30612	0.000795855		101.764	0.00142		101.761	0.00202		101.764	0.00228		101.751	0.00118		101.743	0.00287		101.688	0.000757776
37613	0.11935		37613	0.11935		37613	0.1623		37613	0.11941		38613	0.03683		30613	0.000771551		101.767	0.0017		101.764	0.0019		101.767	0.00191		101.754	0.00196		101.746	0.00294		101.691	0.000999717
37614	0.12021		37614	0.12021		37614	0.18045		37614	0.1475		38614	0.03979		30614	0.000786197		101.77	0.00211		101.767	0.00186		101.77	0.00203		101.756	0.00212		101.749	0.00287		101.694	0.00101
37615	0.12368		37615	0.12368		37615	0.20044		37615	0.16878		38615	0.0419		30615	0.000854897		101.773	0.00162		101.77	0.00208		101.773	0.00266		101.759	0.00275		101.752	0.00267		101.697	0.00081712
37616	0.12797		37616	0.12797		37616	0.20713		37616	0.1743		38616	0.04097		30616	0.000976782		101.776	0.0012		101.773	0.00205		101.776	0.00242		101.762	0.00361		101.755	0.00267		101.7	0.000707562
37617	0.1306		37617	0.1306		37617	0.19366		37617	0.17089		38617	0.03732		30617	0.0011		101.779	0.00123		101.776	0.00208		101.779	0.00242		101.765	0.00299		101.758	0.00235		101.703	0.000762341
37618	0.13366		37618	0.13366		37618	0.16811		37618	0.17575		38618	0.03339		30618	0.00116		101.782	0.00179		101.779	0.0019		101.782	0.00232		101.768	0.00157		101.761	0.00223		101.705	0.00081712
37619	0.13781		37619	0.13781		37619	0.14544		37619	0.19452		38619	0.03082		30619	0.00115		101.784	0.00197		101.782	0.00179		101.784	0.0024		101.771	0.00126		101.764	0.00223		101.708	0.000881029
37620	0.13697		37620	0.13697		37620	0.13482		37620	0.21352		38620	0.02976		30620	0.00112		101.787	0.00194		101.784	0.00153		101.787	0.00344		101.774	0.000864168		101.767	0.0021		101.711	0.000881029
37621	0.12639		37621	0.12639		37621	0.13709		37621	0.21955		38621	0.02942		30621	0.00108		101.79	0.00192		101.787	0.00155		101.79	0.00425		101.777	0.00126		101.769	0.00159		101.714	0.00080799
37622	0.111		37622	0.111		37622	0.15109		37622	0.2185		38622	0.02932		30622	0.00102		101.793	0.00202		101.79	0.00179		101.793	0.00399		101.78	0.00267		101.772	0.00196		101.717	0.000798861
37623	0.09956		37623	0.09956		37623	0.17585		37623	0.22214		38623	0.02967		30623	0.000961506		101.796	0.00217		101.793	0.00207		101.796	0.00309		101.782	0.00354		101.775	0.00169		101.72	0.000785166
37624	0.09457		37624	0.09457		37624	0.20583		37624	0.22793		38624	0.03002		30624	0.000881107		101.799	0.0017		101.796	0.00199		101.799	0.00183		101.785	0.00291		101.778	0.002		101.723	0.000716692
37625	0.09224		37625	0.09224		37625	0.23225		37625	0.22533		38625	0.02948		30625	0.00078084		101.802	0.00133		101.799	0.00182		101.802	0.00153		101.788	0.00196		101.781	0.00285		101.726	0.000684738
37626	0.08803		37626	0.08803		37626	0.24612		37626	0.21251		38626	0.02801		30626	0.000689971		101.805	0.00153		101.802	0.00225		101.805	0.00197		101.791	0.000785608		101.784	0.00305		101.729	0.00082625
37627	0.08027		37627	0.08027		37627	0.23882		37627	0.19681		38627	0.02635		30627	0.000656125		101.808	0.00195		101.805	0.00314		101.808	0.00244		101.794	0.000314243		101.787	0.00223		101.731	0.00114
37628	0.07112		37628	0.07112		37628	0.21378		37628	0.18624		38628	0.02565		30628	0.000694385		101.811	0.00243		101.808	0.00335		101.811	0.00203		101.797	0.00173		101.79	0.00171		101.734	0.00105
37629	0.06409		37629	0.06409		37629	0.19215		37629	0.18613		38629	0.02645		30629	0.00076315		101.814	0.00276		101.811	0.00256		101.814	0.00177		101.8	0.00322		101.793	0.00166		101.737	0.00117
37630	0.06169		37630	0.06169		37630	0.19388		37630	0.19617		38630	0.02769		30630	0.000811544		101.816	0.00258		101.814	0.00192		101.816	0.00169		101.803	0.00244		101.796	0.00189		101.74	0.00104
37631	0.06446		37631	0.06446		37631	0.21726		37631	0.20729		38631	0.02787		30631	0.000812386		101.819	0.00249		101.816	0.00158		101.819	0.00161		101.806	0.00275		101.799	0.00232		101.743	0.000903854
37632	0.0702		37632	0.0702		37632	0.24079		37632	0.20742		38632	0.02619		30632	0.000747198		101.822	0.00194		101.819	0.00176		101.822	0.00236		101.809	0.0022		101.801	0.00242		101.746	0.000794296
37633	0.07607		37633	0.07607		37633	0.24743		37633	0.19602		38633	0.02294		30633	0.000620276		101.825	0.00162		101.822	0.00174		101.825	0.00358		101.811	0.00291		101.804	0.00305		101.749	0.000771471
37634	0.08176		37634	0.08176		37634	0.2395		37634	0.19052		38634	0.01949		30634	0.000486564		101.828	0.00221		101.825	0.00161		101.828	0.00397		101.814	0.00251		101.807	0.00319		101.752	0.000821685
37635	0.08985		37635	0.08985		37635	0.22483		37635	0.21365		38635	0.01741		30635	0.00041		101.831	0.00212		101.828	0.00236		101.831	0.00342		101.817	0.00369		101.81	0.00285		101.755	0.000721257
37636	0.10445		37636	0.10445		37636	0.20693		37636	0.27656		38636	0.0173		30636	0.000406141		101.834	0.0018		101.831	0.00337		101.834	0.00226		101.82	0.00283		101.813	0.0015		101.758	0.000702997
37637	0.12484		37637	0.12484		37637	0.18781		37637	0.36814		38637	0.01903		30637	0.000454531		101.837	0.00145		101.834	0.00347		101.837	0.00234		101.823	0.00267		101.816	0.00141		101.76	0.000780601
37638	0.13917		37638	0.13917		37638	0.1676		37638	0.451		38638	0.02204		30638	0.000538993		101.84	0.00126		101.837	0.00397		101.84	0.00232		101.826	0.00322		101.819	0.00182		101.763	0.000903854
37639	0.13656		37639	0.13656		37639	0.14884		37639	0.48153		38639	0.02522		30639	0.000656525		101.843	0.00163		101.84	0.00361		101.843	0.00214		101.829	0.00299		101.822	0.002		101.766	0.000789731
37640	0.12188		37640	0.12188		37640	0.13878		37640	0.44756		38640	0.02778		30640	0.000800468		101.845	0.00243		101.843	0.00308		101.845	0.00167		101.832	0.00173		101.825	0.00162		101.769	0.000675608
37641	0.10759		37641	0.10759		37641	0.14118		37641	0.37317		38641	0.02974		30641	0.000947021		101.848	0.00199		101.845	0.00277		101.848	0.00248		101.835	0.00141		101.828	0.00237		101.772	0.000570615
37642	0.10032		37642	0.10032		37642	0.15089		37642	0.28901		38642	0.0308		30642	0.00105		101.851	0.00148		101.848	0.00238		101.851	0.00315		101.838	0.00361		101.83	0.00349		101.775	0.000570615
37643	0.10012		37643	0.10012		37643	0.15893		37643	0.21679		38643	0.03071		30643	0.00104		101.854	0.00167		101.851	0.00238		101.854	0.00283		101.841	0.00424		101.833	0.00408		101.778	0.000698432
37644	0.10408		37644	0.10408		37644	0.16107		37644	0.16733		38644	0.0303		30644	0.000946949		101.857	0.00189		101.854	0.00286		101.857	0.00218		101.843	0.00409		101.836	0.00324		101.781	0.000744082
37645	0.11079		37645	0.11079		37645	0.16086		37645	0.13621		38645	0.0305		30645	0.000813586		101.86	0.0019		101.857	0.00267		101.86	0.00268		101.846	0.0022		101.839	0.00237		101.784	0.000999717
37646	0.12312		37646	0.12312		37646	0.16193		37646	0.11296		38646	0.03101		30646	0.000676297		101.863	0.00214		101.86	0.00179		101.863	0.00319		101.849	0.00189		101.842	0.00207		101.787	0.0012
37647	0.14249		37647	0.14249		37647	0.15983		37647	0.09449		38647	0.03062		30647	0.000543722		101.866	0.00169		101.863	0.00156		101.866	0.00291		101.852	0.00385		101.845	0.0023		101.789	0.00102
37648	0.16196		37648	0.16196		37648	0.15051		37648	0.0828		38648	0.02879		30648	0.000447738		101.869	0.00179		101.866	0.00177		101.869	0.00291		101.855	0.00385		101.848	0.00214		101.792	0.000899289
37649	0.16706		37649	0.16706		37649	0.13754		37649	0.07737		38649	0.02594		30649	0.000412268		101.871	0.00175		101.869	0.00243		101.871	0.00285		101.858	0.00259		101.851	0.00175		101.795	0.000876464
37650	0.14907		37650	0.14907		37650	0.12545		37650	0.07501		38650	0.02286		30650	0.000418157		101.874	0.00182		101.871	0.00243		101.874	0.00332		101.861	0.00118		101.854	0.0021		101.798	0.000858205
37651	0.11777		37651	0.11777		37651	0.11785		37651	0.07371		38651	0.02077		30651	0.000429805		101.877	0.0019		101.874	0.00241		101.877	0.00342		101.864	0.00165		101.856	0.00253		101.801	0.000899289
37652	0.0909		37652	0.0909		37652	0.11652		37652	0.07544		38652	0.02055		30652	0.000448405		101.88	0.00222		101.877	0.0021		101.88	0.00325		101.867	0.00259		101.859	0.00239		101.804	0.000858205
37653	0.07789		37653	0.07789		37653	0.11596		37653	0.08291		38653	0.0216		30653	0.000516484		101.883	0.00286		101.88	0.00213		101.883	0.00297		101.87	0.00346		101.862	0.00185		101.807	0.000903854
37654	0.08057		37654	0.08057		37654	0.10833		37654	0.09345		38654	0.02264		30654	0.000656436		101.886	0.00236		101.883	0.00215		101.886	0.00291		101.872	0.00338		101.865	0.002		101.81	0.000986022
37655	0.09742		37655	0.09742		37655	0.09563		37655	0.10184		38655	0.02345		30655	0.000818583		101.889	0.00217		101.886	0.0022		101.889	0.00313		101.875	0.0033		101.868	0.00175		101.813	0.000926678
37656	0.12175		37656	0.12175		37656	0.08983		37656	0.10944		38656	0.02492		30656	0.000911486		101.892	0.00238		101.889	0.00236		101.892	0.00268		101.878	0.00173		101.871	0.0026		101.816	0.000867334
37657	0.14206		37657	0.14206		37657	0.09982		37657	0.12539		38657	0.02742		30657	0.000881116		101.895	0.00248		101.892	0.00239		101.895	0.00222		101.881	0.00228		101.874	0.00305		101.818	0.000839945
37658	0.15016		37658	0.15016		37658	0.12406		37658	0.15593		38658	0.03031		30658	0.00075372		101.898	0.00266		101.895	0.00192		101.898	0.00262		101.884	0.0022		101.877	0.00321		101.821	0.000949503
37659	0.14727		37659	0.14727		37659	0.15545		37659	0.19462		38659	0.03245		30659	0.000607421		101.9	0.00241		101.898	0.00153		101.9	0.00258		101.887	0.00204		101.88	0.00257		101.824	0.00082625
37660	0.13809		37660	0.13809		37660	0.18658		37660	0.22593		38660	0.03271		30660	0.000501559		101.903	0.00238		101.9	0.00195		101.903	0.00315		101.89	0.00134		101.883	0.00187		101.827	0.000849075
37661	0.12363		37661	0.12363		37661	0.2081		37661	0.23734		38661	0.03105		30661	0.000442849		101.906	0.00253		101.903	0.00251		101.906	0.00283		101.893	0.00149		101.885	0.00169		101.83	0.000675608
37662	0.1048		37662	0.1048		37662	0.21072		37662	0.22736		38662	0.02849		30662	0.000411562		101.909	0.00187		101.906	0.00229		101.909	0.00311		101.896	0.00126		101.888	0.00203		101.833	0.000702997
37663	0.08779		37663	0.08779		37663	0.19569		37663	0.20429		38663	0.02606		30663	0.000400109		101.912	0.00148		101.909	0.00221		101.912	0.00329		101.898	0.0022		101.891	0.0026		101.836	0.000634524
37664	0.08023		37664	0.08023		37664	0.17492		37664	0.17941		38664	0.02512		30664	0.000417865		101.915	0.00145		101.912	0.00241		101.915	0.00277		101.901	0.00228		101.894	0.00237		101.839	0.000730387
37665	0.08574		37665	0.08574		37665	0.15777		37665	0.16187		38665	0.02676		30665	0.000458007		101.918	0.0016		101.915	0.00236		101.918	0.00224		101.904	0.00189		101.897	0.00237		101.842	0.000652783
37666	0.10253		37666	0.10253		37666	0.14343		37666	0.1566		38666	0.03068		30666	0.000480476		101.921	0.0016		101.918	0.00186		101.921	0.00266		101.907	0.00173		101.9	0.00219		101.844	0.000625394
37667	0.12293		37667	0.12293		37667	0.12629		37667	0.16234		38667	0.0358		30667	0.000446674		101.924	0.00189		101.921	0.00182		101.924	0.00301		101.91	0.00204		101.903	0.00216		101.847	0.000753211
37668	0.13679		37668	0.13679		37668	0.10554		37668	0.17276		38668	0.04022		30668	0.000370298		101.927	0.00185		101.924	0.0026		101.927	0.00372		101.913	0.00173		101.906	0.00267		101.85	0.000671043
37669	0.13909		37669	0.13909		37669	0.08635		37669	0.1815		38669	0.04177		30669	0.000310567		101.93	0.00187		101.927	0.00283		101.93	0.0035		101.916	0.000864168		101.909	0.00273		101.853	0.000698432
37670	0.13419		37670	0.13419		37670	0.07384		37670	0.18372		38670	0.03999		30670	0.000315256		101.932	0.00229		101.93	0.00264		101.932	0.00307		101.919	0.00196		101.912	0.00285		101.856	0.000607134
37671	0.13224		37671	0.13224		37671	0.06983		37671	0.17725		38671	0.03594		30671	0.000398669		101.935	0.00222		101.932	0.00252		101.935	0.00283		101.922	0.00448		101.915	0.00205		101.859	0.000876464
37672	0.14009		37672	0.14009		37672	0.0727		37672	0.16624		38672	0.03092		30672	0.000555184		101.938	0.00169		101.935	0.00246		101.938	0.00252		101.925	0.00456		101.917	0.00159		101.862	0.00101
37673	0.15827		37673	0.15827		37673	0.07878		37673	0.15951		38673	0.02637		30673	0.000761727		101.941	0.0016		101.938	0.00282		101.941	0.00232		101.927	0.00354		101.92	0.00191		101.865	0.000780601
37674	0.18452		37674	0.18452		37674	0.0844		37674	0.16218		38674	0.02341		30674	0.000969483		101.944	0.00214		101.941	0.0029		101.944	0.00207		101.93	0.00189		101.923	0.002		101.868	0.00052953
37675	0.21363		37675	0.21363		37675	0.08744		37675	0.16866		38675	0.02215		30675	0.00111		101.947	0.00214		101.944	0.00231		101.947	0.0025		101.933	0.00291		101.926	0.00223		101.871	0.00053866
37676	0.24066		37676	0.24066		37676	0.09001		37676	0.16794		38676	0.02214		30676	0.00113		101.95	0.00199		101.947	0.0022		101.95	0.00242		101.936	0.0022		101.929	0.002		101.874	0.000744082
37677	0.26393		37677	0.26393		37677	0.0984		37677	0.15749		38677	0.02288		30677	0.00104		101.953	0.00216		101.95	0.00213		101.953	0.0025		101.939	0.00126		101.932	0.00237		101.876	0.000753211
37678	0.27424		37678	0.27424		37678	0.11713		37678	0.14561		38678	0.02373		30678	0.000915741		101.956	0.00212		101.953	0.00184		101.956	0.00344		101.942	0.0033		101.935	0.00246		101.879	0.000876464
37679	0.25763		37679	0.25763		37679	0.14703		37679	0.14152		38679	0.02412		30679	0.00079923		101.959	0.00243		101.956	0.00182		101.959	0.00368		101.945	0.00448		101.938	0.00271		101.882	0.000830815
37680	0.21714		37680	0.21714		37680	0.18657		37680	0.14815		38680	0.02374		30680	0.000714045		101.962	0.00177		101.959	0.00173		101.962	0.00476		101.948	0.00519		101.941	0.00283		101.885	0.001
37681	0.16934		37681	0.16934		37681	0.22493		37681	0.16115		38681	0.02287		30681	0.000648858		101.964	0.00165		101.962	0.00166		101.964	0.00386		101.951	0.00479		101.944	0.00251		101.888	0.00112
37682	0.1267		37682	0.1267		37682	0.24321		37682	0.17309		38682	0.02206		30682	0.00058782		101.967	0.00241		101.964	0.00216		101.967	0.00301		101.954	0.00118		101.946	0.00191		101.891	0.00122
37683	0.09689		37683	0.09689		37683	0.23491		37683	0.18033		38683	0.02183		30683	0.000534494		101.97	0.00313		101.967	0.00197		101.97	0.00283		101.957	0.00134		101.949	0.00185		101.894	0.00107
37684	0.08351		37684	0.08351		37684	0.21252		37684	0.18546		38684	0.02257		30684	0.000506578		101.973	0.00293		101.97	0.00251		101.973	0.00291		101.959	0.00149		101.952	0.00214		101.897	0.00105
37685	0.08346		37685	0.08346		37685	0.19122		37685	0.19073		38685	0.02423		30685	0.000508053		101.976	0.00229		101.973	0.0028		101.976	0.00317		101.962	0.00314		101.955	0.00196		101.9	0.000894724
37686	0.08972		37686	0.08972		37686	0.17824		37686	0.19475		38686	0.02605		30686	0.000529503		101.979	0.00271		101.976	0.00332		101.979	0.00368		101.965	0.00267		101.958	0.002		101.903	0.000702997
37687	0.09656		37687	0.09656		37687	0.17226		37687	0.20054		38687	0.0272		30687	0.000561755		101.982	0.00226		101.979	0.00293		101.982	0.00368		101.968	0.00299		101.961	0.0018		101.905	0.000753211
37688	0.10224		37688	0.10224		37688	0.16672		37688	0.21774		38688	0.0271		30688	0.000619107		101.985	0.00182		101.982	0.00275		101.985	0.00303		101.971	0.00228		101.964	0.00248		101.908	0.000766906
37689	0.10912		37689	0.10912		37689	0.15742		37689	0.25467		38689	0.0252		30689	0.000755133		101.988	0.00126		101.985	0.0026		101.988	0.00248		101.974	0.00204		101.967	0.0026		101.911	0.000666478
37690	0.12094		37690	0.12094		37690	0.14423		37690	0.31292		38690	0.0218		30690	0.000974984		101.99	0.00135		101.988	0.00368		101.99	0.00299		101.977	0.0011		101.97	0.00237		101.914	0.00052953
37691	0.13605		37691	0.13605		37691	0.12917		37691	0.38207		38691	0.01834		30691	0.00116		101.993	0.00195		101.99	0.00361		101.993	0.00262		101.98	0.000392804		101.972	0.002		101.917	0.000867334
37692	0.14733		37692	0.14733		37692	0.1192		37692	0.44137		38692	0.01629		30692	0.0012		101.996	0.00234		101.993	0.00304		101.996	0.00224		101.983	0.000707047		101.975	0.0018		101.92	0.00108
37693	0.1516		37693	0.1516		37693	0.12297		37693	0.47699		38693	0.01605		30693	0.00115		101.999	0.00251		101.996	0.00221		101.999	0.00256		101.986	0.000942729		101.978	0.00219		101.923	0.00117
37694	0.15419		37694	0.15419		37694	0.14339		37694	0.48746		38694	0.01701		30694	0.00113		102.002	0.00243		101.999	0.00221		102.002	0.00271		101.989	0.00126		101.981	0.00207		101.926	0.000940373
37695	0.16258		37695	0.16258		37695	0.1779		37695	0.47423		38695	0.01797		30695	0.00116		102.005	0.00593		102.002	0.00267		102.005	0.00502		101.991	0.00181		101.984	0.00271		101.929	0.00084451
37696	0.17793		37696	0.17793		37696	0.21735		37696	0.4453		38696	0.01806		30696	0.00115		102.008	0.0094		102.005	0.00376		102.008	0.00976		101.994	0.00157		101.987	0.00312		101.931	0.000789731
37697	0.19356		37697	0.19356		37697	0.24234		37697	0.42137		38697	0.01772		30697	0.00103		102.011	0.00996		102.008	0.00469		102.011	0.01627		101.997	0.00683		101.99	0.00314		101.934	0.000812555
37698	0.20042		37698	0.20042		37698	0.23593		37698	0.42679		38698	0.01806		30698	0.000929538		102.014	0.00969		102.011	0.00592		102.014	0.01652		102	0.0099		101.993	0.00501		101.937	0.000881029
37699	0.19313		37699	0.19313		37699	0.20132		37699	0.46573		38699	0.01922		30699	0.000936049		102.017	0.00674		102.014	0.00612		102.017	0.01139		102.003	0.02404		101.996	0.00531		101.94	0.000757776
37700	0.17436		37700	0.17436		37700	0.15822		37700	0.5104		38700	0.0205		30700	0.00102		102.019	0.00714		102.017	0.00876		102.019	0.00628		102.006	0.02954		101.999	0.00513		101.943	0.00084451
37701	0.15367		37701	0.15367		37701	0.12666		37701	0.53016		38701	0.02112		30701	0.00108		102.022	0.00644		102.019	0.0077		102.022	0.00344		102.009	0.03441		102.001	0.00246		101.946	0.000762341
37702	0.13937		37702	0.13937		37702	0.1175		37702	0.51958		38702	0.02066		30702	0.00105		102.025	0.00416		102.022	0.00649		102.025	0.00309		102.012	0.02977		102.004	0.00283		101.949	0.000776036
37703	0.13495		37703	0.13495		37703	0.13257		37703	0.48608		38703	0.01956		30703	0.000941079		102.028	0.00393		102.025	0.00382		102.028	0.00466		102.015	0.02459		102.007	0.00519		101.952	0.000785166
37704	0.14068		37704	0.14068		37704	0.16302		37704	0.43856		38704	0.01873		30704	0.000806951		102.031	0.0028		102.028	0.00389		102.031	0.00543		102.017	0.01634		102.01	0.00747		101.955	0.000995152
37705	0.15372		37705	0.15372		37705	0.18774		37705	0.39276		38705	0.01866		30705	0.000689958		102.034	0.003		102.031	0.0036		102.034	0.00533		102.02	0.01752		102.013	0.00886		101.958	0.00107
37706	0.16884		37706	0.16884		37706	0.18875		37706	0.36449		38706	0.01941		30706	0.000623879		102.037	0.00283		102.034	0.00317		102.037	0.00391		102.023	0.01736		102.016	0.00838		101.961	0.00125
37707	0.17875		37707	0.17875		37707	0.16952		37707	0.361		38707	0.02062		30707	0.000630535		102.04	0.00377		102.037	0.00231		102.04	0.00358		102.026	0.01595		102.019	0.00695		101.963	0.00121
37708	0.17785		37708	0.17785		37708	0.1488		37708	0.38343		38708	0.02142		30708	0.000710102		102.043	0.00394		102.04	0.00231		102.043	0.00254		102.029	0.00974		102.022	0.00556		101.966	0.00124
37709	0.169		37709	0.169		37709	0.14165		37709	0.42528		38709	0.02106		30709	0.000850713		102.046	0.00286		102.043	0.0028		102.046	0.0059		102.032	0.01092		102.025	0.00433		101.969	0.00114
37710	0.15924		37710	0.15924		37710	0.15205		37710	0.46924		38710	0.01993		30710	0.00103		102.049	0.00511		102.046	0.00303		102.049	0.00795		102.035	0.01351		102.028	0.00312		101.972	0.00112
37711	0.1489		37711	0.1489		37711	0.17374		37711	0.50583		38711	0.01899		30711	0.0012		102.051	0.00999		102.049	0.00433		102.051	0.01172		102.038	0.01453		102.031	0.0036		101.975	0.000780601
37712	0.13359		37712	0.13359		37712	0.19016		37712	0.54899		38712	0.01881		30712	0.0013		102.054	0.01168		102.051	0.00518		102.054	0.01129		102.041	0.00888		102.034	0.00399		101.978	0.000785166
37713	0.1148		37713	0.1148		37713	0.18503		37713	0.60718		38713	0.01955		30713	0.00125		102.057	0.01019		102.054	0.00646		102.057	0.01302		102.044	0.01336		102.036	0.00333		101.981	0.000821685
37714	0.10006		37714	0.10006		37714	0.16115		37714	0.65316		38714	0.02107		30714	0.00107		102.06	0.00637		102.057	0.00609		102.06	0.00938		102.046	0.01697		102.039	0.00285		101.984	0.00081712
37715	0.09419		37715	0.09419		37715	0.13913		37715	0.64524		38715	0.02295		30715	0.000880642		102.063	0.00477		102.06	0.00483		102.063	0.00844		102.049	0.01988		102.042	0.00376		101.987	0.000707562
37716	0.09491		37716	0.09491		37716	0.13501		37716	0.5726		38716	0.02482		30716	0.000797597		102.066	0.00494		102.063	0.00321		102.066	0.00734		102.052	0.02019		102.045	0.0054		101.99	0.000684738
37717	0.09533		37717	0.09533		37717	0.1484		37717	0.47146		38717	0.02637		30717	0.000853698		102.069	0.00366		102.066	0.00366		102.069	0.00567		102.055	0.02113		102.048	0.00567		101.993	0.000730387
37718	0.09138		37718	0.09138		37718	0.17123		37718	0.39564		38718	0.02694		30718	0.000988623		102.072	0.00315		102.069	0.00365		102.072	0.00551		102.058	0.02176		102.051	0.00519		101.995	0.000657348
37719	0.08613		37719	0.08613		37719	0.19665		37719	0.37016		38719	0.02582		30719	0.00113		102.075	0.00292		102.072	0.00265		102.075	0.00346		102.061	0.0183		102.054	0.00492		101.998	0.000675608
37720	0.08705		37720	0.08705		37720	0.22283		37720	0.37339		38720	0.02321		30720	0.00124		102.078	0.0031		102.075	0.0022		102.078	0.0038		102.064	0.01391		102.057	0.00506		102.001	0.000762341
37721	0.10174		37721	0.10174		37721	0.25108		37721	0.3663		38721	0.02056		30721	0.00128		102.081	0.00308		102.078	0.0033		102.081	0.00578		102.067	0.01273		102.06	0.00474		102.004	0.00197
37722	0.13069		37722	0.13069		37722	0.27221		37722	0.33435		38722	0.01945		30722	0.0013		102.083	0.00379		102.081	0.00366		102.083	0.00529		102.07	0.01398		102.062	0.00401		102.007	0.00413
37723	0.16326		37723	0.16326		37723	0.27058		37723	0.29115		38723	0.02024		30723	0.00134		102.086	0.00371		102.083	0.00378		102.086	0.00541		102.073	0.01446		102.065	0.00403		102.01	0.00739
37724	0.18417		37724	0.18417		37724	0.24682		37724	0.25421		38724	0.0221		30724	0.00144		102.089	0.00381		102.086	0.00308		102.089	0.00417		102.076	0.01501		102.068	0.00305		102.013	0.00785
37725	0.18506		37725	0.18506		37725	0.2159		37725	0.23366		38725	0.02395		30725	0.00173		102.092	0.00399		102.089	0.00312		102.092	0.00354		102.078	0.01469		102.071	0.00319		102.016	0.00731
37726	0.17148		37726	0.17148		37726	0.1886		37726	0.22952		38726	0.02524		30726	0.00235		102.095	0.00428		102.092	0.00316		102.095	0.00574		102.081	0.02632		102.074	0.00246		102.019	0.00422
37727	0.15625		37727	0.15625		37727	0.16735		37727	0.23169		38727	0.02622		30727	0.00315		102.098	0.00438		102.095	0.00464		102.098	0.00696		102.084	0.03928		102.077	0.00301		102.022	0.00315
37728	0.14745		37728	0.14745		37728	0.1524		37728	0.22804		38728	0.02716		30728	0.00376		102.101	0.00406		102.098	0.0047		102.101	0.00779		102.087	0.03881		102.08	0.002		102.024	0.00201
37729	0.14485		37729	0.14485		37729	0.14357		37729	0.21313		38729	0.02755		30729	0.004		102.104	0.00349		102.101	0.00539		102.104	0.00582		102.09	0.03645		102.083	0.00221		102.027	0.00203
37730	0.14258		37730	0.14258		37730	0.13615		37730	0.19129		38730	0.02652		30730	0.00402		102.107	0.00401		102.104	0.00382		102.107	0.00478		102.093	0.02655		102.086	0.00242		102.03	0.00179
37731	0.13473		37731	0.13473		37731	0.12426		37731	0.17148		38731	0.02398		30731	0.00397		102.109	0.00393		102.107	0.00391		102.109	0.00419		102.096	0.02019		102.089	0.0033		102.033	0.00159
37732	0.12144		37732	0.12144		37732	0.1112		37732	0.16234		38732	0.02089		30732	0.00381		102.112	0.0034		102.109	0.0034		102.112	0.00366		102.099	0.01186		102.091	0.00449		102.036	0.00128
37733	0.10714		37733	0.10714		37733	0.10851		37733	0.17107		38733	0.01819		30733	0.00333		102.115	0.00325		102.112	0.00348		102.115	0.00342		102.102	0.00825		102.094	0.00836		102.039	0.00141
37734	0.09436		37734	0.09436		37734	0.12397		37734	0.19864		38734	0.01595		30734	0.00254		102.118	0.00327		102.115	0.0033		102.118	0.00291		102.105	0.00786		102.097	0.00946		102.042	0.00131
37735	0.08365		37735	0.08365		37735	0.15287		37735	0.23925		38735	0.01428		30735	0.00182		102.121	0.0026		102.118	0.00293		102.121	0.00427		102.108	0.00613		102.1	0.00918		102.045	0.00126
37736	0.07687		37736	0.07687		37736	0.17899		37736	0.28541		38736	0.01407		30736	0.00148		102.124	0.00234		102.121	0.00304		102.124	0.00588		102.11	0.0121		102.103	0.00622		102.048	0.00189
37737	0.07675		37737	0.07675		37737	0.18717		37737	0.32689		38737	0.01564		30737	0.00152		102.127	0.00214		102.124	0.00332		102.127	0.00547		102.113	0.01186		102.106	0.00549		102.05	0.0025
37738	0.0834		37738	0.0834		37738	0.17565		37738	0.3539		38738	0.01782		30738	0.00177		102.13	0.00236		102.127	0.0036		102.13	0.0046		102.116	0.01689		102.109	0.00631		102.053	0.00278
37739	0.0949		37739	0.0949		37739	0.15537		37739	0.36737		38739	0.01943		30739	0.00202		102.133	0.00278		102.13	0.00368		102.133	0.00409		102.119	0.01351		102.112	0.00483		102.056	0.00216
37740	0.11042		37740	0.11042		37740	0.13907		37740	0.37148		38740	0.02054		30740	0.00211		102.136	0.00243		102.133	0.0034		102.136	0.00417		102.122	0.01147		102.115	0.00437		102.059	0.00141
37741	0.12719		37741	0.12719		37741	0.12937		37741	0.36022		38741	0.02149		30741	0.002		102.138	0.00204		102.136	0.00347		102.138	0.00388		102.125	0.00786		102.118	0.00328		102.062	0.00137
37742	0.13938		37742	0.13938		37742	0.12093		37742	0.32867		38742	0.022		30742	0.00177		102.141	0.00153		102.138	0.00269		102.141	0.00295		102.128	0.00573		102.121	0.00403		102.065	0.0014
37743	0.146		37743	0.146		37743	0.1118		37743	0.2899		38743	0.02216		30743	0.00156		102.144	0.0013		102.141	0.00159		102.144	0.00293		102.131	0.00723		102.124	0.00458		102.068	0.00112
37744	0.15247		37744	0.15247		37744	0.10426		37744	0.26215		38744	0.02292		30744	0.00144		102.147	0.00172		102.144	0.00192		102.147	0.00277		102.134	0.00935		102.126	0.00408		102.071	0.00121
37745	0.16118		37745	0.16118		37745	0.09858		37745	0.24612		38745	0.02509		30745	0.00135		102.15	0.00238		102.147	0.00239		102.15	0.00338		102.136	0.00841		102.129	0.00344		102.074	0.0013
37746	0.16735		37746	0.16735		37746	0.09434		37746	0.2314		38746	0.02878		30746	0.00126		102.153	0.0029		102.15	0.00228		102.153	0.00384		102.139	0.00495		102.132	0.0036		102.077	0.00121
37747	0.16643		37747	0.16643		37747	0.09525		37747	0.21556		38747	0.03314		30747	0.0012		102.156	0.00276		102.153	0.00174		102.156	0.0035		102.142	0.00581		102.135	0.00406		102.08	0.00119
37748	0.16167		37748	0.16167		37748	0.10569		37748	0.204		38748	0.03614		30748	0.0012		102.159	0.00234		102.156	0.00156		102.159	0.00336		102.145	0.0044		102.138	0.00444		102.082	0.00143
37749	0.15933		37749	0.15933		37749	0.12224		37749	0.19945		38749	0.03601		30749	0.00127		102.162	0.00211		102.159	0.00187		102.162	0.00297		102.148	0.0033		102.141	0.00355		102.085	0.00124
37750	0.1577		37750	0.1577		37750	0.13578		37750	0.20115		38750	0.03319		30750	0.00132		102.165	0.00219		102.162	0.00202		102.165	0.00293		102.151	0.00204		102.144	0.0031		102.088	0.000976892
37751	0.14857		37751	0.14857		37751	0.14376		37751	0.20816		38751	0.03021		30751	0.00127		102.168	0.00236		102.165	0.00272		102.168	0.00279		102.154	0.00361		102.147	0.00269		102.091	0.00115
37752	0.13086		37752	0.13086		37752	0.15206		37752	0.21325		38752	0.02935		30752	0.0012		102.171	0.00195		102.168	0.00295		102.171	0.00301		102.157	0.00699		102.15	0.00244		102.094	0.00107
37753	0.11471		37753	0.11471		37753	0.16341		37753	0.20436		38753	0.03083		30753	0.0012		102.173	0.00165		102.171	0.00259		102.173	0.00248		102.16	0.00707		102.153	0.0028		102.097	0.00122
37754	0.11008		37754	0.11008		37754	0.17355		37754	0.18062		38754	0.03341		30754	0.00129		102.176	0.00182		102.173	0.00187		102.176	0.00238		102.163	0.00346		102.155	0.00289		102.1	0.000903854
37755	0.11807		37755	0.11807		37755	0.17873		37755	0.15443		38755	0.03578		30755	0.00138		102.179	0.00172		102.176	0.00197		102.179	0.00234		102.166	0.00118		102.158	0.00303		102.103	0.00122
37756	0.13362		37756	0.13362		37756	0.18036		37756	0.13745		38756	0.03652		30756	0.00142		102.182	0.00201		102.179	0.00179		102.182	0.00319		102.168	0.00448		102.161	0.00362		102.106	0.00125
37757	0.14982		37757	0.14982		37757	0.18002		37757	0.13595		38757	0.03492		30757	0.00149		102.185	0.00222		102.182	0.00176		102.185	0.0034		102.171	0.00613		102.164	0.00421		102.109	0.00134
37758	0.15987		37758	0.15987		37758	0.17616		37758	0.15672		38758	0.03185		30758	0.00161		102.188	0.00248		102.185	0.00186		102.188	0.00315		102.174	0.00566		102.167	0.00396		102.112	0.00112
37759	0.16368		37759	0.16368		37759	0.17246		37759	0.20467		38759	0.02837		30759	0.00172		102.191	0.00222		102.188	0.00169		102.191	0.00336		102.177	0.00314		102.17	0.00296		102.114	0.000803426
37760	0.16883		37760	0.16883		37760	0.17576		37760	0.27063		38760	0.02483		30760	0.00172		102.194	0.00276		102.191	0.00173		102.194	0.00348		102.18	0.00306		102.173	0.00296		102.117	0.000839945
37761	0.17835		37761	0.17835		37761	0.18251		37761	0.33227		38761	0.02153		30761	0.00162		102.197	0.00241		102.194	0.00199		102.197	0.00346		102.183	0.00338		102.176	0.00289		102.12	0.00105
37762	0.1884		37762	0.1884		37762	0.1853		37762	0.37083		38762	0.01876		30762	0.00148		102.2	0.00229		102.197	0.00205		102.2	0.00281		102.186	0.00322		102.179	0.00246		102.123	0.00113
37763	0.19758		37763	0.19758		37763	0.18428		37763	0.38458		38763	0.0164		30763	0.0014		102.202	0.0018		102.2	0.00208		102.202	0.0023		102.189	0.00228		102.182	0.0031		102.126	0.00103
37764	0.20443		37764	0.20443		37764	0.1794		37764	0.38838		38764	0.01428		30764	0.00137		102.205	0.0019		102.202	0.00221		102.205	0.00216		102.192	0.00251		102.184	0.00365		102.129	0.00108
37765	0.20384		37765	0.20384		37765	0.1681		37765	0.4047		38765	0.01263		30765	0.00144		102.208	0.00254		102.205	0.00205		102.208	0.00212		102.195	0.00338		102.187	0.00362		102.132	0.00112
37766	0.19395		37766	0.19395		37766	0.15339		37766	0.46175		38766	0.01189		30766	0.00166		102.211	0.00361		102.208	0.00177		102.211	0.00205		102.198	0.00401		102.19	0.00369		102.135	0.000990587
37767	0.17611		37767	0.17611		37767	0.14059		37767	0.58401		38767	0.01219		30767	0.00196		102.214	0.00364		102.211	0.00205		102.214	0.00258		102.2	0.00346		102.193	0.00412		102.138	0.000730387
37768	0.15255		37768	0.15255		37768	0.13215		37768	0.75345		38768	0.01334		30768	0.00224		102.217	0.00334		102.214	0.00218		102.217	0.0025		102.203	0.00306		102.196	0.00365		102.141	0.00085364
37769	0.13085		37769	0.13085		37769	0.12989		37769	0.9022		38769	0.01503		30769	0.00245		102.22	0.00202		102.217	0.00244		102.22	0.00207		102.206	0.00267		102.199	0.0036		102.143	0.000876464
37770	0.12161		37770	0.12161		37770	0.13475		37770	0.98146		38770	0.01703		30770	0.00261		102.223	0.00197		102.22	0.0019		102.223	0.00183		102.209	0.00291		102.202	0.00267		102.146	0.000798861
37771	0.12808		37771	0.12808		37771	0.14305		37771	1.00065		38771	0.01955		30771	0.00276		102.226	0.00197		102.223	0.00176		102.226	0.0025		102.212	0.00275		102.205	0.00232		102.149	0.000912984
37772	0.1423		37772	0.1423		37772	0.1486		37772	0.97501		38772	0.02323		30772	0.0029		102.229	0.00211		102.226	0.00238		102.229	0.00283		102.215	0.00401		102.208	0.00185		102.152	0.000963198
37773	0.15672		37773	0.15672		37773	0.15101		37773	0.88869		38773	0.02801		30773	0.00303		102.231	0.00184		102.229	0.00254		102.231	0.00264		102.218	0.00409		102.211	0.00273		102.155	0.00105
37774	0.17086		37774	0.17086		37774	0.15378		37774	0.73584		38774	0.03186		30774	0.00317		102.234	0.00243		102.231	0.00249		102.234	0.00148		102.221	0.00377		102.213	0.00289		102.158	0.00106
37775	0.18106		37775	0.18106		37775	0.1548		37775	0.55553		38775	0.03231		30775	0.00328		102.237	0.00233		102.234	0.00176		102.237	0.00224		102.224	0.00189		102.216	0.0021		102.161	0.00101
37776	0.18061		37776	0.18061		37776	0.14974		37776	0.40211		38776	0.02923		30776	0.00346		102.24	0.00261		102.237	0.00192		102.24	0.0026		102.227	0.00259		102.219	0.0023		102.164	0.000903854
37777	0.17177		37777	0.17177		37777	0.13972		37777	0.30876		38777	0.02469		30777	0.00392		102.243	0.00229		102.24	0.0026		102.243	0.00293		102.23	0.00393		102.222	0.00255		102.167	0.000716692
37778	0.165		37778	0.165		37778	0.13042		37778	0.27743		38778	0.02057		30778	0.00467		102.246	0.00244		102.243	0.00277		102.246	0.00309		102.232	0.00346		102.225	0.00246		102.17	0.000748647
37779	0.16915		37779	0.16915		37779	0.12927		37779	0.27941		38779	0.01748		30779	0.00541		102.249	0.00197		102.246	0.00229		102.249	0.00419		102.235	0.00314		102.228	0.00289		102.172	0.00083538
37780	0.18877		37780	0.18877		37780	0.14297		37780	0.2779		38780	0.01591		30780	0.00602		102.252	0.00153		102.249	0.00216		102.252	0.00488		102.238	0.00212		102.231	0.00278		102.175	0.000871899
37781	0.22432		37781	0.22432		37781	0.17103		37781	0.26352		38781	0.01635		30781	0.0066		102.255	0.0017		102.252	0.00215		102.255	0.00445		102.241	0.00173		102.234	0.00212		102.178	0.000954068
37782	0.26512		37782	0.26512		37782	0.19901		37782	0.25745		38782	0.01844		30782	0.00716		102.258	0.00253		102.255	0.00212		102.258	0.00307		102.244	0.00141		102.237	0.00235		102.181	0.000981457
37783	0.29159		37783	0.29159		37783	0.20987		37783	0.28238		38783	0.02153		30783	0.00752		102.26	0.00248		102.258	0.00216		102.26	0.00271		102.247	0.00189		102.24	0.00262		102.184	0.000986022
37784	0.29105		37784	0.29105		37784	0.20236		37784	0.34424		38784	0.02586		30784	0.00758		102.263	0.00253		102.26	0.00238		102.263	0.00319		102.25	0.00204		102.243	0.00292		102.187	0.00084451
37785	0.26404		37785	0.26404		37785	0.18639		37785	0.42986		38785	0.03212		30785	0.00726		102.266	0.00192		102.263	0.00277		102.266	0.00348		102.253	0.00149		102.246	0.00237		102.19	0.000671043
37786	0.22295		37786	0.22295		37786	0.17132		37786	0.50375		38786	0.03908		30786	0.00664		102.269	0.00165		102.266	0.00272		102.269	0.00336		102.256	0.00165		102.248	0.00305		102.193	0.000666478
37787	0.18502		37787	0.18502		37787	0.163		37787	0.52954		38787	0.04366		30787	0.00597		102.272	0.00153		102.269	0.00267		102.272	0.00358		102.259	0.00196		102.251	0.00355		102.196	0.000721257
37788	0.16148		37788	0.16148		37788	0.16231		37788	0.5113		38788	0.04446		30788	0.00526		102.275	0.00163		102.272	0.00267		102.275	0.00295		102.261	0.00204		102.254	0.00428		102.199	0.000894724
37789	0.15681		37789	0.15681		37789	0.16615		37789	0.48679		38789	0.04316		30789	0.00452		102.278	0.00158		102.275	0.00278		102.278	0.00297		102.264	0.00189		102.257	0.0033		102.201	0.00111
37790	0.1723		37790	0.1723		37790	0.16998		37790	0.48157		38790	0.04137		30790	0.00406		102.281	0.00202		102.278	0.00423		102.281	0.00289		102.267	0.00448		102.26	0.00321		102.204	0.00106
37791	0.20202		37791	0.20202		37791	0.17101		37791	0.48862		38791	0.0381		30791	0.00418		102.284	0.00209		102.281	0.00436		102.284	0.00277		102.27	0.0055		102.263	0.00296		102.207	0.00107
37792	0.22649		37792	0.22649		37792	0.17234		37792	0.48613		38792	0.03263		30792	0.00474		102.287	0.00212		102.284	0.00483		102.287	0.00283		102.273	0.00519		102.266	0.00324		102.21	0.000972327
37793	0.22588		37793	0.22588		37793	0.18133		37793	0.46527		38793	0.02689		30793	0.0055		102.29	0.00214		102.287	0.00334		102.29	0.00291		102.276	0.00251		102.269	0.00342		102.213	0.00108
37794	0.20503		37794	0.20503		37794	0.20015		37794	0.43454		38794	0.02303		30794	0.0065		102.293	0.00204		102.29	0.00207		102.293	0.00327		102.279	0.00244		102.272	0.00355		102.216	0.0011
37795	0.18904		37795	0.18904		37795	0.22203		37795	0.40545		38795	0.02131		30795	0.00765		102.295	0.00207		102.293	0.00132		102.295	0.00399		102.282	0.00204		102.275	0.00328		102.219	0.00121
37796	0.19285		37796	0.19285		37796	0.2404		37796	0.38488		38796	0.02071		30796	0.00847		102.298	0.00165		102.295	0.00146		102.298	0.0035		102.285	0.00173		102.277	0.00237		102.222	0.00105
37797	0.20616		37797	0.20616		37797	0.2566		37797	0.37162		38797	0.02014		30797	0.00847		102.301	0.00175		102.298	0.0026		102.301	0.00244		102.288	0.00204		102.28	0.00196		102.225	0.000999717
37798	0.21067		37798	0.21067		37798	0.27453		37798	0.36314		38798	0.01964		30798	0.00753		102.304	0.00189		102.301	0.00241		102.304	0.00195		102.29	0.00275		102.283	0.00283		102.228	0.000899289
37799	0.20946		37799	0.20946		37799	0.29565		37799	0.37727		38799	0.02007		30799	0.00616		102.307	0.00253		102.304	0.00218		102.307	0.00246		102.293	0.0022		102.286	0.00383		102.231	0.000976892
37800	0.22162		37800	0.22162		37800	0.31827		37800	0.45362		38800	0.02155		30800	0.00512		102.31	0.00246		102.307	0.00192		102.31	0.00254		102.296	0.00118		102.289	0.00328		102.234	0.00105
37801	0.24825		37801	0.24825		37801	0.33317		37801	0.59765		38801	0.02394		30801	0.00471		102.313	0.00265		102.31	0.0026		102.313	0.00246		102.299	0.00228		102.292	0.00269		102.236	0.00116
37802	0.27119		37802	0.27119		37802	0.32862		37802	0.72911		38802	0.02748		30802	0.0048		102.316	0.00248		102.313	0.00321		102.316	0.00244		102.302	0.00354		102.295	0.00319		102.239	0.00115
37803	0.28319		37803	0.28319		37803	0.30298		37803	0.75444		38803	0.03123		30803	0.00515		102.319	0.00216		102.316	0.00269		102.319	0.00218		102.305	0.00385		102.298	0.00314		102.242	0.000949503
37804	0.29584		37804	0.29584		37804	0.26438		37804	0.673		38804	0.03323		30804	0.00541		102.322	0.00197		102.319	0.00228		102.322	0.00238		102.308	0.00314		102.301	0.00246		102.245	0.000885594
37805	0.31934		37805	0.31934		37805	0.22171		37805	0.55091		38805	0.03332		30805	0.00536		102.325	0.00153		102.322	0.00182		102.325	0.00244		102.311	0.00134		102.304	0.00194		102.248	0.000931243
37806	0.34786		37806	0.34786		37806	0.1832		37806	0.44497		38806	0.03306		30806	0.00495		102.327	0.00135		102.325	0.00238		102.327	0.00262		102.314	0.000864168		102.306	0.00203		102.251	0.000963198
37807	0.36461		37807	0.36461		37807	0.15663		37807	0.38143		38807	0.03311		30807	0.00429		102.33	0.00155		102.327	0.0029		102.33	0.00258		102.317	0.00141		102.309	0.00191		102.254	0.000931243
37808	0.35664		37808	0.35664		37808	0.14554		37808	0.35943		38808	0.03279		30808	0.00357		102.333	0.00216		102.33	0.00301		102.333	0.00266		102.32	0.00102		102.312	0.00198		102.257	0.000785166
37809	0.32546		37809	0.32546		37809	0.14769		37809	0.35677		38809	0.03142		30809	0.00297		102.336	0.00165		102.333	0.00356		102.336	0.00264		102.323	0.000785608		102.315	0.00271		102.26	0.000780601
37810	0.28263		37810	0.28263		37810	0.15406		37810	0.34448		38810	0.02919		30810	0.0026		102.339	0.00157		102.336	0.00291		102.339	0.00238		102.325	0.00134		102.318	0.00271		102.263	0.000885594
37811	0.24195		37811	0.24195		37811	0.154		37811	0.30963		38811	0.02661		30811	0.00242		102.342	0.0016		102.339	0.00208		102.342	0.00207		102.328	0.00157		102.321	0.00296		102.265	0.000858205
37812	0.21481		37812	0.21481		37812	0.1463		37812	0.26554		38812	0.02381		30812	0.00231		102.345	0.00179		102.342	0.00199		102.345	0.00218		102.331	0.00141		102.324	0.00342		102.268	0.000858205
37813	0.20177		37813	0.20177		37813	0.1375		37813	0.23533		38813	0.02133		30813	0.00214		102.348	0.00165		102.345	0.00252		102.348	0.0025		102.334	0.00204		102.327	0.00298		102.271	0.00083538
37814	0.19473		37814	0.19473		37814	0.1338		37814	0.23144		38814	0.0205		30814	0.00191		102.351	0.00214		102.348	0.00299		102.351	0.00193		102.337	0.00275		102.33	0.00203		102.274	0.000812555
37815	0.18701		37815	0.18701		37815	0.13724		37815	0.25616		38815	0.02215		30815	0.00168		102.353	0.00209		102.351	0.00236		102.353	0.00193		102.34	0.00204		102.333	0.00196		102.277	0.000748647
37816	0.17598		37816	0.17598		37816	0.14426		37816	0.30739		38816	0.02545		30816	0.00157		102.356	0.00202		102.353	0.00225		102.356	0.00179		102.343	0.00149		102.336	0.002		102.28	0.00082625
37817	0.16436		37817	0.16436		37817	0.15136		37817	0.37014		38817	0.02891		30817	0.00171		102.359	0.00254		102.356	0.00244		102.359	0.00205		102.346	0.00165		102.338	0.00253		102.283	0.000903854
37818	0.15751		37818	0.15751		37818	0.15907		37818	0.42317		38818	0.03196		30818	0.00209		102.362	0.00265		102.359	0.00321		102.362	0.00246		102.349	0.00141		102.341	0.00255		102.286	0.000885594
37819	0.15824		37819	0.15824		37819	0.16785		37819	0.4614		38819	0.03481		30819	0.00267		102.365	0.00288		102.362	0.00259		102.365	0.00271		102.352	0.000785608		102.344	0.00294		102.289	0.000762341
37820	0.16577		37820	0.16577		37820	0.17668		37820	0.48481		38820	0.03747		30820	0.00332		102.368	0.00229		102.365	0.00234		102.368	0.00195		102.355	0.00149		102.347	0.0028		102.292	0.000894724
37821	0.17843		37821	0.17843		37821	0.18801		37821	0.47943		38821	0.0391		30821	0.00383		102.371	0.00195		102.368	0.00195		102.371	0.0023		102.357	0.0022		102.35	0.00294		102.294	0.001
37822	0.19902		37822	0.19902		37822	0.21141		37822	0.43773		38822	0.03868		30822	0.00398		102.374	0.00163		102.371	0.00194		102.374	0.00224		102.36	0.00291		102.353	0.00262		102.297	0.000908419
37823	0.22751		37823	0.22751		37823	0.25365		37823	0.37696		38823	0.03704		30823	0.00391		102.377	0.00217		102.374	0.00181		102.377	0.00212		102.363	0.00165		102.356	0.00255		102.3	0.00080799
37824	0.24966		37824	0.24966		37824	0.30558		37824	0.3219		38824	0.03634		30824	0.00398		102.38	0.0029		102.377	0.00207		102.38	0.00203		102.366	0.00244		102.359	0.00223		102.303	0.00080799
37825	0.25148		37825	0.25148		37825	0.34718		37825	0.28742		38825	0.03809		30825	0.00438		102.383	0.00342		102.38	0.00365		102.383	0.0026		102.369	0.00322		102.362	0.00271		102.306	0.000753211
37826	0.2383		37826	0.2383		37826	0.36418		37826	0.27391		38826	0.04273		30826	0.00497		102.385	0.00576		102.383	0.00371		102.385	0.00289		102.372	0.00275		102.365	0.00269		102.309	0.000648218
37827	0.22662		37827	0.22662		37827	0.3628		37827	0.26488		38827	0.04856		30827	0.00548		102.388	0.00543		102.385	0.00391		102.388	0.00262		102.375	0.00189		102.368	0.00205		102.312	0.000744082
37828	0.22464		37828	0.22464		37828	0.36601		37828	0.24501		38828	0.05157		30828	0.00567		102.391	0.00597		102.388	0.00267		102.391	0.0026		102.378	0.00134		102.371	0.002		102.315	0.000798861
37829	0.22435		37829	0.22435		37829	0.38221		37829	0.22426		38829	0.0484		30829	0.00551		102.394	0.00265		102.391	0.00247		102.394	0.00268		102.381	0.00212		102.373	0.00173		102.318	0.000903854
37830	0.21359		37830	0.21359		37830	0.3873		37830	0.22573		38830	0.03985		30830	0.00521		102.397	0.00214		102.394	0.00234		102.397	0.0025		102.384	0.00283		102.376	0.00153		102.321	0.00115
37831	0.19583		37831	0.19583		37831	0.35899		37831	0.25734		38831	0.0305		30831	0.00498		102.4	0.00133		102.397	0.00199		102.4	0.00297		102.386	0.00346		102.379	0.00171		102.324	0.00128
37832	0.18844		37832	0.18844		37832	0.31559		37832	0.30132		38832	0.02482		30832	0.00496		102.403	0.00142		102.4	0.00203		102.403	0.00293		102.389	0.00306		102.382	0.00289		102.326	0.0013
37833	0.20111		37833	0.20111		37833	0.29443		37833	0.32107		38833	0.02472		30833	0.00521		102.406	0.00162		102.403	0.00205		102.406	0.00352		102.392	0.00377		102.385	0.00324		102.329	0.00125
37834	0.2241		37834	0.2241		37834	0.30467		37834	0.29419		38834	0.03034		30834	0.00572		102.409	0.00185		102.406	0.00225		102.409	0.00309		102.395	0.00314		102.388	0.00387		102.332	0.00114
37835	0.24029		37835	0.24029		37835	0.32739		37835	0.24307		38835	0.04016		30835	0.00641		102.412	0.0019		102.409	0.00228		102.412	0.00281		102.398	0.00314		102.391	0.00346		102.335	0.00106
37836	0.24512		37836	0.24512		37836	0.351		37836	0.20902		38836	0.04998		30836	0.00711		102.415	0.00192		102.412	0.0022		102.415	0.00234		102.401	0.00102		102.394	0.00321		102.338	0.000940373
37837	0.24597		37837	0.24597		37837	0.38211		37837	0.20729		38837	0.05545		30837	0.00748		102.418	0.00285		102.415	0.00267		102.418	0.00238		102.404	0.00141		102.397	0.00276		102.341	0.000862769
37838	0.24935		37838	0.24935		37838	0.42301		37838	0.22164		38838	0.05589		30838	0.00731		102.42	0.00276		102.418	0.00278		102.42	0.00248		102.407	0.00181		102.4	0.00305		102.344	0.00080799
37839	0.26166		37839	0.26166		37839	0.45599		37839	0.22889		38839	0.05362		30839	0.00677		102.423	0.00246		102.42	0.00233		102.423	0.00242		102.41	0.00165		102.402	0.00312		102.347	0.000935808
37840	0.29239		37840	0.29239		37840	0.45782		37840	0.22146		38840	0.05054		30840	0.00636		102.426	0.00189		102.423	0.00259		102.426	0.00299		102.413	0.00149		102.405	0.00285		102.35	0.000944938
37841	0.3383		37841	0.3383		37841	0.42378		37841	0.20849		38841	0.0462		30841	0.0063		102.429	0.00184		102.426	0.00226		102.429	0.00305		102.416	0.00126		102.408	0.00219		102.353	0.000917548
37842	0.36894		37842	0.36894		37842	0.37043		37842	0.20367		38842	0.04022		30842	0.00625		102.432	0.0016		102.429	0.00257		102.432	0.00283		102.418	0.00196		102.411	0.00203		102.356	0.000798861
37843	0.35599		37843	0.35599		37843	0.32315		37843	0.21746		38843	0.03475		30843	0.0058		102.435	0.00155		102.432	0.00327		102.435	0.00352		102.421	0.00314		102.414	0.00296		102.358	0.000684738
37844	0.31598		37844	0.31598		37844	0.3062		37844	0.25297		38844	0.03187		30844	0.00491		102.438	0.0018		102.435	0.00324		102.438	0.00368		102.424	0.00322		102.417	0.00324		102.361	0.000839945
37845	0.29288		37845	0.29288		37845	0.32906		37845	0.30454		38845	0.0316		30845	0.0039		102.441	0.00189		102.438	0.00299		102.441	0.00281		102.427	0.00165		102.42	0.00289		102.364	0.000990587
37846	0.309		37846	0.309		37846	0.37667		37846	0.36485		38846	0.03352		30846	0.00327		102.444	0.00169		102.441	0.00223		102.444	0.00323		102.43	0.000549925		102.423	0.00276		102.367	0.000990587
37847	0.35024		37847	0.35024		37847	0.42033		37847	0.43669		38847	0.03744		30847	0.00324		102.447	0.00195		102.444	0.0019		102.447	0.00336		102.433	0.000471365		102.426	0.0023		102.37	0.000931243
37848	0.37527		37848	0.37527		37848	0.43234		37848	0.52766		38848	0.04232		30848	0.00365		102.45	0.00209		102.447	0.00195		102.45	0.00362		102.436	0.000864168		102.429	0.00207		102.373	0.000922113
37849	0.35053		37849	0.35053		37849	0.40449		37849	0.61345		38849	0.046		30849	0.00412		102.452	0.00285		102.45	0.00264		102.452	0.00397		102.439	0.00118		102.431	0.00237		102.376	0.00102
37850	0.29391		37850	0.29391		37850	0.36574		37850	0.63633		38850	0.04693		30850	0.00444		102.455	0.0027		102.452	0.00312		102.455	0.00293		102.442	0.00149		102.434	0.00253		102.379	0.00105
37851	0.25495		37851	0.25495		37851	0.36107		37851	0.57861		38851	0.04582		30851	0.00457		102.458	0.00248		102.455	0.00309		102.458	0.00281		102.445	0.00118		102.437	0.00194		102.382	0.00119
37852	0.25803		37852	0.25803		37852	0.40522		37852	0.48975		38852	0.04397		30852	0.00445		102.461	0.00136		102.458	0.00243		102.461	0.00307		102.448	0.00102		102.44	0.00191		102.385	0.00131
37853	0.28508		37853	0.28508		37853	0.45541		37853	0.42582		38853	0.04162		30853	0.00405		102.464	0.00175		102.461	0.00174		102.464	0.00246		102.451	0.0011		102.443	0.00214		102.388	0.00124
37854	0.30089		37854	0.30089		37854	0.44523		37854	0.40417		38854	0.03949		30854	0.00354		102.467	0.00219		102.464	0.00192		102.467	0.00226		102.453	0.000471365		102.446	0.00196		102.39	0.00103
37855	0.29184		37855	0.29184		37855	0.36594		37855	0.40394		38855	0.03937		30855	0.00314		102.47	0.00202		102.467	0.00194		102.47	0.00277		102.456	0.000707047		102.449	0.00248		102.393	0.00101
37856	0.27908		37856	0.27908		37856	0.2796		37856	0.38893		38856	0.04228		30856	0.00296		102.473	0.00221		102.47	0.00212		102.473	0.00317		102.459	0.00126		102.452	0.00207		102.396	0.000981457
37857	0.29003		37857	0.29003		37857	0.24282		37857	0.33734		38857	0.04796		30857	0.00296		102.476	0.00273		102.473	0.00197		102.476	0.00275		102.462	0.00346		102.455	0.00312		102.399	0.00106
37858	0.33269		37858	0.33269		37858	0.26307		37858	0.26025		38858	0.05473		30858	0.00297		102.479	0.00234		102.476	0.00251		102.479	0.00246		102.465	0.00314		102.458	0.00367		102.402	0.00103
37859	0.39962		37859	0.39962		37859	0.31751		37859	0.19168		38859	0.05887		30859	0.00297		102.481	0.00195		102.479	0.00243		102.481	0.00258		102.468	0.00283		102.461	0.00303		102.405	0.000917548
37860	0.47038		37860	0.47038		37860	0.37261		37860	0.15724		38860	0.05875		30860	0.00307		102.484	0.00153		102.481	0.00208		102.484	0.00307		102.471	0.00181		102.463	0.00255		102.408	0.000871899
37861	0.51744		37861	0.51744		37861	0.39868		37861	0.1599		38861	0.0576		30861	0.00325		102.487	0.00157		102.484	0.00218		102.487	0.0038		102.474	0.00118		102.466	0.00255		102.411	0.000986022
37862	0.53195		37862	0.53195		37862	0.38822		37862	0.19089		38862	0.05867		30862	0.00321		102.49	0.00148		102.487	0.00203		102.49	0.00315		102.477	0.00173		102.469	0.00216		102.414	0.001
37863	0.5208		37863	0.5208		37863	0.35314		37863	0.23468		38863	0.06206		30863	0.00279		102.493	0.00167		102.49	0.00161		102.493	0.00352		102.48	0.00102		102.472	0.00228		102.417	0.000995152
37864	0.48622		37864	0.48622		37864	0.3115		37864	0.26703		38864	0.06536		30864	0.00224		102.496	0.00165		102.493	0.00228		102.496	0.00313		102.483	0.00134		102.475	0.00232		102.419	0.000922113
37865	0.43855		37865	0.43855		37865	0.28446		37865	0.27022		38865	0.06573		30865	0.0019		102.499	0.00182		102.496	0.00216		102.499	0.00323		102.485	0.00157		102.478	0.00253		102.422	0.000903854
37866	0.39448		37866	0.39448		37866	0.28027		37866	0.24982		38866	0.06334		30866	0.00196		102.502	0.00227		102.499	0.00189		102.502	0.00348		102.488	0.00141		102.481	0.00271		102.425	0.000803426
37867	0.35731		37867	0.35731		37867	0.28426		37867	0.22536		38867	0.0605		30867	0.00236		102.505	0.00254		102.502	0.00137		102.505	0.00366		102.491	0.00189		102.484	0.0031		102.428	0.000862769
37868	0.32573		37868	0.32573		37868	0.28335		37868	0.21433		38868	0.05813		30868	0.00275		102.508	0.00263		102.505	0.00158		102.508	0.00346		102.494	0.0022		102.487	0.00271		102.431	0.000890159
37869	0.30027		37869	0.30027		37869	0.28533		37869	0.22823		38869	0.05697		30869	0.00286		102.511	0.00194		102.508	0.00166		102.511	0.00358		102.497	0.0022		102.49	0.00228		102.434	0.000972327
37870	0.27845		37870	0.27845		37870	0.30707		37870	0.26725		38870	0.0595		30870	0.00273		102.513	0.00221		102.511	0.00234		102.513	0.00332		102.5	0.00189		102.493	0.00155		102.437	0.00106
37871	0.26114		37871	0.26114		37871	0.34906		37871	0.31612		38871	0.06724		30871	0.00252		102.516	0.00209		102.513	0.00241		102.516	0.00268		102.503	0.00126		102.496	0.00182		102.44	0.00109
37872	0.2563		37872	0.2563		37872	0.38318		37872	0.35595		38872	0.07758		30872	0.00238		102.519	0.00179		102.516	0.00291		102.519	0.00226		102.506	0.00149		102.498	0.00185		102.443	0.00102
37873	0.27218		37873	0.27218		37873	0.37807		37873	0.37782		38873	0.08473		30873	0.00231		102.522	0.0017		102.519	0.00262		102.522	0.0022		102.509	0.00126		102.501	0.00214		102.446	0.000789731
37874	0.3114		37874	0.3114		37874	0.33543		37874	0.37997		38874	0.0846		30874	0.00228		102.525	0.00172		102.522	0.00233		102.525	0.00209		102.512	0.00134		102.504	0.00221		102.449	0.000830815
37875	0.36924		37875	0.36924		37875	0.28375		37875	0.361		38875	0.07888		30875	0.00236		102.528	0.00152		102.525	0.00189		102.528	0.00177		102.514	0.00228		102.507	0.00198		102.451	0.00081712
37876	0.42812		37876	0.42812		37876	0.24219		37876	0.3247		38876	0.07197		30876	0.00256		102.531	0.00136		102.528	0.002		102.531	0.00199		102.517	0.00275		102.51	0.00257		102.454	0.000757776
37877	0.45712		37877	0.45712		37877	0.21105		37877	0.28297		38877	0.06628		30877	0.00266		102.534	0.00152		102.531	0.00195		102.534	0.00277		102.52	0.00259		102.513	0.00283		102.457	0.00082625
37878	0.43788		37878	0.43788		37878	0.18885		37878	0.24663		38878	0.06274		30878	0.00249		102.537	0.00184		102.534	0.00195		102.537	0.00323		102.523	0.00118		102.516	0.00342		102.46	0.000849075
37879	0.3853		37879	0.3853		37879	0.1768		37879	0.22292		38879	0.0618		30879	0.0022		102.54	0.0026		102.537	0.00225		102.54	0.0036		102.526	0.0011		102.519	0.00349		102.463	0.000858205
37880	0.32866		37880	0.32866		37880	0.1723		37880	0.21934		38880	0.06253		30880	0.00203		102.543	0.00271		102.54	0.00262		102.543	0.00311		102.529	0.00181		102.522	0.00317		102.466	0.00080799
37881	0.28469		37881	0.28469		37881	0.16803		37881	0.24116		38881	0.06311		30881	0.00205		102.546	0.00206		102.543	0.00225		102.546	0.00307		102.532	0.0022		102.525	0.00298		102.469	0.000771471
37882	0.25257		37882	0.25257		37882	0.15646		37882	0.2889		38882	0.06175		30882	0.00216		102.548	0.00212		102.546	0.00159		102.548	0.00279		102.535	0.00244		102.528	0.00255		102.472	0.000944938
37883	0.22745		37883	0.22745		37883	0.13953		37883	0.35391		38883	0.0585		30883	0.00232		102.551	0.00207		102.548	0.00153		102.551	0.00336		102.538	0.00196		102.53	0.0023		102.475	0.000976892
37884	0.21351		37884	0.21351		37884	0.12884		37884	0.41814		38884	0.05508		30884	0.00251		102.554	0.00221		102.551	0.0021		102.554	0.00291		102.541	0.0022		102.533	0.00216		102.478	0.000954068
37885	0.21991		37885	0.21991		37885	0.13232		37885	0.46192		38885	0.05166		30885	0.00269		102.557	0.0018		102.554	0.00207		102.557	0.00236		102.544	0.00204		102.536	0.00198		102.481	0.000794296
37886	0.24642		37886	0.24642		37886	0.14731		37886	0.46342		38886	0.04712		30886	0.00277		102.56	0.00128		102.557	0.00229		102.56	0.00218		102.546	0.00204		102.539	0.00207		102.484	0.000803426
37887	0.27861		37887	0.27861		37887	0.16385		37887	0.41739		38887	0.04216		30887	0.00272		102.563	0.00131		102.56	0.00208		102.563	0.00236		102.549	0.00173		102.542	0.00244		102.486	0.000762341
37888	0.30065		37888	0.30065		37888	0.17201		37888	0.35677		38888	0.03816		30888	0.00261		102.566	0.00169		102.563	0.00212		102.566	0.00236		102.552	0.00126		102.545	0.00237		102.489	0.00103
37889	0.3083		37889	0.3083		37889	0.17088		37889	0.31961		38889	0.03461		30889	0.00257		102.569	0.00195		102.566	0.00171		102.569	0.00214		102.555	0.00165		102.548	0.00182		102.492	0.00106
37890	0.31027		37890	0.31027		37890	0.16831		37890	0.31602		38890	0.03103		30890	0.00269		102.572	0.00187		102.569	0.00166		102.572	0.00279		102.558	0.00189		102.551	0.00157		102.495	0.000944938
37891	0.31888		37891	0.31888		37891	0.17		37891	0.33888		38891	0.02857		30891	0.00289		102.575	0.00175		102.572	0.00161		102.575	0.00329		102.561	0.00236		102.554	0.00203		102.498	0.000990587
37892	0.33316		37892	0.33316		37892	0.17341		37892	0.37804		38892	0.02783		30892	0.00302		102.578	0.00202		102.575	0.00159		102.578	0.00293		102.564	0.00196		102.557	0.00235		102.501	0.00108
37893	0.34056		37893	0.34056		37893	0.17361		37893	0.4199		38893	0.02852		30893	0.00314		102.58	0.00174		102.578	0.00135		102.58	0.00246		102.567	0.00102		102.559	0.0026		102.504	0.00107
37894	0.33821		37894	0.33821		37894	0.17083		37894	0.44799		38894	0.03023		30894	0.00353		102.583	0.00182		102.58	0.00197		102.583	0.00297		102.57	0.000942729		102.562	0.0028		102.507	0.00111
37895	0.33002		37895	0.33002		37895	0.16614		37895	0.45212		38895	0.0323		30895	0.00419		102.586	0.00185		102.583	0.00238		102.586	0.00254		102.573	0.000392804		102.565	0.00269		102.51	0.00132
37896	0.31083		37896	0.31083		37896	0.15662		37896	0.43217		38896	0.03488		30896	0.00485		102.589	0.0018		102.586	0.00212		102.589	0.00242		102.576	0.000942729		102.568	0.00271		102.513	0.00121
37897	0.27552		37897	0.27552		37897	0.14296		37897	0.40064		38897	0.03936		30897	0.00533		102.592	0.00189		102.589	0.00203		102.592	0.00238		102.579	0.00118		102.571	0.00273		102.516	0.000899289
37898	0.23456		37898	0.23456		37898	0.13332		37898	0.38373		38898	0.04665		30898	0.00574		102.595	0.00217		102.592	0.0022		102.595	0.0025		102.581	0.00189		102.574	0.00276		102.518	0.000881029
37899	0.21033		37899	0.21033		37899	0.13687		37899	0.39836		38899	0.05634		30899	0.00617		102.598	0.00231		102.595	0.00264		102.598	0.00232		102.584	0.00141		102.577	0.00267		102.521	0.000949503
37900	0.2201		37900	0.2201		37900	0.15564		37900	0.43359		38900	0.06748		30900	0.00644		102.601	0.0018		102.598	0.00244		102.601	0.00224		102.587	0.00126		102.58	0.00237		102.524	0.000917548
37901	0.26603		37901	0.26603		37901	0.17996		37901	0.46226		38901	0.07812		30901	0.00629		102.604	0.00187		102.601	0.00234		102.604	0.00281		102.59	0.000707047		102.583	0.0023		102.527	0.000849075
37902	0.33709		37902	0.33709		37902	0.19597		37902	0.45879		38902	0.0859		30902	0.00571		102.607	0.00266		102.604	0.00174		102.607	0.00285		102.593	0.000785608		102.586	0.00292		102.53	0.00107
37903	0.40812		37903	0.40812		37903	0.198		37903	0.41942		38903	0.09008		30903	0.00509		102.609	0.00273		102.607	0.00169		102.609	0.0025		102.596	0.000628486		102.589	0.0033		102.533	0.000995152
37904	0.44572		37904	0.44572		37904	0.19151		37904	0.37019		38904	0.09096		30904	0.00488		102.612	0.00251		102.609	0.00205		102.612	0.00187		102.599	0.000549925		102.591	0.00301		102.536	0.00103
37905	0.43446		37905	0.43446		37905	0.19055		37905	0.34387		38905	0.08967		30905	0.00516		102.615	0.00184		102.612	0.00233		102.615	0.00199		102.602	0.00102		102.594	0.00166		102.539	0.000972327
37906	0.38763		37906	0.38763		37906	0.20943		37906	0.35782		38906	0.08814		30906	0.00574		102.618	0.00202		102.615	0.00202		102.618	0.00218		102.605	0.00157		102.597	0.00169		102.542	0.000972327
37907	0.32611		37907	0.32611		37907	0.24835		37907	0.40605		38907	0.08603		30907	0.00642		102.621	0.0014		102.618	0.00168		102.621	0.00199		102.608	0.00173		102.6	0.00175		102.545	0.000803426
37908	0.26529		37908	0.26529		37908	0.29212		37908	0.46465		38908	0.08017		30908	0.00697		102.624	0.0014		102.621	0.0019		102.624	0.00238		102.611	0.00299		102.603	0.00205		102.547	0.000876464
37909	0.21933		37909	0.21933		37909	0.3281		37909	0.50942		38909	0.06943		30909	0.00711		102.627	0.00174		102.624	0.00228		102.627	0.00248		102.613	0.00314		102.606	0.00214		102.55	0.000944938
37910	0.19712		37910	0.19712		37910	0.3546		37910	0.51947		38910	0.05768		30910	0.0069		102.63	0.00217		102.627	0.00197		102.63	0.00248		102.616	0.00244		102.609	0.00164		102.553	0.00105
37911	0.19741		37911	0.19741		37911	0.37082		37911	0.48777		38911	0.0501		30911	0.00669		102.633	0.00192		102.63	0.00184		102.633	0.00252		102.619	0.00204		102.612	0.00198		102.556	0.000917548
37912	0.21708		37912	0.21708		37912	0.37815		37912	0.4361		38912	0.04838		30912	0.0067		102.636	0.00153		102.633	0.00177		102.636	0.00297		102.622	0.0022		102.615	0.00264		102.559	0.00082625
37913	0.25351		37913	0.25351		37913	0.38635		37913	0.38506		38913	0.05055		30913	0.00674		102.639	0.00209		102.636	0.00208		102.639	0.00334		102.625	0.00141		102.618	0.00267		102.562	0.000798861
37914	0.29188		37914	0.29188		37914	0.39938		37914	0.3368		38914	0.05357		30914	0.00654		102.641	0.00251		102.639	0.00195		102.641	0.00287		102.628	0.00134		102.621	0.00308		102.565	0.000785166
37915	0.31023		37915	0.31023		37915	0.40672		37915	0.29889		38915	0.05606		30915	0.00606		102.644	0.00317		102.641	0.00176		102.644	0.0025		102.631	0.00118		102.624	0.00339		102.568	0.000748647
37916	0.30634		37916	0.30634		37916	0.40185		37916	0.28584		38916	0.05827		30916	0.0054		102.647	0.00281		102.644	0.00155		102.647	0.00266		102.634	0.00236		102.626	0.00242		102.571	0.000680173
37917	0.29205		37917	0.29205		37917	0.39192		37917	0.30443		38917	0.05913		30917	0.00484		102.65	0.00189		102.647	0.00181		102.65	0.00299		102.637	0.00291		102.629	0.00226		102.574	0.000643653
37918	0.26831		37918	0.26831		37918	0.38308		37918	0.34668		38918	0.05644		30918	0.00459		102.653	0.000994203		102.65	0.00164		102.653	0.00321		102.64	0.00346		102.632	0.0033		102.577	0.000785166
37919	0.23633		37919	0.23633		37919	0.3722		37919	0.39475		38919	0.05028		30919	0.00458		102.656	0.00136		102.653	0.00143		102.656	0.00256		102.642	0.00236		102.635	0.00319		102.579	0.000981457
37920	0.20832		37920	0.20832		37920	0.34999		37920	0.43796		38920	0.04379		30920	0.00466		102.659	0.0013		102.656	0.00189		102.659	0.00246		102.645	0.00244		102.638	0.00246		102.582	0.00109
37921	0.19152		37921	0.19152		37921	0.31499		37921	0.46892		38921	0.04064		30921	0.00475		102.662	0.00182		102.659	0.0021		102.662	0.00236		102.648	0.00251		102.641	0.00221		102.585	0.00106
37922	0.18221		37922	0.18221		37922	0.28373		37922	0.47096		38922	0.04251		30922	0.00485		102.665	0.0019		102.662	0.00182		102.665	0.00248		102.651	0.00244		102.644	0.00257		102.588	0.000958633
37923	0.17448		37923	0.17448		37923	0.27424		37923	0.43929		38923	0.04949		30923	0.0049		102.668	0.00214		102.665	0.00243		102.668	0.00346		102.654	0.00134		102.647	0.00216		102.591	0.000871899
37924	0.16889		37924	0.16889		37924	0.2913		37924	0.39894		38924	0.06048		30924	0.00487		102.671	0.00177		102.668	0.00213		102.671	0.00319		102.657	0.00173		102.65	0.00223		102.594	0.000798861
37925	0.17222		37925	0.17222		37925	0.32306		37925	0.37793		38925	0.07162		30925	0.00471		102.674	0.00174		102.671	0.00194		102.674	0.00246		102.66	0.00204		102.653	0.00267		102.597	0.000908419
37926	0.18969		37926	0.18969		37926	0.34396		37926	0.37238		38926	0.07724		30926	0.00445		102.677	0.00165		102.674	0.00176		102.677	0.00201		102.663	0.00189		102.656	0.00312		102.6	0.000748647
37927	0.22374		37927	0.22374		37927	0.34444		37927	0.35417		38927	0.07561		30927	0.00417		102.679	0.00195		102.677	0.00199		102.679	0.00256		102.666	0.00519		102.659	0.00326		102.603	0.000803426
37928	0.27638		37928	0.27638		37928	0.34665		37928	0.30953		38928	0.07202		30928	0.00401		102.682	0.0017		102.679	0.00179		102.682	0.00327		102.669	0.00613		102.661	0.00362		102.606	0.000858205
37929	0.33949		37929	0.33949		37929	0.36681		37929	0.25392		38929	0.07307		30929	0.00405		102.685	0.00199		102.682	0.00192		102.685	0.00336		102.672	0.00589		102.664	0.00346		102.609	0.000999717
37930	0.39153		37930	0.39153		37930	0.39173		37930	0.21371		38930	0.07949		30930	0.00432		102.688	0.00209		102.685	0.00226		102.688	0.00301		102.675	0.00181		102.667	0.0026		102.612	0.000940373
37931	0.4205		37931	0.4205		37931	0.40409		37931	0.20611		38931	0.08651		30931	0.00471		102.691	0.00229		102.688	0.00252		102.691	0.00297		102.677	0.00126		102.67	0.00191		102.614	0.000762341
37932	0.43358		37932	0.43358		37932	0.39798		37932	0.2302		38932	0.09037		30932	0.00513		102.694	0.00258		102.691	0.00301		102.694	0.00279		102.68	0.000471365		102.673	0.00237		102.617	0.00083538
37933	0.43641		37933	0.43641		37933	0.37447		37933	0.26906		38933	0.09292		30933	0.00543		102.697	0.00233		102.694	0.00278		102.697	0.00342		102.683	0.000471365		102.676	0.00276		102.62	0.000785166
37934	0.42513		37934	0.42513		37934	0.34153		37934	0.29912		38934	0.09921		30934	0.00534		102.7	0.00227		102.697	0.00168		102.7	0.00399		102.686	0.000707047		102.679	0.00351		102.623	0.000762341
37935	0.403		37935	0.403		37935	0.31267		37935	0.3061		38935	0.11097		30935	0.00469		102.703	0.00192		102.7	0.00127		102.703	0.00386		102.689	0.000471365		102.682	0.00353		102.626	0.00085364
37936	0.38314		37936	0.38314		37936	0.30338		37936	0.30182		38936	0.12292		30936	0.00367		102.706	0.00175		102.703	0.00168		102.706	0.00384		102.692	0.000707047		102.685	0.00328		102.629	0.00107
37937	0.36593		37937	0.36593		37937	0.32741		37937	0.3164		38937	0.12629		30937	0.00269		102.709	0.00185		102.706	0.00189		102.709	0.00313		102.695	0.000707047		102.688	0.00283		102.632	0.000954068
37938	0.3362		37938	0.3362		37938	0.38647		37938	0.36964		38938	0.11696		30938	0.002		102.711	0.00179		102.709	0.00277		102.711	0.00283		102.698	0.00141		102.691	0.00298		102.635	0.000908419
37939	0.29243		37939	0.29243		37939	0.45496		37939	0.45751		38939	0.10012		30939	0.00167		102.714	0.00209		102.711	0.00283		102.714	0.00266		102.701	0.00196		102.693	0.00283		102.638	0.000995152
37940	0.25607		37940	0.25607		37940	0.48767		37940	0.56469		38940	0.08591		30940	0.00172		102.717	0.00216		102.714	0.00272		102.717	0.00222		102.704	0.00173		102.696	0.00278		102.641	0.00106
37941	0.24532		37941	0.24532		37941	0.46274		37941	0.67526		38941	0.08087		30941	0.00211		102.72	0.00206		102.717	0.00298		102.72	0.00266		102.707	0.0011		102.699	0.00289		102.644	0.000940373
37942	0.26128		37942	0.26128		37942	0.40451		37942	0.76249		38942	0.08397		30942	0.00272		102.723	0.00202		102.72	0.00247		102.723	0.00291		102.71	0.000785608		102.702	0.00246		102.647	0.000931243
37943	0.29739		37943	0.29739		37943	0.35358		37943	0.7901		38943	0.08846		30943	0.00324		102.726	0.00189		102.723	0.00194		102.726	0.00264		102.712	0.00118		102.705	0.00246		102.649	0.000954068
37944	0.33728		37944	0.33728		37944	0.33113		37944	0.74552		38944	0.08835		30944	0.00347		102.729	0.00175		102.726	0.00218		102.729	0.00222		102.715	0.00141		102.708	0.00228		102.652	0.000899289
37945	0.35267		37945	0.35267		37945	0.33223		37945	0.6459		38945	0.08483		30945	0.00338		102.732	0.00157		102.729	0.00203		102.732	0.00297		102.718	0.00149		102.711	0.00207		102.655	0.000935808
37946	0.33635		37946	0.33635		37946	0.34282		37946	0.51602		38946	0.08325		30946	0.00309		102.735	0.00113		102.732	0.00247		102.735	0.00344		102.721	0.00189		102.714	0.00189		102.658	0.000839945
37947	0.31984		37947	0.31984		37947	0.3544		37947	0.39898		38947	0.08645		30947	0.00284		102.738	0.00116		102.735	0.00257		102.738	0.00325		102.724	0.00181		102.717	0.00182		102.661	0.000912984
37948	0.33166		37948	0.33166		37948	0.35798		37948	0.34789		38948	0.09478		30948	0.00288		102.741	0.00157		102.738	0.00205		102.741	0.00189		102.727	0.00165		102.72	0.00226		102.664	0.000725822
37949	0.36788		37949	0.36788		37949	0.35185		37949	0.37779		38949	0.10635		30949	0.00315		102.743	0.00157		102.741	0.00166		102.743	0.00142		102.73	0.00196		102.722	0.00271		102.667	0.000739517
37950	0.40644		37950	0.40644		37950	0.35733		37950	0.44946		38950	0.11471		30950	0.00341		102.746	0.00142		102.743	0.00151		102.746	0.0014		102.733	0.00173		102.725	0.0028		102.67	0.000876464
37951	0.41909		37951	0.41909		37951	0.39089		37951	0.50409		38951	0.11316		30951	0.00356		102.749	0.0016		102.746	0.00257		102.749	0.00175		102.736	0.0011		102.728	0.00232		102.673	0.00109
37952	0.39097		37952	0.39097		37952	0.44107		37952	0.51878		38952	0.10326		30952	0.0036		102.752	0.00138		102.749	0.0029		102.752	0.00212		102.739	0.00141		102.731	0.00237		102.676	0.00103
37953	0.34135		37953	0.34135		37953	0.495		37953	0.51837		38953	0.09343		30953	0.00356		102.755	0.00157		102.752	0.00244		102.755	0.0026		102.742	0.00181		102.734	0.002		102.678	0.00083538
37954	0.30003		37954	0.30003		37954	0.54795		37954	0.52763		38954	0.08865		30954	0.00353		102.758	0.00147		102.755	0.00199		102.758	0.00309		102.745	0.00141		102.737	0.00166		102.681	0.000922113
37955	0.27906		37955	0.27906		37955	0.58471		37955	0.53824		38955	0.08681		30955	0.00356		102.761	0.0015		102.758	0.00225		102.761	0.00297		102.747	0.00283		102.74	0.00175		102.684	0.00105
37956	0.28381		37956	0.28381		37956	0.59348		37956	0.52903		38956	0.08502		30956	0.00363		102.764	0.00142		102.761	0.0028		102.764	0.00301		102.75	0.00306		102.743	0.00191		102.687	0.000995152
37957	0.31896		37957	0.31896		37957	0.58031		37957	0.5012		38957	0.08325		30957	0.00375		102.767	0.00152		102.764	0.00267		102.767	0.00238		102.753	0.00401		102.746	0.00207		102.69	0.00081712
37958	0.3673		37958	0.3673		37958	0.54841		37958	0.48217		38958	0.08141		30958	0.00396		102.77	0.00157		102.767	0.0027		102.77	0.00175		102.756	0.00338		102.749	0.00221		102.693	0.000730387
37959	0.39328		37959	0.39328		37959	0.4977		37959	0.50176		38959	0.07814		30959	0.00427		102.773	0.00197		102.77	0.00212		102.773	0.00205		102.759	0.00228		102.752	0.00216		102.696	0.000639088
37960	0.38457		37960	0.38457		37960	0.44916		37960	0.57311		38960	0.07508		30960	0.00478		102.775	0.00214		102.773	0.00189		102.775	0.00226		102.762	0.00196		102.755	0.00251		102.699	0.000698432
37961	0.36725		37961	0.36725		37961	0.43742		37961	0.67083		38961	0.07655		30961	0.00539		102.778	0.00185		102.775	0.00177		102.778	0.00254		102.765	0.00267		102.757	0.00278		102.702	0.000890159
37962	0.37137		37962	0.37137		37962	0.47543		37962	0.73032		38962	0.08368		30962	0.00566		102.781	0.00128		102.778	0.00179		102.781	0.00342		102.768	0.00181		102.76	0.00287		102.705	0.000908419
37963	0.40119		37963	0.40119		37963	0.53853		37963	0.70476		38963	0.095		30963	0.00529		102.784	0.00142		102.781	0.00179		102.784	0.00362		102.771	0.00134		102.763	0.00246		102.708	0.00105
37964	0.43843		37964	0.43843		37964	0.57887		37964	0.60173		38964	0.10935		30964	0.00458		102.787	0.00207		102.784	0.00199		102.787	0.0034		102.774	0.000864168		102.766	0.00264		102.71	0.00124
37965	0.46685		37965	0.46685		37965	0.55691		37965	0.46291		38965	0.12349		30965	0.00399		102.79	0.00214		102.787	0.00181		102.79	0.00242		102.776	0.00141		102.769	0.00248		102.713	0.00123
37966	0.49953		37966	0.49953		37966	0.47667		37966	0.33833		38966	0.13311		30966	0.0036		102.793	0.0019		102.79	0.00155		102.793	0.00228		102.779	0.00196		102.772	0.0023		102.716	0.000871899
37967	0.56383		37967	0.56383		37967	0.3858		37967	0.25759		38967	0.13653		30967	0.00325		102.796	0.00142		102.793	0.00181		102.796	0.00297		102.782	0.00244		102.775	0.00205		102.719	0.000762341
37968	0.64516		37968	0.64516		37968	0.33318		37968	0.21728		38968	0.1333		30968	0.00285		102.799	0.00148		102.796	0.00171		102.799	0.00268		102.785	0.00165		102.778	0.002		102.722	0.000776036
37969	0.68028		37969	0.68028		37969	0.33668		37969	0.20294		38969	0.12479		30969	0.0025		102.802	0.00157		102.799	0.002		102.802	0.00234		102.788	0.00228		102.781	0.0023		102.725	0.00084451
37970	0.63026		37970	0.63026		37970	0.38695		37970	0.20576		38970	0.11588		30970	0.00229		102.805	0.00197		102.802	0.00238		102.805	0.00201		102.791	0.00275		102.784	0.00226		102.728	0.00081712
37971	0.5265		37971	0.5265		37971	0.46131		37971	0.22029		38971	0.10936		30971	0.00215		102.808	0.00194		102.805	0.00243		102.808	0.00193		102.794	0.00228		102.787	0.00278		102.731	0.000771471
37972	0.42749		37972	0.42749		37972	0.52829		37972	0.24815		38972	0.10351		30972	0.002		102.811	0.00182		102.808	0.00267		102.811	0.00191		102.797	0.00189		102.79	0.00271		102.734	0.000693867
37973	0.36498		37973	0.36498		37973	0.5592		37973	0.30184		38973	0.09827		30973	0.00179		102.813	0.00192		102.811	0.00243		102.813	0.00193		102.8	0.00189		102.793	0.00283		102.737	0.000721257
37974	0.33847		37974	0.33847		37974	0.55723		37974	0.38465		38974	0.09628		30974	0.0016		102.816	0.00216		102.813	0.0022		102.816	0.00189		102.803	0.00141		102.795	0.00317		102.74	0.00083538
37975	0.3304		37975	0.3304		37975	0.55886		37975	0.47065		38975	0.09731		30975	0.00143		102.819	0.00248		102.816	0.00187		102.819	0.00238		102.806	0.00181		102.798	0.00305		102.743	0.000912984
37976	0.32024		37976	0.32024		37976	0.58619		37976	0.51346		38976	0.09772		30976	0.00127		102.822	0.00211		102.819	0.00168		102.822	0.00393		102.809	0.0011		102.801	0.00251		102.746	0.000849075
37977	0.29999		37977	0.29999		37977	0.6176		37977	0.47676		38977	0.0962		30977	0.00117		102.825	0.00169		102.822	0.00202		102.825	0.0038		102.811	0.00196		102.804	0.00196		102.748	0.000771471
37978	0.27729		37978	0.27729		37978	0.62121		37978	0.37247		38978	0.09685		30978	0.00117		102.828	0.00153		102.825	0.00239		102.828	0.00366		102.814	0.00236		102.807	0.00207		102.751	0.000839945
37979	0.25637		37979	0.25637		37979	0.59068		37979	0.25862		38979	0.1058		30979	0.00128		102.831	0.00172		102.828	0.00236		102.831	0.00309		102.817	0.00196		102.81	0.00269		102.754	0.000757776
37980	0.2323		37980	0.2323		37980	0.54083		37980	0.18574		38980	0.12324		30980	0.00146		102.834	0.00177		102.831	0.0022		102.834	0.00309		102.82	0.000785608		102.813	0.00246		102.757	0.000885594
37981	0.21181		37981	0.21181		37981	0.49737		37981	0.16557		38981	0.14		30981	0.00167		102.837	0.00204		102.834	0.00164		102.837	0.00378		102.823	0.000864168		102.816	0.00248		102.76	0.000867334
37982	0.21415		37982	0.21415		37982	0.48048		37982	0.18308		38982	0.14578		30982	0.00183		102.84	0.00189		102.837	0.00146		102.84	0.00285		102.826	0.00196		102.819	0.00169		102.763	0.000926678
37983	0.24468		37983	0.24468		37983	0.48095		37983	0.2155		38983	0.13764		30983	0.00193		102.843	0.00185		102.84	0.0012		102.843	0.00203		102.829	0.00181		102.822	0.0021		102.766	0.00103
37984	0.28635		37984	0.28635		37984	0.47447		37984	0.24531		38984	0.12211		30984	0.00207		102.845	0.00216		102.843	0.00159		102.845	0.00199		102.832	0.00165		102.825	0.00173		102.769	0.000926678
37985	0.31631		37985	0.31631		37985	0.44875		37985	0.26774		38985	0.11129		30985	0.00243		102.848	0.00195		102.845	0.00133		102.848	0.00285		102.835	0.00141		102.827	0.00187		102.772	0.000958633
37986	0.32006		37986	0.32006		37986	0.40374		37986	0.29156		38986	0.11133		30986	0.00295		102.851	0.00155		102.848	0.00171		102.851	0.00327		102.838	0.000864168		102.83	0.0026		102.775	0.000757776
37987	0.29663		37987	0.29663		37987	0.34851		37987	0.32825		38987	0.11756		30987	0.00333		102.854	0.00125		102.851	0.00189		102.854	0.00338		102.841	0.00173		102.833	0.00349		102.778	0.000657348
37988	0.25962		37988	0.25962		37988	0.3006		37988	0.37679		38988	0.12162		30988	0.00326		102.857	0.00145		102.854	0.00226		102.857	0.00332		102.844	0.00173		102.836	0.00346		102.78	0.000725822
37989	0.23106		37989	0.23106		37989	0.28087		37989	0.42201		38989	0.11835		30989	0.0028		102.86	0.00195		102.857	0.00291		102.86	0.00258		102.847	0.00149		102.839	0.00294		102.783	0.00081712
37990	0.22238		37990	0.22238		37990	0.2968		37990	0.44997		38990	0.10751		30990	0.00233		102.863	0.00241		102.86	0.0033		102.863	0.0026		102.849	0.000628486		102.842	0.00244		102.786	0.00106
37991	0.22143		37991	0.22143		37991	0.32615		37991	0.46058		38991	0.09236		30991	0.00204		102.866	0.00236		102.863	0.00286		102.866	0.0025		102.852	0.000864168		102.845	0.00216		102.789	0.00115
37992	0.21337		37992	0.21337		37992	0.34418		37992	0.45862		38992	0.07808		30992	0.00189		102.869	0.00195		102.866	0.00212		102.869	0.00232		102.855	0.000864168		102.848	0.00301		102.792	0.00121
37993	0.19867		37993	0.19867		37993	0.35825		37993	0.44447		38993	0.07002		30993	0.00177		102.872	0.00135		102.869	0.00225		102.872	0.00205		102.858	0.00118		102.851	0.00337		102.795	0.0012
37994	0.1819		37994	0.1819		37994	0.39083		37994	0.41862		38994	0.07111		30994	0.00166		102.875	0.0012		102.872	0.00254		102.875	0.00197		102.861	0.00149		102.854	0.00289		102.798	0.00111
37995	0.16906		37995	0.16906		37995	0.44342		37995	0.38528		38995	0.08192		30995	0.00165		102.877	0.00133		102.875	0.00283		102.877	0.00248		102.864	0.00157		102.857	0.00264		102.801	0.00101
37996	0.17201		37996	0.17201		37996	0.48157		37996	0.34997		38996	0.10081		30996	0.00176		102.88	0.00128		102.877	0.00247		102.88	0.00234		102.867	0.00173		102.859	0.00264		102.804	0.000944938
37997	0.20071		37997	0.20071		37997	0.46518		37997	0.31432		38997	0.12351		30997	0.00197		102.883	0.00148		102.88	0.002		102.883	0.00271		102.87	0.0022		102.862	0.00273		102.807	0.000944938
37998	0.25678		37998	0.25678		37998	0.39828		37998	0.28042		38998	0.14626		30998	0.00218		102.886	0.00212		102.883	0.00221		102.886	0.00248		102.873	0.00189		102.865	0.00246		102.81	0.00146
37999	0.33151		37999	0.33151		37999	0.31632		37999	0.2568		38999	0.16463		30999	0.0023		102.889	0.00226		102.886	0.00303		102.889	0.00236		102.876	0.00244		102.868	0.00246		102.812	0.00148
38000	0.40623		38000	0.40623		38000	0.24236		38000	0.24959		39000	0.17256		31000	0.0023		102.892	0.0017		102.889	0.00231		102.892	0.00203		102.879	0.00299		102.871	0.00221		102.815	0.00142
38001	0.46		38001	0.46		38001	0.18602		38001	0.25852		39001	0.17115		31001	0.0022		102.895	0.00116		102.892	0.00205		102.895	0.00209		102.881	0.0033		102.874	0.00235		102.818	0.000794296
38002	0.47947		38002	0.47947		38002	0.15506		38002	0.2797		39002	0.17014		31002	0.0021		102.898	0.0014		102.895	0.00143		102.898	0.00242		102.884	0.00259		102.877	0.00246		102.821	0.000839945
38003	0.46835		38003	0.46835		38003	0.15606		38003	0.30112		39003	0.17596		31003	0.00212		102.901	0.00174		102.898	0.00174		102.901	0.00244		102.887	0.00181		102.88	0.00194		102.824	0.000707562
38004	0.43948		38004	0.43948		38004	0.19117		38004	0.31205		39004	0.18657		31004	0.00226		102.904	0.00172		102.901	0.00207		102.904	0.00246		102.89	0.00126		102.883	0.0023		102.827	0.000748647
38005	0.39696		38005	0.39696		38005	0.24793		38005	0.32055		39005	0.19954		31005	0.00256		102.907	0.00152		102.904	0.00293		102.907	0.00193		102.893	0.000942729		102.886	0.00273		102.83	0.000798861
38006	0.34454		38006	0.34454		38006	0.29964		38006	0.33872		39006	0.21518		31006	0.00303		102.909	0.00163		102.907	0.00231		102.909	0.00169		102.896	0.00118		102.889	0.00335		102.833	0.000949503
38007	0.29419		38007	0.29419		38007	0.32717		38007	0.36049		39007	0.22809		31007	0.00351		102.912	0.00185		102.909	0.00205		102.912	0.00151		102.899	0.000942729		102.891	0.00394		102.836	0.00101
38008	0.26186		38008	0.26186		38008	0.34021		38008	0.37107		39008	0.22508		31008	0.00364		102.915	0.00175		102.912	0.00207		102.915	0.00136		102.902	0.000707047		102.894	0.00554		102.839	0.00101
38009	0.26292		38009	0.26292		38009	0.36042		38009	0.36206		39009	0.19866		31009	0.0034		102.918	0.00138		102.915	0.00199		102.918	0.00138		102.905	0.00141		102.897	0.00463		102.842	0.000871899
38010	0.2948		38010	0.2948		38010	0.38385		38010	0.335		39010	0.1599		31010	0.00316		102.921	0.00143		102.918	0.00243		102.921	0.00216		102.908	0.000942729		102.9	0.00396		102.844	0.000871899
38011	0.33134		38011	0.33134		38011	0.3971		38011	0.3022		39011	0.12891		31011	0.00324		102.924	0.00185		102.921	0.00236		102.924	0.00297		102.911	0.00165		102.903	0.00253		102.847	0.00106
38012	0.34596		38012	0.34596		38012	0.42463		38012	0.28261		39012	0.11458		31012	0.00356		102.927	0.00202		102.924	0.00308		102.927	0.00311		102.913	0.00126		102.906	0.00219		102.85	0.00109
38013	0.32936		38013	0.32936		38013	0.50871		38013	0.28888		39013	0.11218		31013	0.00369		102.93	0.00206		102.927	0.00306		102.93	0.00209		102.916	0.00102		102.909	0.00178		102.853	0.000849075
38014	0.28742		38014	0.28742		38014	0.63379		38014	0.31319		39014	0.1144		31014	0.00339		102.933	0.00217		102.93	0.00301		102.933	0.00187		102.919	0.000549925		102.912	0.00175		102.856	0.000972327
38015	0.23603		38015	0.23603		38015	0.71174		38015	0.33341		39015	0.11793		31015	0.00293		102.936	0.00185		102.933	0.00234		102.936	0.00258		102.922	0.00134		102.915	0.00237		102.859	0.000926678
38016	0.19399		38016	0.19399		38016	0.67945		38016	0.33604		39016	0.12353		31016	0.00261		102.939	0.00158		102.936	0.00184		102.939	0.00293		102.925	0.00149		102.918	0.00287		102.862	0.000890159
38017	0.17147		38017	0.17147		38017	0.57645		38017	0.32905		39017	0.13275		31017	0.00246		102.942	0.00174		102.939	0.002		102.942	0.00234		102.928	0.00236		102.921	0.0023		102.865	0.000862769
38018	0.16663		38018	0.16663		38018	0.48078		38018	0.3311		39018	0.14448		31018	0.00236		102.945	0.0019		102.942	0.00182		102.945	0.00244		102.931	0.00196		102.924	0.0021		102.868	0.00084451
38019	0.17594		38019	0.17594		38019	0.42289		38019	0.34468		39019	0.15483		31019	0.0023		102.947	0.00195		102.945	0.0014		102.947	0.00216		102.934	0.0022		102.927	0.00262		102.871	0.000689303
38020	0.20361		38020	0.20361		38020	0.39818		38020	0.35105		39020	0.15984		31020	0.00231		102.95	0.00201		102.947	0.00106		102.95	0.00205		102.937	0.00228		102.929	0.00303		102.874	0.000716692
38021	0.25291		38021	0.25291		38021	0.39988		38021	0.33785		39021	0.15965		31021	0.00249		102.953	0.00199		102.95	0.00132		102.953	0.00275		102.94	0.00181		102.932	0.00271		102.877	0.000830815
38022	0.31314		38022	0.31314		38022	0.41638		38022	0.31101		39022	0.15978		31022	0.0028		102.956	0.00204		102.953	0.00142		102.956	0.00301		102.943	0.00141		102.935	0.0023		102.879	0.000821685
38023	0.36625		38023	0.36625		38023	0.42952		38023	0.28043		39023	0.16445		31023	0.00299		102.959	0.00201		102.956	0.00181		102.959	0.00287		102.946	0.00102		102.938	0.00255		102.882	0.000839945
38024	0.40472		38024	0.40472		38024	0.42716		38024	0.25348		39024	0.16943		31024	0.00282		102.962	0.00211		102.959	0.00182		102.962	0.00258		102.948	0.00118		102.941	0.00196		102.885	0.000757776
38025	0.42941		38025	0.42941		38025	0.40938		38025	0.23551		39025	0.16685		31025	0.00245		102.965	0.00202		102.962	0.00195		102.965	0.0026		102.951	0.000707047		102.944	0.00191		102.888	0.000725822
38026	0.43603		38026	0.43603		38026	0.3779		38026	0.22861		39026	0.15809		31026	0.00215		102.968	0.00197		102.965	0.00145		102.968	0.00299		102.954	0.0011		102.947	0.00219		102.891	0.000821685
38027	0.42899		38027	0.42899		38027	0.33825		38027	0.2335		39027	0.1536		31027	0.00205		102.971	0.00199		102.968	0.0014		102.971	0.00268		102.957	0.00196		102.95	0.00328		102.894	0.00085364
38028	0.42536		38028	0.42536		38028	0.31075		38028	0.25182		39028	0.15755		31028	0.00204		102.974	0.00217		102.971	0.00143		102.974	0.00277		102.96	0.00196		102.953	0.00326		102.897	0.00083538
38029	0.42428		38029	0.42428		38029	0.31825		38029	0.28652		39029	0.16305		31029	0.00201		102.977	0.00217		102.974	0.00159		102.977	0.00232		102.963	0.00236		102.956	0.00285		102.9	0.000721257
38030	0.40552		38030	0.40552		38030	0.36382		38030	0.33269		39030	0.16299		31030	0.00201		102.98	0.00227		102.977	0.00202		102.98	0.00207		102.966	0.00259		102.959	0.00194		102.903	0.000593439
38031	0.35999		38031	0.35999		38031	0.42797		38031	0.3657		39031	0.15427		31031	0.00206		102.982	0.00224		102.98	0.00187		102.982	0.00163		102.969	0.00228		102.962	0.00205		102.906	0.000716692
38032	0.30387		38032	0.30387		38032	0.49577		38032	0.35661		39032	0.13564		31032	0.0021		102.985	0.0018		102.982	0.00181		102.985	0.00191		102.972	0.00102		102.964	0.00289		102.909	0.000995152
38033	0.26323		38033	0.26323		38033	0.56895		38033	0.30534		39033	0.1116		31033	0.00209		102.988	0.0011		102.985	0.00171		102.988	0.00216		102.975	0.000785608		102.967	0.00269		102.912	0.0012
38034	0.24741		38034	0.24741		38034	0.62808		38034	0.24191		39034	0.09153		31034	0.00206		102.991	0.0013		102.988	0.00197		102.991	0.00216		102.978	0.00165		102.97	0.00264		102.915	0.000976892
38035	0.24749		38035	0.24749		38035	0.6305		38035	0.19571		39035	0.08204		31035	0.00207		102.994	0.00248		102.991	0.0026		102.994	0.00264		102.981	0.00134		102.973	0.00374		102.917	0.000812555
38036	0.25779		38036	0.25779		38036	0.57623		38036	0.17905		39036	0.08468		31036	0.00212		102.997	0.00265		102.994	0.00299		102.997	0.00248		102.984	0.000942729		102.976	0.0039		102.92	0.000899289
38037	0.28042		38037	0.28042		38037	0.51734		38037	0.19055		39037	0.09741		31037	0.00214		103	0.00238		102.997	0.00345		103	0.0023		102.986	0.000392804		102.979	0.00428		102.923	0.000922113
38038	0.30696		38038	0.30696		38038	0.48949		38038	0.21693		39038	0.11555		31038	0.00214		103.003	0.00226		103	0.00295		103.003	0.00151		102.989	0.000392804		102.982	0.00376		102.926	0.00084451
38039	0.3162		38039	0.3162		38039	0.482		38039	0.2415		39039	0.13299		31039	0.00218		103.006	0.00254		103.003	0.00291		103.006	0.00179		102.992	0.000549925		102.985	0.00296		102.929	0.000620829
38040	0.30002		38040	0.30002		38040	0.46771		38040	0.2604		39040	0.14342		31040	0.00233		103.009	0.0034		103.006	0.00317		103.009	0.00199		102.995	0.000864168		102.988	0.00292		102.932	0.000684738
38041	0.27184		38041	0.27184		38041	0.43227		38041	0.28132		39041	0.14289		31041	0.00272		103.012	0.00227		103.009	0.00295		103.012	0.00234		102.998	0.00165		102.991	0.00317		102.935	0.000734952
38042	0.2481		38042	0.2481		38042	0.38361		38042	0.30645		39042	0.13331		31042	0.00331		103.014	0.00278		103.012	0.00205		103.014	0.00264		103.001	0.00149		102.994	0.00283		102.938	0.000903854
38043	0.23871		38043	0.23871		38043	0.3475		38043	0.32406		39043	0.12243		31043	0.00382		103.017	0.00276		103.014	0.00264		103.017	0.00271		103.004	0.00361		102.996	0.00267		102.941	0.000881029
38044	0.24552		38044	0.24552		38044	0.34488		38044	0.31804		39044	0.1195		31044	0.00396		103.02	0.00275		103.017	0.00278		103.02	0.00214		103.007	0.00369		102.999	0.00255		102.944	0.000931243
38045	0.26148		38045	0.26148		38045	0.37215		38045	0.2879		39045	0.12919		31045	0.00385		103.023	0.00192		103.02	0.00241		103.023	0.00228		103.01	0.00361		103.002	0.00305		102.947	0.000958633
38046	0.27649		38046	0.27649		38046	0.40357		38046	0.25501		39046	0.14721		31046	0.00383		103.026	0.00174		103.023	0.00194		103.026	0.00275		103.013	0.00196		103.005	0.00296		102.949	0.000963198
38047	0.2837		38047	0.2837		38047	0.40794		38047	0.24068		39047	0.16288		31047	0.00409		103.029	0.00194		103.026	0.00192		103.029	0.00271		103.016	0.00102		103.008	0.00253		102.952	0.000721257
38048	0.28725		38048	0.28725		38048	0.37698		38048	0.2437		39048	0.17144		31048	0.00453		103.032	0.00202		103.029	0.00216		103.032	0.00224		103.019	0.000628486		103.011	0.00235		102.955	0.00082625
38049	0.30592		38049	0.30592		38049	0.33817		38049	0.24738		39049	0.17858		31049	0.00508		103.035	0.00194		103.032	0.00197		103.035	0.00277		103.021	0.000392804		103.014	0.00264		102.958	0.000652783
38050	0.35143		38050	0.35143		38050	0.325		38050	0.24378		39050	0.18598		31050	0.00586		103.038	0.00182		103.035	0.00192		103.038	0.00301		103.024	0.00189		103.017	0.0026		102.961	0.000702997
38051	0.40409		38051	0.40409		38051	0.3433		38051	0.24513		39051	0.18729		31051	0.00674		103.041	0.00182		103.038	0.00251		103.041	0.00305		103.027	0.00275		103.02	0.00257		102.964	0.000762341
38052	0.43318		38052	0.43318		38052	0.37701		38052	0.27279		39052	0.18017		31052	0.00705		103.044	0.00202		103.041	0.00267		103.044	0.00209		103.03	0.00723		103.023	0.00232		102.967	0.000890159
38053	0.43281		38053	0.43281		38053	0.41333		38053	0.33906		39053	0.16803		31053	0.00637		103.047	0.00324		103.044	0.00246		103.047	0.00472		103.033	0.00715		103.026	0.00235		102.97	0.000862769
38054	0.41888		38054	0.41888		38054	0.45019		38054	0.43333		39054	0.15575		31054	0.00511		103.049	0.00458		103.047	0.00257		103.049	0.00535		103.036	0.00778		103.029	0.00273		102.973	0.000721257
38055	0.40429		38055	0.40429		38055	0.48076		38055	0.51839		39055	0.149		31055	0.00391		103.052	0.00588		103.049	0.00236		103.052	0.00616		103.039	0.00762		103.031	0.00298		102.976	0.000821685
38056	0.39013		38056	0.39013		38056	0.48665		38056	0.55837		39056	0.14987		31056	0.00308		103.055	0.00465		103.052	0.00391		103.055	0.00529		103.042	0.00299		103.034	0.00303		102.979	0.000858205
38057	0.37658		38057	0.37658		38057	0.4615		38057	0.56225		39057	0.15371		31057	0.00266		103.058	0.00371		103.055	0.00508		103.058	0.00549		103.045	0.00817		103.037	0.00244		102.981	0.000862769
38058	0.36697		38058	0.36697		38058	0.42031		38058	0.57076		39058	0.15604		31058	0.00259		103.061	0.00241		103.058	0.00492		103.061	0.00511		103.048	0.0172		103.04	0.0026		102.984	0.000680173
38059	0.36372		38059	0.36372		38059	0.38229		38059	0.5961		39059	0.15896		31059	0.00284		103.064	0.00227		103.061	0.004		103.064	0.00305		103.051	0.02247		103.043	0.00326		102.987	0.000693867
38060	0.37297		38060	0.37297		38060	0.36177		38060	0.60506		39060	0.16336		31060	0.00337		103.067	0.00199		103.064	0.00389		103.067	0.00313		103.053	0.01658		103.046	0.00312		102.99	0.000849075
38061	0.40319		38061	0.40319		38061	0.36142		38061	0.56465		39061	0.16259		31061	0.00399		103.07	0.00239		103.067	0.00368		103.07	0.00242		103.056	0.00778		103.049	0.00376		102.993	0.00112
38062	0.45739		38062	0.45739		38062	0.37286		38062	0.49021		39062	0.15226		31062	0.00435		103.073	0.00275		103.07	0.0028		103.073	0.00277		103.059	0.00534		103.052	0.00508		102.996	0.00108
38063	0.52426		38063	0.52426		38063	0.38716		38063	0.43216		39063	0.13803		31063	0.00424		103.076	0.0029		103.073	0.00269		103.076	0.00348		103.062	0.00731		103.055	0.00572		102.999	0.00108
38064	0.57504		38064	0.57504		38064	0.40131		38064	0.41534		39064	0.13129		31064	0.00381		103.079	0.00308		103.076	0.00226		103.079	0.00342		103.065	0.00738		103.058	0.00567		103.002	0.00081712
38065	0.5819		38065	0.5819		38065	0.41262		38065	0.42256		39065	0.13907		31065	0.00332		103.082	0.00315		103.079	0.00177		103.082	0.00293		103.068	0.00448		103.061	0.0049		103.005	0.000958633
38066	0.53892		38066	0.53892		38066	0.41121		38066	0.43451		39066	0.15714		31066	0.00294		103.085	0.0031		103.082	0.00161		103.085	0.00205		103.071	0.00487		103.064	0.00449		103.008	0.00107
38067	0.46843		38067	0.46843		38067	0.39742		38067	0.44799		39067	0.17437		31067	0.00285		103.087	0.00239		103.085	0.0019		103.087	0.00384		103.074	0.00432		103.067	0.0039		103.011	0.000890159
38068	0.40303		38068	0.40303		38068	0.38769		38068	0.46895		39068	0.1819		31068	0.00315		103.09	0.00297		103.087	0.00272		103.09	0.00458		103.077	0.00471		103.069	0.00353		103.014	0.000657348
38069	0.35542		38069	0.35542		38069	0.38412		38069	0.50814		39069	0.17975		31069	0.00371		103.093	0.00344		103.09	0.00259		103.093	0.00478		103.08	0.0022		103.072	0.00369		103.016	0.000748647
38070	0.32027		38070	0.32027		38070	0.37085		38070	0.56449		39070	0.17855		31070	0.00437		103.096	0.00325		103.093	0.0027		103.096	0.00307		103.083	0.00204		103.075	0.00328		103.019	0.000789731
38071	0.2963		38071	0.2963		38071	0.34425		38071	0.61827		39071	0.19074		31071	0.00511		103.099	0.00265		103.096	0.00223		103.099	0.00266		103.086	0.00165		103.078	0.0026		103.022	0.000881029
38072	0.28901		38072	0.28901		38072	0.32027		38072	0.64752		39072	0.21772		31072	0.00589		103.102	0.00194		103.099	0.0026		103.102	0.00197		103.088	0.00165		103.081	0.00198		103.025	0.00102
38073	0.30279		38073	0.30279		38073	0.31623		38073	0.6423		39073	0.24478		31073	0.00643		103.105	0.00177		103.102	0.00254		103.105	0.00195		103.091	0.00825		103.084	0.00244		103.028	0.00113
38074	0.33454		38074	0.33454		38074	0.33293		38074	0.6075		39074	0.25122		31074	0.00634		103.108	0.00271		103.105	0.00229		103.108	0.00155		103.094	0.00872		103.087	0.0033		103.031	0.00112
38075	0.37504		38075	0.37504		38075	0.35095		38075	0.55583		39075	0.23375		31075	0.00555		103.111	0.00337		103.108	0.00158		103.111	0.00275		103.097	0.00754		103.09	0.00374		103.034	0.00114
38076	0.41339		38076	0.41339		38076	0.3464		38076	0.49912		39076	0.21215		31076	0.00445		103.114	0.00398		103.111	0.00133		103.114	0.00305		103.1	0.00118		103.093	0.00351		103.037	0.00116
38077	0.43529		38077	0.43529		38077	0.31489		38077	0.44161		39077	0.20444		31077	0.0035		103.117	0.00339		103.114	0.00129		103.117	0.0022		103.103	0.00189		103.096	0.00269		103.04	0.0011
38078	0.43118		38078	0.43118		38078	0.27688		38078	0.3883		39078	0.20751		31078	0.00291		103.12	0.00307		103.117	0.00145		103.12	0.0023		103.106	0.00212		103.099	0.00262		103.043	0.000967763
38079	0.40732		38079	0.40732		38079	0.25251		38079	0.35714		39079	0.20797		31079	0.00271		103.123	0.0027		103.12	0.00106		103.123	0.00285		103.109	0.00346		103.102	0.00326		103.046	0.000944938
38080	0.37999		38080	0.37999		38080	0.24415		38080	0.35886		39080	0.20565		31080	0.00288		103.125	0.00204		103.123	0.000911414		103.125	0.00307		103.112	0.00401		103.104	0.0031		103.049	0.00105
38081	0.36538		38081	0.36538		38081	0.2503		38081	0.37589		39081	0.21561		31081	0.0034		103.128	0.00121		103.125	0.00132		103.128	0.00354		103.115	0.00393		103.107	0.00235		103.052	0.00129
38082	0.37158		38082	0.37158		38082	0.27368		38082	0.37771		39082	0.24474		31082	0.00407		103.131	0.00126		103.128	0.00194		103.131	0.00415		103.118	0.00236		103.11	0.0026		103.054	0.00142
38083	0.39129		38083	0.39129		38083	0.31053		38083	0.34554		39083	0.2779		31083	0.00455		103.134	0.00197		103.131	0.00194		103.134	0.00327		103.121	0.00181		103.113	0.00298		103.057	0.00136
38084	0.40805		38084	0.40805		38084	0.35801		38084	0.28558		39084	0.29468		31084	0.00461		103.137	0.00293		103.134	0.00171		103.137	0.0023		103.124	0.00189		103.116	0.00239		103.06	0.000986022
38085	0.41359		38085	0.41359		38085	0.42824		38085	0.22675		39085	0.29193		31085	0.00444		103.14	0.00292		103.137	0.00221		103.14	0.00252		103.126	0.00165		103.119	0.00203		103.063	0.000954068
38086	0.41909		38086	0.41909		38086	0.52978		38086	0.19676		39086	0.28011		31086	0.00431		103.143	0.00206		103.14	0.00228		103.143	0.00323		103.129	0.0011		103.122	0.00166		103.066	0.00101
38087	0.44586		38087	0.44586		38087	0.63811		38087	0.19934		39087	0.26864		31087	0.00425		103.146	0.00231		103.143	0.00221		103.146	0.00307		103.132	0.00157		103.125	0.00205		103.069	0.000899289
38088	0.4912		38088	0.4912		38088	0.69823		38088	0.21738		39088	0.26173		31088	0.00415		103.149	0.00265		103.146	0.00213		103.149	0.00244		103.135	0.00173		103.128	0.00255		103.072	0.000858205
38089	0.51272		38089	0.51272		38089	0.67366		38089	0.22929		39089	0.25762		31089	0.0041		103.152	0.00281		103.149	0.00202		103.152	0.00209		103.138	0.00181		103.131	0.00237		103.075	0.000935808
38090	0.47121		38090	0.47121		38090	0.58497		38090	0.22387		39090	0.2501		31090	0.0042		103.155	0.00162		103.152	0.00252		103.155	0.00173		103.141	0.00157		103.134	0.00283		103.078	0.00106
38091	0.3822		38091	0.3822		38091	0.48608		38091	0.20702		39091	0.23615		31091	0.00439		103.157	0.00148		103.155	0.00238		103.157	0.00165		103.144	0.00149		103.136	0.00303		103.081	0.00121
38092	0.30122		38092	0.30122		38092	0.42105		38092	0.19201		39092	0.2229		31092	0.00459		103.16	0.00165		103.157	0.00239		103.16	0.00189		103.147	0.00212		103.139	0.00324		103.084	0.00112
38093	0.26967		38093	0.26967		38093	0.40325		38093	0.18586		39093	0.22112		31093	0.0049		103.163	0.00229		103.16	0.00197		103.163	0.00252		103.15	0.00259		103.142	0.00248		103.087	0.000899289
38094	0.29645		38094	0.29645		38094	0.42334		38094	0.18718		39094	0.23116		31094	0.00542		103.166	0.00258		103.163	0.00249		103.166	0.00181		103.153	0.00314		103.145	0.00251		103.089	0.000785166
38095	0.36329		38095	0.36329		38095	0.46381		38095	0.19524		39095	0.24375		31095	0.00608		103.169	0.00241		103.166	0.00277		103.169	0.00169		103.156	0.00236		103.148	0.00203		103.092	0.000798861
38096	0.426		38096	0.426		38096	0.49966		38096	0.21642		39096	0.25187		31096	0.00667		103.172	0.00157		103.169	0.00257		103.172	0.00248		103.159	0.00102		103.151	0.00214		103.095	0.000976892
38097	0.44081		38097	0.44081		38097	0.51088		38097	0.25469		39097	0.25586		31097	0.00706		103.175	0.00153		103.172	0.00228		103.175	0.00307		103.162	0.00259		103.154	0.00242		103.098	0.000912984
38098	0.40545		38098	0.40545		38098	0.50528		38098	0.30267		39098	0.25891		31098	0.00734		103.178	0.00165		103.175	0.00174		103.178	0.00285		103.164	0.00354		103.157	0.00342		103.101	0.000990587
38099	0.35797		38099	0.35797		38099	0.50836		38099	0.34723		39099	0.26105		31099	0.00753		103.181	0.00179		103.178	0.00205		103.181	0.00315		103.167	0.00275		103.16	0.00351		103.104	0.000789731
38100	0.33596		38100	0.33596		38100	0.5274		38100	0.3746		39100	0.26205		31100	0.00729		103.184	0.00177		103.181	0.00189		103.184	0.00297		103.17	0.00149		103.163	0.00346		103.107	0.000862769
38101	0.34511		38101	0.34511		38101	0.53476		38101	0.37432		39101	0.26627		31101	0.00654		103.187	0.00167		103.184	0.00241		103.187	0.00285		103.173	0.00212		103.166	0.00271		103.11	0.000771471
38102	0.35779		38102	0.35779		38102	0.49282		38102	0.3476		39102	0.27311		31102	0.0056		103.19	0.00177		103.187	0.00299		103.19	0.00266		103.176	0.0022		103.169	0.0026		103.113	0.000639088
38103	0.35039		38103	0.35039		38103	0.40844		38103	0.3105		39103	0.27689		31103	0.00485		103.192	0.00179		103.19	0.00272		103.192	0.00252		103.179	0.00181		103.172	0.00244		103.116	0.000689303
38104	0.33877		38104	0.33877		38104	0.33735		38104	0.28514		39104	0.28183		31104	0.0044		103.195	0.00211		103.192	0.00195		103.195	0.00242		103.182	0.0011		103.174	0.00253		103.119	0.000862769
38105	0.35117		38105	0.35117		38105	0.31839		38105	0.27854		39105	0.29385		31105	0.0042		103.198	0.00253		103.195	0.00202		103.198	0.00207		103.185	0.000549925		103.177	0.00248		103.121	0.000890159
38106	0.38682		38106	0.38682		38106	0.34248		38106	0.275		39106	0.30939		31106	0.00413		103.201	0.00256		103.198	0.00273		103.201	0.00193		103.188	0.000864168		103.18	0.00228		103.124	0.000862769
38107	0.42445		38107	0.42445		38107	0.3782		38107	0.25886		39107	0.3233		31107	0.00422		103.204	0.00222		103.201	0.00319		103.204	0.00232		103.191	0.00173		103.183	0.00248		103.127	0.00101
38108	0.45529		38108	0.45529		38108	0.40228		38108	0.23409		39108	0.33009		31108	0.00455		103.207	0.00201		103.204	0.00273		103.207	0.00244		103.194	0.0022		103.186	0.00257		103.13	0.000995152
38109	0.49012		38109	0.49012		38109	0.41735		38109	0.21409		39109	0.32575		31109	0.00512		103.21	0.00165		103.207	0.00216		103.21	0.00244		103.197	0.00259		103.189	0.00276		103.133	0.000963198
38110	0.53018		38110	0.53018		38110	0.43311		38110	0.20335		39110	0.31529		31110	0.00574		103.213	0.00227		103.21	0.00179		103.213	0.00291		103.199	0.0022		103.192	0.00305		103.136	0.00104
38111	0.55112		38111	0.55112		38111	0.43562		38111	0.19816		39111	0.30929		31111	0.00603		103.216	0.00253		103.213	0.00143		103.216	0.00244		103.202	0.00134		103.195	0.00262		103.139	0.00115
38112	0.53373		38112	0.53373		38112	0.40751		38112	0.1996		39112	0.31569		31112	0.00581		103.219	0.00249		103.216	0.00158		103.219	0.00218		103.205	0.00173		103.198	0.0018		103.142	0.00108
38113	0.49421		38113	0.49421		38113	0.36381		38113	0.21963		39113	0.33416		31113	0.00535		103.222	0.00201		103.219	0.00229		103.222	0.00185		103.208	0.00228		103.201	0.00169		103.145	0.000972327
38114	0.46273		38114	0.46273		38114	0.33562		38114	0.26608		39114	0.35695		31114	0.00513		103.225	0.00224		103.222	0.00299		103.225	0.00226		103.211	0.00196		103.204	0.00219		103.148	0.000798861
38115	0.44229		38115	0.44229		38115	0.33103		38115	0.32038		39115	0.37986		31115	0.00557		103.228	0.00219		103.225	0.00296		103.228	0.0022		103.214	0.000864168		103.207	0.00264		103.151	0.000794296
38116	0.41497		38116	0.41497		38116	0.33311		38116	0.34725		39116	0.40645		31116	0.00674		103.23	0.00217		103.228	0.00298		103.23	0.00214		103.217	0.00102		103.21	0.00278		103.154	0.000867334
38117	0.38057		38117	0.38057		38117	0.32755		38117	0.33513		39117	0.43389		31117	0.00797		103.233	0.00177		103.23	0.0033		103.233	0.00252		103.22	0.000864168		103.212	0.00239		103.157	0.000666478
38118	0.35575		38118	0.35575		38118	0.314		38118	0.31509		39118	0.44432		31118	0.00853		103.236	0.00189		103.233	0.00278		103.236	0.00216		103.223	0.00165		103.215	0.00205		103.159	0.000684738
38119	0.34828		38119	0.34828		38119	0.29931		38119	0.32357		39119	0.42584		31119	0.00862		103.239	0.00153		103.236	0.00194		103.239	0.00256		103.226	0.00196		103.218	0.00228		103.162	0.000702997
38120	0.35626		38120	0.35626		38120	0.29347		38120	0.35332		39120	0.39031		31120	0.00864		103.242	0.00182		103.239	0.00182		103.242	0.00256		103.229	0.00354		103.221	0.00239		103.165	0.00081712
38121	0.37601		38121	0.37601		38121	0.30556		38121	0.36278		39121	0.35816		31121	0.00833		103.245	0.00249		103.242	0.00216		103.245	0.00264		103.231	0.00346		103.224	0.00221		103.168	0.000675608
38122	0.39946		38122	0.39946		38122	0.33629		38122	0.33138		39122	0.34103		31122	0.00748		103.248	0.00286		103.245	0.00275		103.248	0.00289		103.234	0.00259		103.227	0.00137		103.171	0.000908419
38123	0.41033		38123	0.41033		38123	0.37311		38123	0.2848		39123	0.33608		31123	0.00669		103.251	0.00318		103.248	0.00239		103.251	0.00262		103.237	0.00228		103.23	0.00148		103.174	0.00105
38124	0.39136		38124	0.39136		38124	0.3948		38124	0.26081		39124	0.3308		31124	0.00685		103.254	0.00249		103.251	0.0027		103.254	0.00246		103.24	0.00126		103.233	0.00207		103.177	0.000940373
38125	0.34456		38125	0.34456		38125	0.3891		38125	0.26774		39125	0.31907		31125	0.0083		103.257	0.00221		103.254	0.0026		103.257	0.00191		103.243	0.00165		103.236	0.00232		103.18	0.000780601
38126	0.29893		38126	0.29893		38126	0.36865		38126	0.28694		39126	0.30512		31126	0.01053		103.26	0.00195		103.257	0.00257		103.26	0.00212		103.246	0.00149		103.239	0.00248		103.183	0.000762341
38127	0.28618		38127	0.28618		38127	0.36102		38127	0.30169		39127	0.29605		31127	0.01226		103.263	0.00195		103.26	0.00189		103.263	0.00295		103.249	0.00118		103.242	0.00219		103.186	0.000785166
38128	0.31438		38128	0.31438		38128	0.38775		38128	0.30861		39128	0.30018		31128	0.01249		103.266	0.00209		103.263	0.00192		103.266	0.00293		103.252	0.00126		103.245	0.0021		103.189	0.000780601
38129	0.36941		38129	0.36941		38129	0.45244		38129	0.31093		39129	0.3216		31129	0.01155		103.268	0.00231		103.266	0.00199		103.268	0.0034		103.255	0.00157		103.248	0.00223		103.192	0.000689303
38130	0.42765		38130	0.42765		38130	0.52518		38130	0.31901		39130	0.35112		31130	0.01062		103.271	0.00241		103.268	0.00223		103.271	0.00342		103.258	0.0011		103.25	0.00301		103.195	0.00083538
38131	0.47149		38131	0.47149		38131	0.55101		38131	0.34446		39131	0.37599		31131	0.01043		103.274	0.00234		103.271	0.0021		103.274	0.00323		103.261	0.000549925		103.253	0.00287		103.197	0.000858205
38132	0.50461		38132	0.50461		38132	0.50275		38132	0.3779		39132	0.39551		31132	0.01081		103.277	0.00202		103.274	0.00202		103.277	0.00212		103.264	0.000864168		103.256	0.00255		103.2	0.000803426
38133	0.53518		38133	0.53518		38133	0.40975		38133	0.39436		39133	0.41488		31133	0.01106		103.28	0.00177		103.277	0.00174		103.28	0.00128		103.267	0.00149		103.259	0.00237		103.203	0.000876464
38134	0.55304		38134	0.55304		38134	0.32602		38134	0.39144		39134	0.43756		31134	0.01078		103.283	0.00125		103.28	0.00177		103.283	0.00136		103.269	0.00181		103.262	0.00287		103.206	0.000862769
38135	0.54763		38135	0.54763		38135	0.28912		38135	0.3977		39135	0.46862		31135	0.0101		103.286	0.00116		103.283	0.00195		103.286	0.00177		103.272	0.000864168		103.265	0.00287		103.209	0.000771471
38136	0.52176		38136	0.52176		38136	0.30587		38136	0.43912		39136	0.5163		31136	0.00938		103.289	0.00155		103.286	0.00265		103.289	0.00258		103.275	0.000864168		103.268	0.00221		103.212	0.000739517
38137	0.48365		38137	0.48365		38137	0.36037		38137	0.51064		39137	0.59514		31137	0.00857		103.292	0.00131		103.289	0.00264		103.292	0.00277		103.278	0.00204		103.271	0.00189		103.215	0.000990587
38138	0.44987		38138	0.44987		38138	0.4285		38138	0.58628		39138	0.7086		31138	0.00731		103.295	0.00182		103.292	0.00208		103.295	0.0022		103.281	0.00306		103.274	0.00226		103.218	0.000967763
38139	0.43608		38139	0.43608		38139	0.48951		38139	0.64056		39139	0.82298		31139	0.00578		103.298	0.00172		103.295	0.0019		103.298	0.00171		103.284	0.00322		103.277	0.00296		103.221	0.000981457
38140	0.43261		38140	0.43261		38140	0.52607		38140	0.65046		39140	0.89337		31140	0.00461		103.3	0.00209		103.298	0.00171		103.3	0.00185		103.287	0.0022		103.28	0.00294		103.224	0.000990587
38141	0.42261		38141	0.42261		38141	0.52316		38141	0.60744		39141	0.90612		31141	0.00409		103.303	0.00211		103.3	0.00189		103.303	0.00216		103.29	0.00118		103.282	0.00269		103.227	0.000976892
38142	0.41458		38142	0.41458		38142	0.48581		38142	0.53326		39142	0.88258		31142	0.004		103.306	0.00174		103.303	0.00194		103.306	0.00205		103.293	0.00141		103.285	0.00269		103.23	0.000881029
38143	0.41786		38143	0.41786		38143	0.43803		38143	0.46986		39143	0.86574		31143	0.00407		103.309	0.00172		103.306	0.00194		103.309	0.00218		103.296	0.000785608		103.288	0.00242		103.232	0.000876464
38144	0.42139		38144	0.42139		38144	0.39632		38144	0.44876		39144	0.88578		31144	0.00419		103.312	0.00143		103.309	0.00168		103.312	0.00242		103.299	0.00149		103.291	0.00246		103.235	0.000839945
38145	0.42271		38145	0.42271		38145	0.36383		38145	0.46853		39145	0.92727		31145	0.00424		103.315	0.0015		103.312	0.00194		103.315	0.00273		103.302	0.00354		103.294	0.00257		103.238	0.000798861
38146	0.43456		38146	0.43456		38146	0.33866		38146	0.50751		39146	0.94949		31146	0.00418		103.318	0.00165		103.315	0.00203		103.318	0.00323		103.305	0.00346		103.297	0.00285		103.241	0.000744082
38147	0.45745		38147	0.45745		38147	0.31864		38147	0.54399		39147	0.92071		31147	0.00411		103.321	0.00182		103.318	0.00143		103.321	0.00378		103.308	0.00259		103.3	0.00296		103.244	0.000766906
38148	0.47911		38148	0.47911		38148	0.30547		38148	0.56768		39148	0.84019		31148	0.0041		103.324	0.00152		103.321	0.00138		103.324	0.00336		103.31	0.00228		103.303	0.00296		103.247	0.000730387
38149	0.49174		38149	0.49174		38149	0.30358		38149	0.58971		39149	0.74919		31149	0.00417		103.327	0.00128		103.324	0.00133		103.327	0.00222		103.313	0.00385		103.306	0.00237		103.25	0.000776036
38150	0.4862		38150	0.4862		38150	0.31576		38150	0.62854		39150	0.69107		31150	0.00426		103.33	0.00142		103.327	0.00156		103.33	0.00161		103.316	0.00346		103.309	0.00228		103.253	0.00104
38151	0.44978		38151	0.44978		38151	0.34585		38151	0.67884		39151	0.66543		31151	0.00435		103.333	0.00184		103.33	0.00195		103.333	0.0025		103.319	0.00181		103.312	0.00228		103.256	0.000981457
38152	0.39331		38152	0.39331		38152	0.40144		38152	0.70756		39152	0.65423		31152	0.00438		103.336	0.00185		103.333	0.00218		103.336	0.00323		103.322	0.00228		103.315	0.0026		103.259	0.00085364
38153	0.35393		38153	0.35393		38153	0.48364		38153	0.68896		39153	0.65695		31153	0.00421		103.338	0.00165		103.336	0.00203		103.338	0.00344		103.325	0.00244		103.317	0.00235		103.262	0.00081712
38154	0.35331		38154	0.35331		38154	0.57513		38154	0.6367		39154	0.67562		31154	0.00382		103.341	0.00189		103.338	0.00195		103.341	0.00279		103.328	0.00189		103.32	0.00221		103.265	0.000917548
38155	0.3756		38155	0.3756		38155	0.64033		38155	0.59068		39155	0.70472		31155	0.00347		103.344	0.00163		103.341	0.00244		103.344	0.00242		103.331	0.000942729		103.323	0.00294		103.267	0.000776036
38156	0.38463		38156	0.38463		38156	0.64019		38156	0.57382		39156	0.7406		31156	0.00331		103.347	0.0017		103.344	0.00291		103.347	0.00287		103.334	0.00126		103.326	0.00257		103.27	0.000657348
38157	0.35786		38157	0.35786		38157	0.56931		38157	0.57555		39157	0.77577		31157	0.00328		103.35	0.00153		103.347	0.00273		103.35	0.00287		103.337	0.00141		103.329	0.00255		103.273	0.000803426
38158	0.3108		38158	0.3108		38158	0.47035		38158	0.58336		39158	0.78687		31158	0.00328		103.353	0.00177		103.35	0.00177		103.353	0.00287		103.34	0.000864168		103.332	0.00232		103.276	0.000917548
38159	0.27759		38159	0.27759		38159	0.38755		38159	0.61381		39159	0.74845		31159	0.00327		103.356	0.00184		103.353	0.0014		103.356	0.00305		103.343	0.000628486		103.335	0.00319		103.279	0.000780601
38160	0.27218		38160	0.27218		38160	0.33706		38160	0.6831		39160	0.67439		31160	0.00324		103.359	0.00194		103.356	0.00153		103.359	0.00323		103.346	0.00102		103.338	0.00296		103.282	0.000712127
38161	0.2818		38161	0.2818		38161	0.33007		38161	0.75377		39161	0.61857		31161	0.00328		103.362	0.00211		103.359	0.002		103.362	0.00289		103.348	0.000942729		103.341	0.0026		103.285	0.000721257
38162	0.28745		38162	0.28745		38162	0.38206		38162	0.76034		39162	0.61607		31162	0.00357		103.365	0.00244		103.362	0.00239		103.365	0.00293		103.351	0.0011		103.344	0.00221		103.288	0.000821685
38163	0.28209		38163	0.28209		38163	0.48655		38163	0.68497		39163	0.66123		31163	0.00417		103.368	0.00248		103.365	0.00272		103.368	0.00291		103.354	0.000628486		103.347	0.00264		103.291	0.000771471
38164	0.27892		38164	0.27892		38164	0.59597		38164	0.56813		39164	0.73123		31164	0.00486		103.371	0.00184		103.368	0.00243		103.371	0.00258		103.357	0.00134		103.35	0.00317		103.294	0.000721257
38165	0.30071		38165	0.30071		38165	0.64792		38165	0.4627		39165	0.79548		31165	0.00533		103.374	0.00174		103.371	0.00225		103.374	0.0024		103.36	0.00165		103.353	0.00244		103.297	0.000625394
38166	0.35007		38166	0.35007		38166	0.62342		38166	0.39876		39166	0.82821		31166	0.00571		103.376	0.00189		103.374	0.00161		103.376	0.00244		103.363	0.00181		103.356	0.00203		103.3	0.000552355
38167	0.39742		38167	0.39742		38167	0.56035		38167	0.37708		39167	0.83086		31167	0.00651		103.379	0.00187		103.376	0.00186		103.379	0.00266		103.366	0.00102		103.358	0.00219		103.302	0.000675608
38168	0.40806		38168	0.40806		38168	0.4983		38168	0.38091		39168	0.82567		31168	0.00789		103.382	0.00185		103.379	0.00229		103.382	0.00203		103.369	0.000549925		103.361	0.00207		103.305	0.000858205
38169	0.38075		38169	0.38075		38169	0.44852		38169	0.39101		39169	0.8117		31169	0.00908		103.385	0.00187		103.382	0.00221		103.385	0.00173		103.372	0.000628486		103.364	0.00153		103.308	0.000794296
38170	0.34892		38170	0.34892		38170	0.41662		38170	0.40021		39170	0.7668		31170	0.00901		103.388	0.00143		103.385	0.0022		103.388	0.00236		103.375	0.000392804		103.367	0.00118		103.311	0.000858205
38171	0.34258		38171	0.34258		38171	0.41509		38171	0.41219		39171	0.70747		31171	0.00765		103.391	0.00101		103.388	0.00184		103.391	0.00362		103.378	0.00141		103.37	0.00128		103.314	0.000903854
38172	0.36117		38172	0.36117		38172	0.45388		38172	0.42161		39172	0.67394		31172	0.00595		103.394	0.00104		103.391	0.00169		103.394	0.00372		103.38	0.00236		103.373	0.00169		103.317	0.000849075
38173	0.38228		38173	0.38228		38173	0.52601		38173	0.42264		39173	0.66763		31173	0.00461		103.397	0.00145		103.394	0.00179		103.397	0.00348		103.383	0.00228		103.376	0.00269		103.32	0.000721257
38174	0.39096		38174	0.39096		38174	0.60221		38174	0.43175		39174	0.65347		31174	0.00362		103.4	0.00177		103.397	0.00212		103.4	0.00277		103.386	0.00165		103.379	0.0028		103.323	0.000666478
38175	0.38773		38175	0.38773		38175	0.64338		38175	0.46841		39175	0.60325		31175	0.00282		103.403	0.00211		103.4	0.00207		103.403	0.00262		103.389	0.00181		103.382	0.00276		103.326	0.000629959
38176	0.37253		38176	0.37253		38176	0.62587		38176	0.52574		39176	0.53128		31176	0.00224		103.406	0.00201		103.403	0.00177		103.406	0.00201		103.392	0.00244		103.385	0.00219		103.329	0.000643653
38177	0.35017		38177	0.35017		38177	0.56318		38177	0.57054		39177	0.48013		31177	0.00199		103.409	0.00182		103.406	0.00159		103.409	0.00203		103.395	0.00181		103.388	0.00141		103.332	0.000702997
38178	0.33066		38178	0.33066		38178	0.48912		38178	0.56918		39178	0.47086		31178	0.00202		103.412	0.00157		103.409	0.0015		103.412	0.0025		103.398	0.0011		103.391	0.00103		103.335	0.001
38179	0.30635		38179	0.30635		38179	0.42146		38179	0.52125		39179	0.49688		31179	0.00236		103.415	0.00202		103.412	0.0021		103.415	0.00218		103.401	0.000785608		103.394	0.0009797		103.338	0.00102
38180	0.26628		38180	0.26628		38180	0.36553		38180	0.45896		39180	0.54923		31180	0.00298		103.417	0.00201		103.415	0.00203		103.417	0.00218		103.404	0.00102		103.396	0.00139		103.341	0.000867334
38181	0.2268		38181	0.2268		38181	0.33378		38181	0.41471		39181	0.61646		31181	0.00372		103.42	0.00185		103.417	0.00192		103.42	0.00203		103.407	0.000864168		103.399	0.00221		103.343	0.000926678
38182	0.21289		38182	0.21289		38182	0.3374		38182	0.40062		39182	0.67368		31182	0.00424		103.423	0.00231		103.42	0.00158		103.423	0.0023		103.41	0.000628486		103.402	0.00273		103.346	0.00104
38183	0.22756		38183	0.22756		38183	0.37807		38183	0.40892		39183	0.69865		31183	0.0043		103.426	0.00256		103.423	0.0014		103.426	0.00246		103.413	0.00102		103.405	0.00262		103.349	0.000899289
38184	0.25721		38184	0.25721		38184	0.45041		38184	0.41737		39184	0.69141		31184	0.00401		103.429	0.00177		103.426	0.00164		103.429	0.0026		103.416	0.00157		103.408	0.00242		103.352	0.000762341
38185	0.2881		38185	0.2881		38185	0.53464		38185	0.40161		39185	0.65685		31185	0.00374		103.432	0.00192		103.429	0.00168		103.432	0.00246		103.418	0.0022		103.411	0.00257		103.355	0.000862769
38186	0.31207		38186	0.31207		38186	0.60051		38186	0.35653		39186	0.59644		31186	0.00373		103.435	0.00204		103.432	0.00151		103.435	0.00271		103.421	0.00306		103.414	0.00255		103.358	0.000990587
38187	0.33268		38187	0.33268		38187	0.63857		38187	0.30352		39187	0.5289		31187	0.0039		103.438	0.00174		103.435	0.00125		103.438	0.00254		103.424	0.00244		103.417	0.00257		103.361	0.00101
38188	0.36356		38188	0.36356		38188	0.66772		38188	0.26795		39188	0.47843		31188	0.00397		103.441	0.00224		103.438	0.00146		103.441	0.0025		103.427	0.00181		103.42	0.00257		103.364	0.000976892
38189	0.40896		38189	0.40896		38189	0.70287		38189	0.25852		39189	0.44892		31189	0.00375		103.444	0.00265		103.441	0.00215		103.444	0.00181		103.43	0.0011		103.423	0.00232		103.367	0.000871899
38190	0.45415		38190	0.45415		38190	0.74895		38190	0.2772		39190	0.43501		31190	0.0033		103.447	0.00265		103.444	0.00353		103.447	0.00201		103.433	0.00149		103.426	0.00205		103.37	0.000931243
38191	0.47268		38191	0.47268		38191	0.81045		38191	0.33292		39191	0.43575		31191	0.00283		103.45	0.00281		103.447	0.00376		103.45	0.00268		103.436	0.00181		103.429	0.00134		103.373	0.000903854
38192	0.44361		38192	0.44361		38192	0.86141		38192	0.4322		39192	0.44436		31192	0.00248		103.452	0.00209		103.45	0.0035		103.452	0.00391		103.439	0.00267		103.431	0.00189		103.376	0.000858205
38193	0.37925		38193	0.37925		38193	0.85002		38193	0.56116		39193	0.44369		31193	0.00229		103.455	0.00147		103.452	0.00244		103.455	0.00403		103.442	0.00251		103.434	0.0026		103.379	0.000940373
38194	0.31757		38194	0.31757		38194	0.77249		38194	0.68925		39194	0.42473		31194	0.00216		103.458	0.00153		103.455	0.0027		103.458	0.00346		103.445	0.00267		103.437	0.00365		103.381	0.00105
38195	0.27657		38195	0.27657		38195	0.68097		38195	0.79773		39195	0.40578		31195	0.00208		103.461	0.00143		103.458	0.00269		103.461	0.0022		103.448	0.00196		103.44	0.0038		103.384	0.00101
38196	0.24675		38196	0.24675		38196	0.60768		38196	0.87963		39196	0.41167		31196	0.00208		103.464	0.00123		103.461	0.00236		103.464	0.00146		103.451	0.00165		103.443	0.00378		103.387	0.00109
38197	0.22097		38197	0.22097		38197	0.54564		38197	0.90946		39197	0.43706		31197	0.00226		103.467	0.00113		103.464	0.00205		103.467	0.00203		103.454	0.0011		103.446	0.00271		103.39	0.00115
38198	0.20501		38198	0.20501		38198	0.49067		38198	0.86179		39198	0.45823		31198	0.00258		103.47	0.0018		103.467	0.00244		103.47	0.00254		103.457	0.00165		103.449	0.00335		103.393	0.000885594
38199	0.20484		38199	0.20484		38199	0.45608		38199	0.76096		39199	0.47301		31199	0.00289		103.473	0.00163		103.47	0.00208		103.473	0.00266		103.459	0.0022		103.452	0.00312		103.396	0.00080799
38200	0.21392		38200	0.21392		38200	0.45681		38200	0.6784		39200	0.50372		31200	0.00316		103.476	0.00182		103.473	0.00207		103.476	0.00195		103.462	0.00118		103.455	0.0028		103.399	0.000785166
38201	0.22014		38201	0.22014		38201	0.50089		38201	0.6803		39201	0.56288		31201	0.00346		103.479	0.00197		103.476	0.00221		103.479	0.00169		103.465	0.000471365		103.458	0.00246		103.402	0.000785166
38202	0.2232		38202	0.2232		38202	0.58247		38202	0.78468		39202	0.63582		31202	0.00383		103.482	0.00221		103.479	0.00229		103.482	0.00173		103.468	0.0011		103.461	0.00205		103.405	0.000721257
38203	0.23522		38203	0.23522		38203	0.66391		38203	0.94543		39203	0.69395		31203	0.00419		103.485	0.00221		103.482	0.00203		103.485	0.00169		103.471	0.00259		103.464	0.00189		103.408	0.000725822
38204	0.2715		38204	0.2715		38204	0.69443		38204	1.062		39204	0.71345		31204	0.00443		103.487	0.00219		103.485	0.00187		103.487	0.00161		103.474	0.00299		103.467	0.00228		103.411	0.000689303
38205	0.33975		38205	0.33975		38205	0.6632		38205	1.0469		39205	0.69232		31205	0.00439		103.49	0.00249		103.487	0.00171		103.49	0.00146		103.477	0.00228		103.469	0.00262		103.413	0.000744082
38206	0.42467		38206	0.42467		38206	0.6023		38206	0.90343		39206	0.65049		31206	0.0041		103.493	0.00258		103.49	0.00174		103.493	0.00216		103.48	0.00165		103.472	0.00339		103.416	0.00080799
38207	0.49567		38207	0.49567		38207	0.54944		38207	0.71273		39207	0.6061		31207	0.00381		103.496	0.00265		103.493	0.0021		103.496	0.00311		103.483	0.00102		103.475	0.00326		103.419	0.000954068
38208	0.53566		38208	0.53566		38208	0.53102		38208	0.56147		39208	0.5685		31208	0.00366		103.499	0.00224		103.496	0.00192		103.499	0.00393		103.486	0.00149		103.478	0.00214		103.422	0.0011
38209	0.54757		38209	0.54757		38209	0.55311		38209	0.49394		39209	0.55202		31209	0.00351		103.502	0.00241		103.499	0.00205		103.502	0.0037		103.489	0.00165		103.481	0.00148		103.425	0.00106
38210	0.53454		38210	0.53454		38210	0.58796		38210	0.5055		39210	0.5654		31210	0.00327		103.505	0.00231		103.502	0.00231		103.505	0.00332		103.492	0.0022		103.484	0.00148		103.428	0.000963198
38211	0.4956		38211	0.4956		38211	0.59916		38211	0.56784		39211	0.59863		31211	0.00298		103.508	0.00184		103.505	0.00264		103.508	0.00346		103.495	0.00244		103.487	0.0021		103.431	0.000862769
38212	0.44911		38212	0.44911		38212	0.59234		38212	0.65179		39212	0.63381		31212	0.0027		103.511	0.00185		103.508	0.00195		103.511	0.00344		103.497	0.00314		103.49	0.00203		103.434	0.000744082
38213	0.42498		38213	0.42498		38213	0.59264		38213	0.71653		39213	0.64419		31213	0.00251		103.514	0.00204		103.511	0.00221		103.514	0.00303		103.5	0.00377		103.493	0.0021		103.437	0.000766906
38214	0.43231		38214	0.43231		38214	0.58599		38214	0.71539		39214	0.60618		31214	0.00241		103.517	0.0026		103.514	0.00195		103.517	0.00232		103.503	0.00322		103.496	0.00251		103.44	0.000725822
38215	0.46703		38215	0.46703		38215	0.54322		38215	0.64048		39215	0.53919		31215	0.00237		103.52	0.00233		103.517	0.00218		103.52	0.00181		103.506	0.00393		103.499	0.00305		103.443	0.000821685
38216	0.52652		38216	0.52652		38216	0.47323		38216	0.52341		39216	0.48886		31216	0.0024		103.523	0.0026		103.52	0.00225		103.523	0.00203		103.509	0.00322		103.502	0.00276		103.446	0.00082625
38217	0.59356		38217	0.59356		38217	0.41483		38217	0.39967		39217	0.47139		31217	0.00254		103.525	0.00214		103.523	0.00192		103.525	0.00216		103.512	0.00244		103.505	0.00182		103.449	0.000858205
38218	0.63332		38218	0.63332		38218	0.401		38218	0.30108		39218	0.47455		31218	0.00273		103.528	0.00167		103.525	0.002		103.528	0.00224		103.515	0.00141		103.507	0.002		103.451	0.000839945
38219	0.61854		38219	0.61854		38219	0.43497		38219	0.24724		39219	0.4793		31219	0.00285		103.531	0.00265		103.528	0.00215		103.531	0.00185		103.518	0.000628486		103.51	0.00255		103.454	0.000881029
38220	0.55107		38220	0.55107		38220	0.47739		38220	0.23474		39220	0.45964		31220	0.00281		103.534	0.00292		103.531	0.00213		103.534	0.00209		103.521	0.0011		103.513	0.00242		103.457	0.000881029
38221	0.46461		38221	0.46461		38221	0.47108		38221	0.24702		39221	0.4077		31221	0.00271		103.537	0.00271		103.534	0.00168		103.537	0.00262		103.524	0.00149		103.516	0.00226		103.46	0.000894724
38222	0.40256		38222	0.40256		38222	0.40163		38222	0.26938		39222	0.35055		31222	0.00264		103.54	0.00217		103.537	0.00202		103.54	0.00303		103.527	0.00196		103.519	0.00203		103.463	0.000890159
38223	0.38815		38223	0.38815		38223	0.31272		38223	0.29622		39223	0.31565		31223	0.00259		103.543	0.00238		103.54	0.00296		103.543	0.00307		103.53	0.00251		103.522	0.00221		103.466	0.00104
38224	0.41367		38224	0.41367		38224	0.25391		38224	0.32707		39224	0.31225		31224	0.00253		103.546	0.00206		103.543	0.00332		103.546	0.00277		103.532	0.00259		103.525	0.0023		103.469	0.000981457
38225	0.44429		38225	0.44429		38225	0.24114		38225	0.36465		39225	0.34454		31225	0.00253		103.549	0.00207		103.546	0.00275		103.549	0.0026		103.535	0.00251		103.528	0.00289		103.472	0.000798861
38226	0.44308		38226	0.44308		38226	0.26437		38226	0.40941		39226	0.40938		31226	0.00274		103.552	0.00174		103.549	0.00182		103.552	0.00248		103.538	0.00196		103.531	0.00235		103.475	0.000789731
38227	0.4052		38227	0.4052		38227	0.3099		38227	0.44379		39227	0.48092		31227	0.0031		103.555	0.00187		103.552	0.00202		103.555	0.00313		103.541	0.0011		103.534	0.0018		103.478	0.00082625
38228	0.35375		38228	0.35375		38228	0.36934		38228	0.4401		39228	0.5163		31228	0.0034		103.558	0.00209		103.555	0.00216		103.558	0.00291		103.544	0.00165		103.537	0.00134		103.481	0.000935808
38229	0.31255		38229	0.31255		38229	0.43125		38229	0.38845		39229	0.49917		31229	0.00349		103.561	0.00258		103.558	0.00169		103.561	0.00303		103.547	0.00306		103.54	0.00139		103.484	0.000931243
38230	0.29331		38230	0.29331		38230	0.4721		38230	0.30926		39230	0.46742		31230	0.00354		103.564	0.00251		103.561	0.00168		103.564	0.00358		103.55	0.00369		103.543	0.00169		103.487	0.000748647
38231	0.29026		38231	0.29026		38231	0.46249		38231	0.23945		39231	0.47017		31231	0.00385		103.567	0.00239		103.564	0.00194		103.567	0.00388		103.553	0.00432		103.546	0.00228		103.49	0.000721257
38232	0.29299		38232	0.29299		38232	0.39807		38232	0.19915		39232	0.50897		31232	0.00453		103.569	0.00219		103.567	0.00247		103.569	0.0037		103.556	0.00291		103.548	0.00305		103.492	0.000871899
38233	0.30876		38233	0.30876		38233	0.31412		38233	0.17986		39233	0.54904		31233	0.00543		103.572	0.00217		103.569	0.00233		103.572	0.00289		103.559	0.00181		103.551	0.00305		103.495	0.000899289
38234	0.35699		38234	0.35699		38234	0.25134		38234	0.17089		39234	0.57965		31234	0.00643		103.575	0.00175		103.572	0.00256		103.575	0.00291		103.562	0.00393		103.554	0.0026		103.498	0.000744082
38235	0.44297		38235	0.44297		38235	0.22987		38235	0.17697		39235	0.61781		31235	0.00741		103.578	0.00113		103.575	0.00215		103.578	0.00273		103.565	0.00385		103.557	0.00187		103.501	0.000707562
38236	0.53182		38236	0.53182		38236	0.25137		38236	0.20787		39236	0.6548		31236	0.00816		103.581	0.00103		103.578	0.00186		103.581	0.00244		103.568	0.00377		103.56	0.00246		103.504	0.000839945
38237	0.56164		38237	0.56164		38237	0.30194		38237	0.26426		39237	0.6607		31237	0.00861		103.584	0.000994203		103.581	0.00181		103.584	0.0024		103.57	0.00534		103.563	0.00301		103.507	0.000734952
38238	0.51002		38238	0.51002		38238	0.36437		38238	0.33012		39238	0.63812		31238	0.00891		103.587	0.00138		103.584	0.00161		103.587	0.00218		103.573	0.00636		103.566	0.0031		103.51	0.000885594
38239	0.42384		38239	0.42384		38239	0.43546		38239	0.37718		39239	0.61568		31239	0.00933		103.59	0.00187		103.587	0.00164		103.59	0.00216		103.576	0.00424		103.569	0.00232		103.513	0.000917548
38240	0.36383		38240	0.36383		38240	0.52322		38240	0.39085		39240	0.60538		31240	0.00989		103.593	0.00209		103.59	0.00192		103.593	0.00214		103.579	0.00212		103.572	0.00226		103.516	0.00082625
38241	0.34555		38241	0.34555		38241	0.62182		38241	0.39162		39241	0.59399		31241	0.00979		103.596	0.00293		103.593	0.0021		103.596	0.00244		103.582	0.00291		103.575	0.00244		103.519	0.000689303
38242	0.34567		38242	0.34567		38242	0.69303		38242	0.41204		39242	0.56314		31242	0.00838		103.599	0.00339		103.596	0.00229		103.599	0.00313		103.585	0.00314		103.578	0.00246		103.522	0.000753211
38243	0.34692		38243	0.34692		38243	0.69227		38243	0.45453		39243	0.52492		31243	0.00641		103.602	0.0029		103.599	0.00241		103.602	0.00315		103.588	0.00314		103.581	0.00289		103.525	0.000785166
38244	0.35278		38244	0.35278		38244	0.61566		38244	0.4892		39244	0.51376		31244	0.00519		103.605	0.00231		103.602	0.00213		103.605	0.00309		103.591	0.00259		103.584	0.0026		103.528	0.000798861
38245	0.37005		38245	0.37005		38245	0.50651		38245	0.49358		39245	0.5285		31245	0.00519		103.607	0.00214		103.605	0.00236		103.607	0.0024		103.594	0.00181		103.586	0.00296		103.531	0.00104
38246	0.40455		38246	0.40455		38246	0.42242		38246	0.47604		39246	0.53554		31246	0.00594		103.61	0.00226		103.607	0.00225		103.61	0.00258		103.597	0.00299		103.589	0.00228		103.533	0.000972327
38247	0.44682		38247	0.44682		38247	0.39137		38247	0.46052		39247	0.52604		31247	0.00674		103.613	0.00182		103.61	0.0021		103.613	0.00266		103.6	0.00267		103.592	0.00267		103.536	0.00103
38248	0.4603		38248	0.4603		38248	0.39645		38248	0.4689		39248	0.52293		31248	0.00745		103.616	0.00184		103.613	0.00186		103.616	0.00334		103.603	0.00157		103.595	0.00244		103.539	0.000890159
38249	0.42109		38249	0.42109		38249	0.40792		38249	0.50639		39249	0.54853		31249	0.00826		103.619	0.00227		103.616	0.00156		103.619	0.00413		103.606	0.00118		103.598	0.00232		103.542	0.000839945
38250	0.3459		38250	0.3459		38250	0.41195		38250	0.54743		39250	0.60997		31250	0.00897		103.622	0.00243		103.619	0.00148		103.622	0.00327		103.609	0.00204		103.601	0.00244		103.545	0.000698432
38251	0.26955		38251	0.26955		38251	0.41588		38251	0.54776		39251	0.68584		31251	0.00925		103.625	0.00207		103.622	0.00142		103.625	0.00295		103.612	0.00314		103.604	0.00216		103.548	0.000789731
38252	0.21675		38252	0.21675		38252	0.42996		38252	0.48908		39252	0.73452		31252	0.00913		103.628	0.00199		103.625	0.00135		103.628	0.00293		103.614	0.00314		103.607	0.00139		103.551	0.00082625
38253	0.19215		38253	0.19215		38253	0.44229		38253	0.40508		39253	0.74256		31253	0.00893		103.631	0.00236		103.628	0.00207		103.631	0.00364		103.617	0.00377		103.61	0.00164		103.554	0.000803426
38254	0.18827		38254	0.18827		38254	0.43539		38254	0.34413		39254	0.72475		31254	0.00875		103.634	0.0018		103.631	0.00238		103.634	0.00464		103.62	0.0033		103.613	0.00237		103.557	0.000972327
38255	0.19428		38255	0.19428		38255	0.4111		38255	0.3295		39255	0.68468		31255	0.00835		103.637	0.00174		103.634	0.00221		103.637	0.00435		103.623	0.000785608		103.616	0.00207		103.56	0.00106
38256	0.20338		38256	0.20338		38256	0.38456		38256	0.36317		39256	0.61819		31256	0.00743		103.64	0.00155		103.637	0.00228		103.64	0.00358		103.626	0.000864168		103.619	0.00169		103.563	0.00106
38257	0.21516		38257	0.21516		38257	0.37136		38257	0.43453		39257	0.53685		31257	0.00605		103.642	0.0019		103.64	0.00256		103.642	0.00285		103.629	0.00157		103.621	0.00187		103.566	0.000917548
38258	0.22409		38258	0.22409		38258	0.37321		38258	0.52082		39258	0.46941		31258	0.00475		103.645	0.00206		103.642	0.0021		103.645	0.00254		103.632	0.00118		103.624	0.00214		103.569	0.000757776
38259	0.22298		38259	0.22298		38259	0.37282		38259	0.58762		39259	0.44114		31259	0.00394		103.648	0.00241		103.645	0.0019		103.648	0.00266		103.635	0.00134		103.627	0.00212		103.571	0.000748647
38260	0.22172		38260	0.22172		38260	0.35391		38260	0.6011		39260	0.45908		31260	0.00385		103.651	0.00234		103.648	0.00221		103.651	0.00317		103.638	0.00118		103.63	0.00198		103.574	0.000780601
38261	0.2417		38261	0.2417		38261	0.32418		38261	0.56193		39261	0.51169		31261	0.00462		103.654	0.00263		103.651	0.00277		103.654	0.00289		103.641	0.00141		103.633	0.00164		103.577	0.000912984
38262	0.29684		38262	0.29684		38262	0.31322		38262	0.51327		39262	0.57048		31262	0.00607		103.657	0.00216		103.654	0.00226		103.657	0.00207		103.644	0.00118		103.636	0.00223		103.58	0.000926678
38263	0.38838		38263	0.38838		38263	0.34608		38263	0.49827		39263	0.59999		31263	0.00751		103.66	0.00167		103.657	0.00246		103.66	0.00193		103.647	0.000549925		103.639	0.00283		103.583	0.000967763
38264	0.50062		38264	0.50062		38264	0.41924		38264	0.51768		39264	0.58456		31264	0.00826		103.663	0.00113		103.66	0.00241		103.663	0.0023		103.65	0.000785608		103.642	0.00349		103.586	0.000940373
38265	0.59624		38265	0.59624		38265	0.50432		38265	0.53315		39265	0.54787		31265	0.00831		103.666	0.00138		103.663	0.00229		103.666	0.00244		103.653	0.000157122		103.645	0.0044		103.589	0.000881029
38266	0.63836		38266	0.63836		38266	0.56228		38266	0.51348		39266	0.53251		31266	0.0083		103.669	0.00158		103.666	0.00236		103.669	0.00252		103.655	0.000471365		103.648	0.00442		103.592	0.000789731
38267	0.62676		38267	0.62676		38267	0.55864		38267	0.46823		39267	0.5619		31267	0.00892		103.672	0.00216		103.669	0.00199		103.672	0.00289		103.658	0.00196		103.651	0.00433		103.595	0.000776036
38268	0.59225		38268	0.59225		38268	0.49235		38268	0.42623		39268	0.61768		31268	0.00977		103.675	0.00224		103.672	0.00138		103.675	0.00242		103.661	0.00322		103.654	0.00342		103.598	0.000712127
38269	0.56562		38269	0.56562		38269	0.40326		38269	0.40035		39269	0.649		31269	0.00967		103.678	0.00189		103.675	0.00138		103.678	0.00244		103.664	0.00322		103.657	0.00317		103.601	0.000579745
38270	0.5727		38270	0.5727		38270	0.34324		38270	0.38672		39270	0.62549		31270	0.00828		103.68	0.00184		103.678	0.00184		103.68	0.00252		103.667	0.00228		103.66	0.00219		103.604	0.000698432
38271	0.61053		38271	0.61053		38271	0.33641		38271	0.38149		39271	0.57625		31271	0.00661		103.683	0.00142		103.68	0.00197		103.683	0.00279		103.67	0.00314		103.662	0.00194		103.606	0.000830815
38272	0.62211		38272	0.62211		38272	0.35727		38272	0.38208		39272	0.54905		31272	0.00569		103.686	0.0012		103.683	0.00243		103.686	0.00195		103.673	0.00267		103.665	0.00289		103.609	0.00101
38273	0.569		38273	0.569		38273	0.36265		38273	0.38307		39273	0.56025		31273	0.00555		103.689	0.0018		103.686	0.00229		103.689	0.00205		103.676	0.00259		103.668	0.00376		103.612	0.001
38274	0.49348		38274	0.49348		38274	0.34283		38274	0.38647		39274	0.61052		31274	0.00564		103.692	0.00212		103.689	0.00184		103.692	0.0023		103.679	0.00212		103.671	0.00335		103.615	0.00103
38275	0.44808		38275	0.44808		38275	0.32455		38275	0.39902		39275	0.6917		31275	0.00552		103.695	0.00233		103.692	0.00171		103.695	0.00222		103.682	0.0022		103.674	0.00378		103.618	0.000830815
38276	0.43274		38276	0.43274		38276	0.33266		38276	0.4126		39276	0.76274		31276	0.00514		103.698	0.00147		103.695	0.00153		103.698	0.00216		103.685	0.000942729		103.677	0.00319		103.621	0.000849075
38277	0.42792		38277	0.42792		38277	0.36333		38277	0.41343		39277	0.78008		31277	0.00473		103.701	0.00113		103.698	0.00169		103.701	0.00323		103.688	0.00118		103.68	0.00314		103.624	0.001
38278	0.43067		38278	0.43067		38278	0.39882		38278	0.40259		39278	0.74862		31278	0.00455		103.704	0.00169		103.701	0.00181		103.704	0.00346		103.691	0.00173		103.683	0.00317		103.627	0.000926678
38279	0.44335		38279	0.44335		38279	0.4335		38279	0.39166		39279	0.70728		31279	0.00468		103.707	0.00211		103.704	0.00179		103.707	0.00332		103.693	0.000942729		103.686	0.00328		103.63	0.000917548
38280	0.45674		38280	0.45674		38280	0.47035		38280	0.39518		39280	0.67655		31280	0.005		103.71	0.00157		103.707	0.00146		103.71	0.00287		103.696	0.000707047		103.689	0.00298		103.633	0.000871899
38281	0.45532		38281	0.45532		38281	0.50509		38281	0.42952		39281	0.64278		31281	0.0053		103.713	0.00182		103.71	0.00135		103.713	0.0025		103.699	0.000864168		103.692	0.00276		103.636	0.00104
38282	0.43068		38282	0.43068		38282	0.5266		38282	0.49331		39282	0.59597		31282	0.00541		103.716	0.00172		103.713	0.00164		103.716	0.00236		103.702	0.00134		103.695	0.00226		103.639	0.00105
38283	0.39363		38283	0.39363		38283	0.53285		38283	0.5507		39283	0.55703		31283	0.00539		103.719	0.00148		103.716	0.00151		103.719	0.00258		103.705	0.00212		103.698	0.00237		103.642	0.000871899
38284	0.36763		38284	0.36763		38284	0.54209		38284	0.56896		39284	0.55491		31284	0.00539		103.722	0.0012		103.719	0.0012		103.722	0.00372		103.708	0.00322		103.701	0.00219		103.644	0.000721257
38285	0.35541		38285	0.35541		38285	0.5711		38285	0.55607		39285	0.5882		31285	0.00542		103.724	0.00143		103.722	0.00215		103.724	0.00384		103.711	0.00369		103.703	0.00255		103.647	0.000780601
38286	0.33632		38286	0.33632		38286	0.60425		38286	0.54183		39286	0.62813		31286	0.00536		103.727	0.00153		103.724	0.0033		103.727	0.00449		103.714	0.00228		103.706	0.0026		103.65	0.000785166
38287	0.30758		38287	0.30758		38287	0.61459		38287	0.54332		39287	0.6609		31287	0.0054		103.73	0.00174		103.727	0.00282		103.73	0.00348		103.717	0.00118		103.709	0.00212		103.653	0.00081712
38288	0.28883		38288	0.28883		38288	0.60094		38288	0.54671		39288	0.69685		31288	0.00587		103.733	0.00177		103.73	0.00186		103.733	0.00256		103.72	0.00118		103.712	0.00134		103.656	0.000881029
38289	0.28794		38289	0.28794		38289	0.57536		38289	0.52284		39289	0.74134		31289	0.00678		103.736	0.00157		103.733	0.00107		103.736	0.00185		103.723	0.00181		103.715	0.00185		103.659	0.000912984
38290	0.2961		38290	0.2961		38290	0.54438		38290	0.46052		39290	0.77981		31290	0.00781		103.739	0.00175		103.736	0.00155		103.739	0.00197		103.726	0.00259		103.718	0.00255		103.662	0.000954068
38291	0.3053		38291	0.3053		38291	0.51244		38291	0.37914		39291	0.79528		31291	0.00878		103.742	0.00177		103.739	0.00203		103.742	0.00175		103.728	0.00244		103.721	0.00235		103.665	0.000771471
38292	0.31602		38292	0.31602		38292	0.47662		38292	0.31551		39292	0.78996		31292	0.00954		103.745	0.00177		103.742	0.00216		103.745	0.0022		103.731	0.00228		103.724	0.00187		103.668	0.00081712
38293	0.33298		38293	0.33298		38293	0.42595		38293	0.2994		39293	0.78468		31293	0.0099		103.748	0.0016		103.745	0.00189		103.748	0.00238		103.734	0.00189		103.727	0.00178		103.671	0.000693867
38294	0.35373		38294	0.35373		38294	0.36055		38294	0.33243		39294	0.81053		31294	0.00983		103.751	0.00145		103.748	0.00269		103.751	0.00246		103.737	0.0022		103.73	0.00185		103.674	0.000666478
38295	0.36591		38295	0.36591		38295	0.29764		38295	0.3757		39295	0.88472		31295	0.00932		103.754	0.00138		103.751	0.00332		103.754	0.00226		103.74	0.0022		103.733	0.00232		103.677	0.000620829
38296	0.36387		38296	0.36387		38296	0.25303		38296	0.38158		39296	0.99026		31296	0.00826		103.757	0.00135		103.754	0.00304		103.757	0.00232		103.743	0.00306		103.736	0.00223		103.68	0.000789731
38297	0.35832		38297	0.35832		38297	0.22875		38297	0.35886		39297	1.09067		31297	0.00677		103.76	0.00147		103.757	0.0022		103.76	0.0023		103.746	0.00377		103.739	0.00189		103.683	0.000776036
38298	0.36298		38298	0.36298		38298	0.22119		38298	0.36716		39298	1.14277		31298	0.00545		103.763	0.0018		103.76	0.00151		103.763	0.00287		103.749	0.00385		103.742	0.00182		103.686	0.000885594
38299	0.38258		38299	0.38258		38299	0.23416		38299	0.4408		39299	1.11136		31299	0.00492		103.765	0.00207		103.763	0.00159		103.765	0.00327		103.752	0.00338		103.744	0.00226		103.688	0.000908419
38300	0.41094		38300	0.41094		38300	0.27466		38300	0.55626		39300	1.00881		31300	0.00532		103.768	0.00239		103.765	0.00163		103.768	0.00334		103.755	0.0022		103.747	0.00289		103.691	0.000725822
38301	0.43381		38301	0.43381		38301	0.33945		38301	0.6567		39301	0.90111		31301	0.0063		103.771	0.00219		103.768	0.00181		103.771	0.00222		103.758	0.000785608		103.75	0.00319		103.694	0.000675608
38302	0.43883		38302	0.43883		38302	0.41384		38302	0.67953		39302	0.84959		31302	0.00693		103.774	0.00185		103.771	0.00186		103.774	0.00222		103.761	0.000549925		103.753	0.00298		103.697	0.000725822
38303	0.42661		38303	0.42661		38303	0.47305		38303	0.60377		39303	0.86353		31303	0.00636		103.777	0.00157		103.774	0.00197		103.777	0.00287		103.764	0.000864168		103.756	0.00292		103.7	0.00081712
38304	0.41113		38304	0.41113		38304	0.48782		38304	0.48057		39304	0.90266		31304	0.00479		103.78	0.00207		103.777	0.00194		103.78	0.00358		103.767	0.00299		103.759	0.0028		103.703	0.000798861
38305	0.40579		38305	0.40579		38305	0.45022		38305	0.38034		39305	0.91297		31305	0.00327		103.783	0.00197		103.78	0.00226		103.783	0.0035		103.769	0.00346		103.762	0.00212		103.706	0.000680173
38306	0.42		38306	0.42		38306	0.39142		38306	0.3343		39306	0.8813		31306	0.00242		103.786	0.00185		103.783	0.00295		103.786	0.00264		103.772	0.00322		103.765	0.00253		103.709	0.000716692
38307	0.46519		38307	0.46519		38307	0.35744		38307	0.33772		39307	0.84315		31307	0.00211		103.789	0.00148		103.786	0.00288		103.789	0.00279		103.775	0.00385		103.768	0.00264		103.712	0.000757776
38308	0.53072		38308	0.53072		38308	0.36487		38308	0.37993		39308	0.82454		31308	0.002		103.792	0.00185		103.789	0.00213		103.792	0.00307		103.778	0.00338		103.771	0.00216		103.715	0.000716692
38309	0.57045		38309	0.57045		38309	0.38999		38309	0.45476		39309	0.80793		31309	0.00195		103.795	0.00179		103.792	0.00244		103.795	0.00319		103.781	0.00322		103.774	0.00221		103.718	0.000602569
38310	0.54728		38310	0.54728		38310	0.4001		38310	0.54257		39310	0.77077		31310	0.00191		103.798	0.00158		103.795	0.00228		103.798	0.00244		103.784	0.000785608		103.777	0.00324		103.721	0.000707562
38311	0.47358		38311	0.47358		38311	0.38073		38311	0.61282		39311	0.71941		31311	0.0018		103.8	0.00201		103.798	0.00241		103.8	0.00214		103.787	0.0011		103.779	0.00319		103.724	0.000675608
38312	0.40308		38312	0.40308		38312	0.34265		38312	0.65968		39312	0.66987		31312	0.00165		103.803	0.00206		103.8	0.00208		103.803	0.00222		103.79	0.000785608		103.782	0.00273		103.726	0.000666478
38313	0.38384		38313	0.38384		38313	0.31002		38313	0.70189		39313	0.63256		31313	0.00158		103.806	0.00241		103.803	0.00241		103.806	0.00222		103.793	0.000628486		103.785	0.00253		103.729	0.000611699
38314	0.40773		38314	0.40773		38314	0.29295		38314	0.74079		39314	0.61626		31314	0.0017		103.809	0.00211		103.806	0.00243		103.809	0.00214		103.796	0.000628486		103.788	0.00235		103.732	0.000657348
38315	0.42996		38315	0.42996		38315	0.28781		38315	0.75377		39315	0.6239		31315	0.00196		103.812	0.00162		103.809	0.0028		103.812	0.00262		103.799	0.00126		103.791	0.00237		103.735	0.000725822
38316	0.43369		38316	0.43369		38316	0.29852		38316	0.73991		39316	0.6414		31316	0.00216		103.815	0.00111		103.812	0.00249		103.815	0.00297		103.802	0.00149		103.794	0.00242		103.738	0.000648218
38317	0.43481		38317	0.43481		38317	0.32924		38317	0.73803		39317	0.64748		31317	0.00213		103.818	0.00148		103.815	0.00195		103.818	0.00195		103.805	0.00204		103.797	0.00221		103.741	0.000716692
38318	0.44103		38318	0.44103		38318	0.36799		38318	0.75912		39318	0.64336		31318	0.00191		103.821	0.00195		103.818	0.00169		103.821	0.00146		103.808	0.00212		103.8	0.00189		103.744	0.000935808
38319	0.44486		38319	0.44486		38319	0.39546		38319	0.74686		39319	0.6513		31319	0.00176		103.824	0.00231		103.821	0.0019		103.824	0.00106		103.811	0.00196		103.803	0.00191		103.747	0.000935808
38320	0.44517		38320	0.44517		38320	0.41101		38320	0.66482		39320	0.68626		31320	0.00187		103.827	0.00239		103.824	0.0028		103.827	0.00138		103.813	0.000785608		103.806	0.00166		103.75	0.000789731
38321	0.44896		38321	0.44896		38321	0.43898		38321	0.55895		39321	0.73755		31321	0.0022		103.83	0.00234		103.827	0.00252		103.83	0.00203		103.816	0.000392804		103.809	0.00235		103.753	0.000867334
38322	0.46198		38322	0.46198		38322	0.50593		38322	0.49445		39322	0.78117		31322	0.0025		103.833	0.00234		103.83	0.00229		103.833	0.0023		103.819	0.00102		103.812	0.0026		103.756	0.000976892
38323	0.49166		38323	0.49166		38323	0.62466		38323	0.48525		39323	0.8126		31323	0.00258		103.836	0.00195		103.833	0.00184		103.836	0.00254		103.822	0.00141		103.815	0.002		103.759	0.000931243
38324	0.53472		38324	0.53472		38324	0.77445		38324	0.50139		39324	0.84234		31324	0.00239		103.839	0.00199		103.836	0.00155		103.839	0.00207		103.825	0.0011		103.818	0.00148		103.762	0.00080799
38325	0.56296		38325	0.56296		38325	0.88122		38325	0.51758		39325	0.87555		31325	0.00214		103.841	0.00209		103.839	0.0014		103.841	0.00244		103.828	0.00165		103.82	0.00146		103.764	0.000730387
38326	0.55426		38326	0.55426		38326	0.8857		38326	0.52983		39326	0.91856		31326	0.00209		103.844	0.00167		103.841	0.00166		103.844	0.0026		103.831	0.00369		103.823	0.00191		103.767	0.000739517
38327	0.523		38327	0.523		38327	0.82528		38327	0.53338		39327	0.97136		31327	0.00228		103.847	0.00148		103.844	0.00192		103.847	0.00273		103.834	0.00306		103.826	0.00235		103.77	0.00082625
38328	0.49599		38328	0.49599		38328	0.76508		38328	0.51748		39328	1.02333		31328	0.0025		103.85	0.00138		103.847	0.00208		103.85	0.00232		103.837	0.00244		103.829	0.00214		103.773	0.000766906
38329	0.48174		38329	0.48174		38329	0.71247		38329	0.4825		39329	1.07318		31329	0.00252		103.853	0.0016		103.85	0.00207		103.853	0.00238		103.84	0.000864168		103.832	0.00216		103.776	0.000862769
38330	0.47096		38330	0.47096		38330	0.65662		38330	0.447		39330	1.10494		31330	0.00225		103.856	0.00184		103.853	0.00205		103.856	0.00264		103.843	0.00157		103.835	0.00242		103.779	0.00083538
38331	0.44997		38331	0.44997		38331	0.60312		38331	0.43796		39331	1.06856		31331	0.00183		103.859	0.0016		103.856	0.00218		103.859	0.00309		103.846	0.00157		103.838	0.00257		103.782	0.000794296
38332	0.42098		38332	0.42098		38332	0.55529		38332	0.47127		39332	0.95684		31332	0.00144		103.862	0.0015		103.859	0.00239		103.862	0.00293		103.849	0.0033		103.841	0.00285		103.785	0.000967763
38333	0.40619		38333	0.40619		38333	0.51226		38333	0.54162		39333	0.84017		31333	0.00121		103.865	0.00194		103.862	0.00194		103.865	0.00311		103.852	0.00385		103.844	0.00285		103.788	0.00108
38334	0.41767		38334	0.41767		38334	0.4783		38334	0.6229		39334	0.78377		31334	0.00119		103.868	0.00222		103.865	0.00148		103.868	0.00313		103.854	0.00377		103.847	0.00242		103.791	0.000858205
38335	0.4341		38335	0.4341		38335	0.45976		38335	0.66359		39335	0.79818		31335	0.00135		103.871	0.00222		103.868	0.00159		103.871	0.00309		103.857	0.00283		103.85	0.00203		103.794	0.000680173
38336	0.42406		38336	0.42406		38336	0.45973		38336	0.62358		39336	0.85643		31336	0.00159		103.874	0.0016		103.871	0.00156		103.874	0.00309		103.86	0.0022		103.853	0.00185		103.797	0.000611699
38337	0.38465		38337	0.38465		38337	0.47266		38337	0.52634		39337	0.92144		31337	0.00175		103.877	0.00116		103.874	0.00192		103.877	0.00268		103.863	0.00236		103.856	0.00189		103.8	0.000570615
38338	0.33558		38338	0.33558		38338	0.47526		38338	0.42523		39338	0.97281		31338	0.00173		103.88	0.0012		103.877	0.00225		103.88	0.00256		103.866	0.00196		103.859	0.00205		103.802	0.000721257
38339	0.29143		38339	0.29143		38339	0.43933		38339	0.35041		39339	1.00905		31339	0.00154		103.882	0.0011		103.88	0.00243		103.882	0.00297		103.869	0.00149		103.862	0.00191		103.805	0.00101
38340	0.26185		38340	0.26185		38340	0.3695		38340	0.31358		39340	1.02616		31340	0.00127		103.885	0.000842545		103.882	0.00267		103.885	0.00234		103.872	0.00181		103.865	0.00244		103.808	0.00107
38341	0.25789		38341	0.25789		38341	0.304		38341	0.31685		39341	1.01733		31341	0.00102		103.888	0.00125		103.885	0.00247		103.888	0.00252		103.875	0.00244		103.867	0.00328		103.811	0.000922113
38342	0.27936		38342	0.27936		38342	0.27027		38342	0.34933		39342	0.99181		31342	0.000895803		103.891	0.00158		103.888	0.00244		103.891	0.00248		103.878	0.00306		103.87	0.0031		103.814	0.000862769
38343	0.30801		38343	0.30801		38343	0.266		38343	0.39416		39343	0.95326		31343	0.000931839		103.894	0.0018		103.891	0.00259		103.894	0.00352		103.881	0.00377		103.873	0.00221		103.817	0.00108
38344	0.32215		38344	0.32215		38344	0.2751		38344	0.44402		39344	0.88398		31344	0.00107		103.897	0.00184		103.894	0.00259		103.897	0.00376		103.884	0.00346		103.876	0.00257		103.82	0.00115
38345	0.30911		38345	0.30911		38345	0.28016		38345	0.50241		39345	0.79207		31345	0.00116		103.9	0.00158		103.897	0.00218		103.9	0.00323		103.887	0.00212		103.879	0.00273		103.823	0.00115
38346	0.27011		38346	0.27011		38346	0.27157		38346	0.56474		39346	0.71919		31346	0.0011		103.903	0.00148		103.9	0.00158		103.903	0.00242		103.89	0.000628486		103.882	0.00253		103.826	0.00104
38347	0.22137		38347	0.22137		38347	0.25303		38347	0.61461		39347	0.69473		31347	0.000930888		103.906	0.00131		103.903	0.00137		103.906	0.00323		103.892	0.00157		103.885	0.0021		103.829	0.000908419
38348	0.18171		38348	0.18171		38348	0.23701		38348	0.63731		39348	0.72771		31348	0.000777385		103.909	0.00155		103.906	0.0022		103.909	0.00258		103.895	0.00291		103.888	0.00289		103.832	0.000890159
38349	0.16118		38349	0.16118		38349	0.23802		38349	0.63431		39349	0.80433		31349	0.000710886		103.912	0.00182		103.909	0.00267		103.912	0.00232		103.898	0.00212		103.891	0.00287		103.835	0.00082625
38350	0.16232		38350	0.16232		38350	0.26127		38350	0.62921		39350	0.87958		31350	0.000713244		103.915	0.00189		103.912	0.00233		103.915	0.00297		103.901	0.00173		103.894	0.00246		103.838	0.000794296
38351	0.18421		38351	0.18421		38351	0.29601		38351	0.6347		39351	0.91058		31351	0.000740048		103.918	0.0017		103.915	0.00168		103.918	0.00346		103.904	0.00212		103.897	0.00203		103.841	0.000981457
38352	0.22288		38352	0.22288		38352	0.32599		38352	0.62659		39352	0.89508		31352	0.000772914		103.921	0.00157		103.918	0.00159		103.921	0.00338		103.907	0.00251		103.9	0.00239		103.844	0.000995152
38353	0.26643		38353	0.26643		38353	0.34179		38353	0.5829		39353	0.86964		31353	0.000815461		103.924	0.00121		103.921	0.00145		103.924	0.00297		103.91	0.00291		103.903	0.00237		103.847	0.000867334
38354	0.29861		38354	0.29861		38354	0.34301		38354	0.52081		39354	0.86646		31354	0.000881751		103.927	0.00153		103.924	0.00177		103.927	0.00234		103.913	0.00212		103.906	0.00207		103.849	0.000858205
38355	0.31289		38355	0.31289		38355	0.33225		38355	0.47708		39355	0.88767		31355	0.00101		103.929	0.00172		103.927	0.00184		103.929	0.00199		103.916	0.00102		103.908	0.00223		103.852	0.00080799
38356	0.31178		38356	0.31178		38356	0.31295		38356	0.47298		39356	0.93121		31356	0.00125		103.932	0.00136		103.929	0.00194		103.932	0.00228		103.919	0.000785608		103.911	0.00251		103.855	0.00083538
38357	0.29384		38357	0.29384		38357	0.28998		38357	0.50243		39357	0.98732		31357	0.00161		103.935	0.00133		103.932	0.00236		103.935	0.00262		103.922	0.000785608		103.914	0.00237		103.858	0.001
38358	0.25859		38358	0.25859		38358	0.26763		38358	0.53973		39358	1.01376		31358	0.00196		103.938	0.00142		103.935	0.00238		103.938	0.00271		103.925	0.000235682		103.917	0.00242		103.861	0.00101
38359	0.22114		38359	0.22114		38359	0.25465		38359	0.5551		39359	0.98161		31359	0.00212		103.941	0.00155		103.938	0.00233		103.941	0.0026		103.928	0.000628486		103.92	0.00276		103.864	0.00102
38360	0.20104		38360	0.20104		38360	0.26113		38360	0.53504		39360	0.9211		31360	0.00203		103.944	0.00224		103.941	0.00249		103.944	0.00199		103.931	0.00338		103.923	0.00198		103.867	0.00117
38361	0.20373		38361	0.20373		38361	0.28504		38361	0.49402		39361	0.87748		31361	0.00186		103.947	0.00248		103.944	0.0027		103.947	0.00271		103.933	0.00636		103.926	0.00185		103.87	0.00117
38362	0.22439		38362	0.22439		38362	0.31899		38362	0.4627		39362	0.86085		31362	0.00178		103.95	0.00266		103.947	0.00221		103.95	0.00598		103.936	0.00644		103.929	0.00242		103.873	0.000976892
38363	0.25103		38363	0.25103		38363	0.36223		38363	0.46582		39363	0.86708		31363	0.00182		103.953	0.00253		103.95	0.00182		103.953	0.00978		103.939	0.01076		103.932	0.00228		103.876	0.000949503
38364	0.26391		38364	0.26391		38364	0.41287		38364	0.5152		39364	0.89773		31364	0.00192		103.956	0.00286		103.953	0.0028		103.956	0.01212		103.942	0.01304		103.935	0.00205		103.879	0.000917548
38365	0.25139		38365	0.25139		38365	0.45819		38365	0.60771		39365	0.94431		31365	0.00198		103.959	0.00285		103.956	0.00303		103.959	0.01123		103.945	0.0264		103.938	0.00194		103.882	0.000972327
38366	0.22107		38366	0.22107		38366	0.48302		38366	0.7052		39366	1.00052		31366	0.00188		103.962	0.00227		103.959	0.00282		103.962	0.00759		103.948	0.04494		103.941	0.0026		103.885	0.000935808
38367	0.19052		38367	0.19052		38367	0.4886		38367	0.74298		39367	1.06576		31367	0.00161		103.965	0.0018		103.962	0.00298		103.965	0.00496		103.951	0.06631		103.944	0.00289		103.888	0.000881029
38368	0.17326		38368	0.17326		38368	0.49204		38368	0.69071		39368	1.11626		31368	0.0013		103.968	0.00189		103.965	0.00303		103.968	0.00456		103.954	0.06576		103.947	0.00319		103.89	0.000926678
38369	0.17008		38369	0.17008		38369	0.50444		38369	0.58285		39369	1.12008		31369	0.00114		103.97	0.00211		103.968	0.00295		103.97	0.00401		103.957	0.04525		103.949	0.00301		103.893	0.000849075
38370	0.17254		38370	0.17254		38370	0.51864		38370	0.47729		39370	1.0703		31370	0.00123		103.973	0.00243		103.97	0.0026		103.973	0.00391		103.96	0.02875		103.952	0.00317		103.896	0.000744082
38371	0.17348		38371	0.17348		38371	0.51748		38371	0.40992		39371	0.9931		31371	0.00161		103.976	0.00229		103.973	0.00158		103.976	0.00364		103.963	0.02145		103.955	0.00499		103.899	0.000689303
38372	0.17148		38372	0.17148		38372	0.49222		38372	0.39109		39372	0.93711		31372	0.0023		103.979	0.00222		103.976	0.00195		103.979	0.00344		103.966	0.0216		103.958	0.00711		103.902	0.000661913
38373	0.16979		38373	0.16979		38373	0.45327		38373	0.42069		39373	0.93123		31373	0.00327		103.982	0.00229		103.979	0.00195		103.982	0.00315		103.969	0.01838		103.961	0.00693		103.905	0.000771471
38374	0.17246		38374	0.17246		38374	0.41588		38374	0.50199		39374	0.95982		31374	0.00424		103.985	0.00248		103.982	0.00187		103.985	0.00271		103.972	0.01186		103.964	0.00506		103.908	0.000967763
38375	0.18451		38375	0.18451		38375	0.38104		38375	0.62615		39375	0.99611		31375	0.00484		103.988	0.00254		103.985	0.00264		103.988	0.00224		103.975	0.00966		103.967	0.00262		103.911	0.000999717
38376	0.21785		38376	0.21785		38376	0.34607		38376	0.74147		39376	1.03368		31376	0.00495		103.991	0.00273		103.988	0.00267		103.991	0.00305		103.978	0.00848		103.97	0.00246		103.914	0.00105
38377	0.28505		38377	0.28505		38377	0.32052		38377	0.7853		39377	1.07223		31377	0.0049		103.994	0.00238		103.991	0.00179		103.994	0.00346		103.98	0.00613		103.973	0.00314		103.917	0.000940373
38378	0.37613		38378	0.37613		38378	0.31346		38378	0.75329		39378	1.09912		31378	0.00497		103.997	0.0027		103.994	0.00161		103.997	0.00297		103.983	0.0088		103.976	0.0038		103.92	0.000780601
38379	0.45373		38379	0.45373		38379	0.32213		38379	0.69689		39379	1.09823		31379	0.00504		104	0.0027		103.997	0.00208		104	0.00193		103.986	0.01273		103.979	0.00324		103.923	0.000858205
38380	0.48347		38380	0.48347		38380	0.34359		38380	0.65582		39380	1.06786		31380	0.00484		104.003	0.00197		104	0.00282		104.003	0.00393		103.989	0.01351		103.982	0.00287		103.925	0.000981457
38381	0.4592		38381	0.4592		38381	0.37985		38381	0.64454		39381	1.02875		31381	0.0043		104.006	0.00234		104.003	0.00256		104.006	0.0061		103.992	0.00825		103.985	0.00289		103.928	0.000890159
38382	0.40223		38382	0.40223		38382	0.42346		38382	0.69189		39382	1.01323		31382	0.0036		104.008	0.00265		104.006	0.00238		104.008	0.00572		103.995	0.00613		103.987	0.00283		103.931	0.00084451
38383	0.34832		38383	0.34832		38383	0.45218		38383	0.81822		39383	1.04161		31383	0.00306		104.011	0.00236		104.008	0.00164		104.011	0.00445		103.998	0.00723		103.99	0.00271		103.934	0.000931243
38384	0.32504		38384	0.32504		38384	0.45207		38384	0.97571		39384	1.10079		31384	0.0029		104.014	0.00165		104.011	0.00164		104.014	0.00299		104.001	0.00676		103.993	0.00257		103.937	0.00121
38385	0.33365		38385	0.33365		38385	0.43569		38385	1.05868		39385	1.15495		31385	0.00309		104.017	0.00189		104.014	0.00168		104.017	0.00342		104.004	0.0055		103.996	0.00187		103.94	0.00126
38386	0.35341		38386	0.35341		38386	0.42209		38386	1.00288		39386	1.18294		31386	0.00334		104.02	0.00212		104.017	0.00202		104.02	0.00364		104.007	0.00322		103.999	0.00219		103.943	0.00104
38387	0.36036		38387	0.36036		38387	0.41468		38387	0.85666		39387	1.18668		31387	0.00327		104.023	0.00243		104.02	0.00207		104.023	0.0038		104.01	0.00605		104.002	0.00499		103.946	0.000876464
38388	0.35078		38388	0.35078		38388	0.41593		38388	0.71464		39388	1.16349		31388	0.00284		104.026	0.00217		104.023	0.0021		104.026	0.00305		104.013	0.0066		104.005	0.0108		103.949	0.000776036
38389	0.34708		38389	0.34708		38389	0.43586		38389	0.62941		39389	1.10105		31389	0.00233		104.029	0.00241		104.026	0.00239		104.029	0.00216		104.016	0.00621		104.008	0.01606		103.952	0.000821685
38390	0.36769		38390	0.36769		38390	0.46576		38390	0.60551		39390	1.01327		31390	0.00195		104.032	0.00241		104.029	0.00243		104.032	0.0022		104.019	0.00558		104.011	0.01495		103.955	0.00105
38391	0.40434		38391	0.40434		38391	0.47191		38391	0.6216		39391	0.93287		31391	0.00173		104.035	0.00192		104.032	0.00223		104.035	0.00275		104.022	0.00652		104.014	0.00975		103.958	0.00133
38392	0.43774		38392	0.43774		38392	0.43144		38392	0.65327		39392	0.87612		31392	0.00162		104.038	0.00179		104.035	0.00252		104.038	0.00393		104.024	0.00589		104.017	0.00508		103.961	0.00132
38393	0.4557		38393	0.4557		38393	0.36217		38393	0.6956		39393	0.86178		31393	0.00156		104.041	0.00243		104.038	0.00301		104.041	0.00425		104.027	0.00377		104.02	0.00383		103.964	0.00114
38394	0.45185		38394	0.45185		38394	0.30721		38394	0.7593		39394	0.91465		31394	0.00151		104.044	0.00465		104.041	0.00252		104.044	0.00374		104.03	0.00401		104.023	0.00353		103.966	0.000762341
38395	0.42204		38395	0.42204		38395	0.29279		38395	0.84189		39395	1.03173		31395	0.0015		104.047	0.00524		104.044	0.00257		104.047	0.00492		104.033	0.00573		104.026	0.00296		103.969	0.000771471
38396	0.37073		38396	0.37073		38396	0.31305		38396	0.91293		39396	1.17111		31396	0.00156		104.049	0.00431		104.047	0.00265		104.049	0.00633		104.036	0.00731		104.028	0.00467		103.972	0.000862769
38397	0.31437		38397	0.31437		38397	0.34727		38397	0.92804		39397	1.26752		31397	0.00174		104.052	0.00386		104.049	0.00469		104.052	0.00567		104.039	0.00495		104.031	0.00426		103.975	0.000849075
38398	0.2702		38398	0.2702		38398	0.3711		38398	0.87792		39398	1.28681		31398	0.00205		104.055	0.00383		104.052	0.00578		104.055	0.00592		104.042	0.00377		104.034	0.00428		103.978	0.000748647
38399	0.24803		38399	0.24803		38399	0.36501		38399	0.82154		39399	1.26575		31399	0.00245		104.058	0.00507		104.055	0.00596		104.058	0.00576		104.045	0.00291		104.037	0.00344		103.981	0.000716692
38400	0.24935		38400	0.24935		38400	0.33136		38400	0.82131		39400	1.26573		31400	0.00294		104.061	0.00383		104.058	0.00392		104.061	0.00533		104.048	0.00291		104.04	0.00335		103.984	0.000812555
38401	0.26745		38401	0.26745		38401	0.29528		38401	0.86821		39401	1.29966		31401	0.0036		104.064	0.00516		104.061	0.00329		104.064	0.00639		104.051	0.00699		104.043	0.00376		103.987	0.001
38402	0.29393		38402	0.29393		38402	0.28145		38402	0.90229		39402	1.33414		31402	0.00438		104.067	0.00573		104.064	0.00444		104.067	0.00905		104.054	0.00644		104.046	0.00406		103.99	0.000871899
38403	0.32053		38403	0.32053		38403	0.29022		38403	0.87539		39403	1.35754		31403	0.00507		104.07	0.00568		104.067	0.0043		104.07	0.00844		104.057	0.00864		104.049	0.00501		103.993	0.000789731
38404	0.33842		38404	0.33842		38404	0.29905		38404	0.79122		39404	1.36854		31404	0.00559		104.073	0.0046		104.07	0.00319		104.073	0.00836		104.06	0.00628		104.052	0.00595		103.996	0.000785166
38405	0.34919		38405	0.34919		38405	0.29233		38405	0.69956		39405	1.3403		31405	0.00624		104.076	0.00324		104.073	0.00399		104.076	0.00706		104.062	0.01139		104.055	0.0049		103.999	0.000757776
38406	0.36778		38406	0.36778		38406	0.28319		38406	0.6556		39406	1.29129		31406	0.00733		104.079	0.00381		104.076	0.00369		104.079	0.00915		104.065	0.01972		104.058	0.00415		104.002	0.00123
38407	0.40216		38407	0.40216		38407	0.29574		38407	0.67432		39407	1.28264		31407	0.0087		104.082	0.00386		104.079	0.00371		104.082	0.00822		104.068	0.02333		104.061	0.00273		104.005	0.00201
38408	0.43453		38408	0.43453		38408	0.33058		38408	0.71247		39408	1.3183		31408	0.00997		104.085	0.00376		104.082	0.00164		104.085	0.0081		104.071	0.01909		104.064	0.00367		104.008	0.0022
38409	0.43883		38409	0.43883		38409	0.36206		38409	0.71223		39409	1.35793		31409	0.011		104.088	0.00226		104.085	0.00197		104.088	0.00403		104.074	0.01406		104.067	0.00401		104.01	0.00218
38410	0.42122		38410	0.42122		38410	0.37494		38410	0.66376		39410	1.3855		31410	0.01202		104.091	0.00325		104.088	0.00283		104.091	0.00354		104.077	0.01296		104.07	0.00458		104.013	0.00146
38411	0.40698		38411	0.40698		38411	0.38059		38411	0.6045		39411	1.40536		31411	0.01277		104.094	0.00364		104.091	0.00277		104.094	0.00325		104.08	0.00746		104.073	0.00447		104.016	0.00142
38412	0.38972		38412	0.38972		38412	0.38726		38412	0.57088		39412	1.41807		31412	0.01247		104.096	0.00313		104.094	0.00241		104.096	0.00317		104.083	0.00314		104.075	0.00453		104.019	0.0013
38413	0.34774		38413	0.34774		38413	0.38901		38413	0.56896		39413	1.41294		31413	0.01102		104.099	0.00165		104.096	0.00189		104.099	0.00309		104.086	0.00283		104.078	0.00374		104.022	0.00131
38414	0.291		38414	0.291		38414	0.38359		38414	0.57466		39414	1.38863		31414	0.00925		104.102	0.00165		104.099	0.00168		104.102	0.00299		104.089	0.00157		104.081	0.00485		104.025	0.00129
38415	0.24735		38415	0.24735		38415	0.37346		38415	0.56796		39415	1.37151		31415	0.0078		104.105	0.00197		104.102	0.00176		104.105	0.00283		104.092	0.00299		104.084	0.00478		104.028	0.00107
38416	0.22906		38416	0.22906		38416	0.3615		38416	0.56285		39416	1.36875		31416	0.00659		104.108	0.00243		104.105	0.00205		104.108	0.00321		104.095	0.00416		104.087	0.00371		104.031	0.000912984
38417	0.23259		38417	0.23259		38417	0.35254		38417	0.57054		39417	1.35803		31417	0.00548		104.111	0.00214		104.108	0.0029		104.111	0.00346		104.098	0.00393		104.09	0.00235		104.034	0.000771471
38418	0.24983		38418	0.24983		38418	0.34618		38418	0.57421		39418	1.33342		31418	0.00475		104.114	0.00202		104.111	0.00296		104.114	0.00386		104.101	0.00503		104.093	0.00276		104.037	0.000922113
38419	0.26787		38419	0.26787		38419	0.33197		38419	0.55464		39419	1.3021		31419	0.00467		104.117	0.00199		104.114	0.0029		104.117	0.00456		104.103	0.00683		104.096	0.00385		104.04	0.00101
38420	0.27231		38420	0.27231		38420	0.30604		38420	0.50707		39420	1.27389		31420	0.00519		104.12	0.00165		104.117	0.00257		104.12	0.00456		104.106	0.00605		104.099	0.00385		104.043	0.00104
38421	0.25937		38421	0.25937		38421	0.28531		38421	0.45024		39421	1.25975		31421	0.00608		104.123	0.00135		104.12	0.00314		104.123	0.00395		104.109	0.00448		104.102	0.00305		104.046	0.00118
38422	0.23881		38422	0.23881		38422	0.29077		38422	0.41487		39422	1.2603		31422	0.00684		104.126	0.00157		104.123	0.00303		104.126	0.00415		104.112	0.0044		104.105	0.00228		104.049	0.00121
38423	0.22388		38423	0.22388		38423	0.32369		38423	0.41345		39423	1.27172		31423	0.00691		104.129	0.00201		104.126	0.00296		104.129	0.00356		104.115	0.00416		104.108	0.00237		104.052	0.00109
38424	0.21636		38424	0.21636		38424	0.36171		38424	0.43444		39424	1.28686		31424	0.00618		104.132	0.00212		104.129	0.00184		104.132	0.0036		104.118	0.00338		104.111	0.00244		104.055	0.000954068
38425	0.20729		38425	0.20729		38425	0.37815		38425	0.45828		39425	1.29595		31425	0.00509		104.135	0.00199		104.132	0.00182		104.135	0.00358		104.121	0.00299		104.114	0.00289		104.057	0.000890159
38426	0.19355		38426	0.19355		38426	0.36685		38426	0.47147		39426	1.304		31426	0.0042		104.138	0.00165		104.135	0.0035		104.138	0.00474		104.124	0.00369		104.117	0.00278		104.06	0.000885594
38427	0.17997		38427	0.17997		38427	0.33982		38427	0.4665		39427	1.32652		31427	0.00373		104.14	0.0017		104.138	0.00382		104.14	0.00417		104.127	0.00471		104.119	0.00276		104.063	0.000862769
38428	0.17109		38428	0.17109		38428	0.30762		38428	0.44359		39428	1.36087		31428	0.00356		104.143	0.00207		104.14	0.00501		104.143	0.00405		104.13	0.00542		104.122	0.00287		104.066	0.000917548
38429	0.17039		38429	0.17039		38429	0.27528		38429	0.42225		39429	1.38106		31429	0.00348		104.146	0.00238		104.143	0.00379		104.146	0.00348		104.133	0.00471		104.125	0.00271		104.069	0.000972327
38430	0.1783		38430	0.1783		38430	0.24836		38430	0.42226		39430	1.37225		31430	0.00351		104.149	0.00265		104.146	0.00358		104.149	0.00315		104.136	0.00432		104.128	0.00262		104.072	0.00131
38431	0.18969		38431	0.18969		38431	0.23233		38431	0.42905		39431	1.359		31431	0.00371		104.152	0.00263		104.149	0.00247		104.152	0.00287		104.139	0.00267		104.131	0.00264		104.075	0.00124
38432	0.19986		38432	0.19986		38432	0.22821		38432	0.41192		39432	1.37357		31432	0.00402		104.155	0.00241		104.152	0.00256		104.155	0.00299		104.142	0.00228		104.134	0.00271		104.078	0.00134
38433	0.20839		38433	0.20839		38433	0.23108		38433	0.36606		39433	1.40792		31433	0.00424		104.158	0.00199		104.155	0.00195		104.158	0.00291		104.145	0.00134		104.137	0.00253		104.081	0.00107
38434	0.21472		38434	0.21472		38434	0.23487		38434	0.31881		39434	1.42712		31434	0.00422		104.161	0.00184		104.158	0.00226		104.161	0.0025		104.147	0.00149		104.14	0.00219		104.084	0.00105
38435	0.22066		38435	0.22066		38435	0.24288		38435	0.30861		39435	1.41178		31435	0.00398		104.164	0.00185		104.161	0.00218		104.164	0.00275		104.15	0.00275		104.143	0.00248		104.087	0.00111
38436	0.23431		38436	0.23431		38436	0.26708		38436	0.35211		39436	1.37211		31436	0.00365		104.167	0.00167		104.164	0.00241		104.167	0.00303		104.153	0.00196		104.146	0.00257		104.09	0.00108
38437	0.25779		38437	0.25779		38437	0.31058		38437	0.42333		39437	1.34171		31437	0.00331		104.17	0.00197		104.167	0.00229		104.17	0.00311		104.156	0.00102		104.149	0.00257		104.093	0.00136
38438	0.27838		38438	0.27838		38438	0.36144		38438	0.47808		39438	1.35288		31438	0.00305		104.173	0.00202		104.17	0.00208		104.173	0.00305		104.159	0.00126		104.152	0.00212		104.096	0.00134
38439	0.28152		38439	0.28152		38439	0.40747		38439	0.50176		39439	1.40298		31439	0.00302		104.176	0.0015		104.173	0.00184		104.176	0.00281		104.162	0.00204		104.155	0.00276		104.098	0.00106
38440	0.26169		38440	0.26169		38440	0.44073		38440	0.50954		39440	1.46366		31440	0.00331		104.178	0.00147		104.176	0.00205		104.178	0.0026		104.165	0.00204		104.157	0.00287		104.101	0.000986022
38441	0.22279		38441	0.22279		38441	0.45176		38441	0.504		39441	1.5078		31441	0.00375		104.181	0.00184		104.178	0.00221		104.181	0.00279		104.168	0.00196		104.16	0.00287		104.104	0.000940373
38442	0.17958		38442	0.17958		38442	0.43424		38442	0.47794		39442	1.52868		31442	0.00406		104.184	0.00182		104.181	0.00173		104.184	0.00242		104.171	0.00228		104.163	0.00251		104.107	0.000862769
38443	0.14931		38443	0.14931		38443	0.38891		38443	0.44777		39443	1.55316		31443	0.00411		104.187	0.00189		104.184	0.00202		104.187	0.00258		104.174	0.00377		104.166	0.00264		104.11	0.000871899
38444	0.13869		38444	0.13869		38444	0.3306		38444	0.44149		39444	1.5767		31444	0.00399		104.19	0.00209		104.187	0.00275		104.19	0.00293		104.177	0.00519		104.169	0.00219		104.113	0.000876464
38445	0.14175		38445	0.14175		38445	0.28578		38445	0.47209		39445	1.53824		31445	0.00375		104.193	0.00209		104.19	0.00303		104.193	0.00315		104.18	0.00456		104.172	0.00223		104.116	0.0011
38446	0.14597		38446	0.14597		38446	0.26568		38446	0.53669		39446	1.43788		31446	0.00349		104.196	0.00175		104.193	0.00226		104.196	0.00305		104.183	0.00259		104.175	0.00251		104.119	0.00104
38447	0.14381		38447	0.14381		38447	0.25995		38447	0.62119		39447	1.35914		31447	0.00337		104.199	0.00143		104.196	0.002		104.199	0.00266		104.186	0.00165		104.178	0.00214		104.122	0.00083538
38448	0.13923		38448	0.13923		38448	0.25824		38448	0.70331		39448	1.35393		31448	0.0035		104.202	0.0012		104.199	0.00187		104.202	0.00228		104.189	0.00251		104.181	0.00228		104.125	0.000739517
38449	0.13847		38449	0.13847		38449	0.26142		38449	0.76334		39449	1.41261		31449	0.00391		104.205	0.00121		104.202	0.00159		104.205	0.00254		104.192	0.00314		104.184	0.00271		104.128	0.000798861
38450	0.14088		38450	0.14088		38450	0.27627		38450	0.78979		39450	1.50646		31450	0.0044		104.208	0.00169		104.205	0.0013		104.208	0.00285		104.195	0.00314		104.187	0.00319		104.131	0.000830815
38451	0.1458		38451	0.1458		38451	0.30351		38451	0.77732		39451	1.58343		31451	0.00468		104.211	0.0015		104.208	0.00177		104.211	0.00321		104.197	0.00236		104.19	0.00328		104.134	0.000812555
38452	0.16145		38452	0.16145		38452	0.32949		38452	0.73996		39452	1.58141		31452	0.0046		104.214	0.00189		104.211	0.0028		104.214	0.00311		104.2	0.00196		104.193	0.00378		104.136	0.000702997
38453	0.1993		38453	0.1993		38453	0.3333		38453	0.71		39453	1.50882		31453	0.00423		104.217	0.00251		104.214	0.00259		104.217	0.00336		104.203	0.00251		104.196	0.00287		104.139	0.000616264
38454	0.26101		38454	0.26101		38454	0.30941		38454	0.7042		39454	1.44416		31454	0.00383		104.22	0.00276		104.217	0.00223		104.22	0.00289		104.206	0.00181		104.199	0.00251		104.142	0.000748647
38455	0.33246		38455	0.33246		38455	0.28116		38455	0.70869		39455	1.43416		31455	0.00367		104.222	0.00226		104.22	0.0021		104.222	0.0024		104.209	0.0022		104.201	0.00182		104.145	0.000789731
38456	0.39156		38456	0.39156		38456	0.27858		38456	0.69772		39456	1.46137		31456	0.00369		104.225	0.00214		104.222	0.00226		104.225	0.00167		104.212	0.0022		104.204	0.00216		104.148	0.00080799
38457	0.41881		38457	0.41881		38457	0.30272		38457	0.65984		39457	1.49118		31457	0.00361		104.228	0.00187		104.225	0.00203		104.228	0.00193		104.215	0.00212		104.207	0.00187		104.151	0.00084451
38458	0.4034		38458	0.4034		38458	0.32392		38458	0.60699		39458	1.49212		31458	0.00323		104.231	0.00226		104.228	0.00153		104.231	0.0023		104.218	0.00244		104.21	0.00157		104.154	0.000922113
38459	0.35644		38459	0.35644		38459	0.31999		38459	0.55705		39459	1.44578		31459	0.00265		104.234	0.0026		104.231	0.00207		104.234	0.00279		104.221	0.00236		104.213	0.00173		104.157	0.000935808
38460	0.30945		38460	0.30945		38460	0.30021		38460	0.51778		39460	1.3989		31460	0.00213		104.237	0.00231		104.234	0.00176		104.237	0.00262		104.224	0.00283		104.216	0.00239		104.16	0.000890159
38461	0.28119		38461	0.28119		38461	0.28391		38461	0.49082		39461	1.43367		31461	0.00179		104.24	0.00229		104.237	0.00164		104.24	0.00291		104.227	0.0022		104.219	0.0026		104.163	0.000917548
38462	0.26128		38462	0.26128		38462	0.28003		38462	0.47905		39462	1.5446		31462	0.00161		104.243	0.00214		104.24	0.00164		104.243	0.00285		104.23	0.000707047		104.222	0.00339		104.166	0.00083538
38463	0.23639		38463	0.23639		38463	0.29288		38463	0.48732		39463	1.64131		31463	0.00155		104.246	0.00194		104.243	0.00182		104.246	0.00256		104.233	7.85608e-05		104.225	0.00308		104.169	0.000798861
38464	0.20924		38464	0.20924		38464	0.31688		38464	0.51556		39464	1.65361		31464	0.0016		104.249	0.00241		104.246	0.00252		104.249	0.0026		104.236	0.000942729		104.228	0.00235		104.172	0.000707562
38465	0.18731		38465	0.18731		38465	0.32723		38465	0.55139		39465	1.58436		31465	0.00182		104.252	0.0029		104.249	0.00246		104.252	0.00315		104.239	0.00157		104.231	0.002		104.175	0.000871899
38466	0.17638		38466	0.17638		38466	0.30877		38466	0.58361		39466	1.50422		31466	0.00214		104.255	0.00243		104.252	0.00247		104.255	0.00352		104.241	0.00134		104.234	0.00203		104.178	0.000922113
38467	0.18119		38467	0.18119		38467	0.27705		38467	0.60209		39467	1.48624		31467	0.00244		104.258	0.00174		104.255	0.00254		104.258	0.00344		104.244	0.00259		104.237	0.00175		104.18	0.000995152
38468	0.19984		38468	0.19984		38468	0.25166		38468	0.58295		39468	1.52837		31468	0.00253		104.261	0.00172		104.258	0.00256		104.261	0.00283		104.247	0.00306		104.24	0.00242		104.183	0.000963198
38469	0.22477		38469	0.22477		38469	0.23644		38469	0.52577		39469	1.55884		31469	0.00239		104.264	0.00195		104.261	0.00221		104.264	0.00323		104.25	0.00283		104.243	0.00278		104.186	0.00109
38470	0.24739		38470	0.24739		38470	0.22565		38470	0.47151		39470	1.52693		31470	0.00222		104.266	0.00185		104.264	0.00216		104.266	0.00323		104.253	0.00409		104.246	0.00283		104.189	0.00104
38471	0.25803		38471	0.25803		38471	0.21402		38471	0.4512		39471	1.46918		31471	0.00232		104.269	0.00155		104.266	0.00161		104.269	0.00319		104.256	0.00448		104.249	0.00239		104.192	0.000762341
38472	0.25045		38472	0.25045		38472	0.20517		38472	0.47318		39472	1.44908		31472	0.00269		104.272	0.0018		104.269	0.00334		104.272	0.0022		104.259	0.00448		104.251	0.00219		104.195	0.000771471
38473	0.22461		38473	0.22461		38473	0.20528		38473	0.54756		39473	1.46809		31473	0.00301		104.275	0.00204		104.272	0.00352		104.275	0.00218		104.262	0.00558		104.254	0.00303		104.198	0.000894724
38474	0.1841		38474	0.1841		38474	0.2097		38474	0.66516		39474	1.48906		31474	0.00301		104.278	0.00219		104.275	0.00342		104.278	0.00254		104.265	0.00471		104.257	0.00403		104.201	0.000995152
38475	0.1398		38475	0.1398		38475	0.21013		38475	0.76189		39475	1.49829		31475	0.00276		104.281	0.00189		104.278	0.00215		104.281	0.00212		104.268	0.00503		104.26	0.00362		104.204	0.00101
38476	0.10744		38476	0.10744		38476	0.21072		38476	0.7616		39476	1.52602		31476	0.00246		104.284	0.00136		104.281	0.00275		104.284	0.00203		104.271	0.00283		104.263	0.00267		104.207	0.000917548
38477	0.09355		38477	0.09355		38477	0.22108		38477	0.66526		39477	1.61217		31477	0.00224		104.287	0.00106		104.284	0.00262		104.287	0.00242		104.274	0.00267		104.266	0.00214		104.21	0.00084451
38478	0.09491		38478	0.09491		38478	0.2404		38478	0.5444		39478	1.72739		31478	0.00221		104.29	0.00101		104.287	0.00218		104.29	0.00258		104.277	0.000942729		104.269	0.00216		104.213	0.000671043
38479	0.11124		38479	0.11124		38479	0.2605		38479	0.45266		39479	1.79967		31479	0.00245		104.293	0.00143		104.29	0.00285		104.293	0.00173		104.28	0.00102		104.272	0.00182		104.216	0.000652783
38480	0.14387		38480	0.14387		38480	0.2755		38480	0.39378		39480	1.80903		31480	0.00294		104.296	0.00167		104.293	0.00326		104.296	0.00205		104.282	0.00126		104.275	0.00148		104.219	0.000680173
38481	0.18457		38481	0.18457		38481	0.29163		38481	0.35766		39481	1.7764		31481	0.00349		104.299	0.00163		104.296	0.00308		104.299	0.00228		104.285	0.00134		104.278	0.00166		104.222	0.000611699
38482	0.21666		38482	0.21666		38482	0.32739		38482	0.34193		39482	1.72698		31482	0.0038		104.302	0.00155		104.299	0.00216		104.302	0.00303		104.288	0.000549925		104.281	0.00246		104.225	0.000739517
38483	0.22485		38483	0.22485		38483	0.38213		38483	0.34004		39483	1.68732		31483	0.00366		104.305	0.00128		104.302	0.00197		104.305	0.00329		104.291	0.000628486		104.284	0.00294		104.228	0.000771471
38484	0.20476		38484	0.20476		38484	0.41875		38484	0.33684		39484	1.67227		31484	0.0032		104.308	0.00202		104.305	0.00218		104.308	0.00307		104.294	0.00244		104.287	0.00273		104.23	0.000730387
38485	0.16943		38485	0.16943		38485	0.4128		38485	0.32588		39485	1.68147		31485	0.00276		104.311	0.00236		104.308	0.00225		104.311	0.00281		104.297	0.00251		104.29	0.00278		104.233	0.000762341
38486	0.14048		38486	0.14048		38486	0.39199		38486	0.31569		39486	1.70498		31486	0.00252		104.314	0.00263		104.311	0.00203		104.314	0.00277		104.3	0.0022		104.293	0.00267		104.236	0.000871899
38487	0.12925		38487	0.12925		38487	0.39287		38487	0.31069		39487	1.72421		31487	0.0025		104.316	0.00241		104.314	0.00138		104.316	0.00297		104.303	0.00118		104.295	0.00262		104.239	0.000881029
38488	0.13114		38488	0.13114		38488	0.41092		38488	0.30737		39488	1.7272		31488	0.00263		104.319	0.00244		104.316	0.00107		104.319	0.00271		104.306	0.00118		104.298	0.00171		104.242	0.000771471
38489	0.1346		38489	0.1346		38489	0.41703		38489	0.3099		39489	1.72588		31489	0.00287		104.322	0.00246		104.319	0.00155		104.322	0.00234		104.309	0.000471365		104.301	0.00141		104.245	0.000693867
38490	0.13291		38490	0.13291		38490	0.39919		38490	0.32355		39490	1.73561		31490	0.00314		104.325	0.00222		104.322	0.00247		104.325	0.00203		104.312	0.0011		104.304	0.00253		104.248	0.000812555
38491	0.12883		38491	0.12883		38491	0.36718		38491	0.34294		39491	1.75974		31491	0.00336		104.328	0.0016		104.325	0.00239		104.328	0.00222		104.315	0.00181		104.307	0.00255		104.251	0.000867334
38492	0.12925		38492	0.12925		38492	0.33156		38492	0.36561		39492	1.77924		31492	0.00352		104.331	0.00158		104.328	0.00226		104.331	0.00222		104.318	0.00173		104.31	0.002		104.254	0.000794296
38493	0.14024		38493	0.14024		38493	0.3012		38493	0.40342		39493	1.76335		31493	0.00361		104.334	0.00174		104.331	0.00174		104.334	0.00262		104.321	0.00141		104.313	0.00219		104.257	0.000739517
38494	0.16399		38494	0.16399		38494	0.28619		38494	0.46659		39494	1.72585		31494	0.0036		104.337	0.00209		104.334	0.00143		104.337	0.00271		104.324	0.000628486		104.316	0.00273		104.26	0.000798861
38495	0.19317		38495	0.19317		38495	0.28763		38495	0.53535		39495	1.68747		31495	0.00347		104.34	0.00175		104.337	0.00168		104.34	0.0023		104.326	0.00212		104.319	0.00269		104.263	0.00083538
38496	0.2122		38496	0.2122		38496	0.29552		38496	0.564		39496	1.63299		31496	0.00322		104.343	0.00136		104.34	0.00161		104.343	0.00216		104.329	0.0022		104.322	0.00273		104.266	0.000871899
38497	0.21234		38497	0.21234		38497	0.30171		38497	0.53119		39497	1.57356		31497	0.00296		104.346	0.00136		104.343	0.00163		104.346	0.00232		104.332	0.00181		104.325	0.00257		104.269	0.000839945
38498	0.20386		38498	0.20386		38498	0.31107		38498	0.46862		39498	1.53785		31498	0.00282		104.349	0.00174		104.346	0.00153		104.349	0.00218		104.335	0.0022		104.328	0.0026		104.272	0.000890159
38499	0.20415		38499	0.20415		38499	0.33033		38499	0.42052		39499	1.53145		31499	0.00289		104.352	0.00189		104.349	0.00133		104.352	0.00248		104.338	0.00126		104.331	0.0021		104.274	0.000976892
38500	0.21601		38500	0.21601		38500	0.34497		38500	0.39957		39500	1.56548		31500	0.0031		104.355	0.00163		104.352	0.00111		104.355	0.00252		104.341	0.00102		104.334	0.00189		104.277	0.00085364
38501	0.22898		38501	0.22898		38501	0.33371		38501	0.3956		39501	1.64034		31501	0.0033		104.358	0.00204		104.355	0.00125		104.358	0.00232		104.344	0.00149		104.337	0.00182		104.28	0.000762341
38502	0.23454		38502	0.23454		38502	0.30678		38502	0.3943		39502	1.71171		31502	0.00338		104.361	0.00212		104.358	0.00171		104.361	0.00325		104.347	0.00134		104.339	0.00223		104.283	0.000794296
38503	0.22718		38503	0.22718		38503	0.29405		38503	0.38044		39503	1.73361		31503	0.00336		104.363	0.00222		104.361	0.00186		104.363	0.00364		104.35	0.00189		104.342	0.00269		104.286	0.000871899
38504	0.20359		38504	0.20359		38504	0.30126		38504	0.34165		39504	1.69762		31504	0.00328		104.366	0.00212		104.363	0.00249		104.366	0.0036		104.353	0.00228		104.345	0.00271		104.289	0.00102
38505	0.17221		38505	0.17221		38505	0.31111		38505	0.27905		39505	1.63172		31505	0.00311		104.369	0.00204		104.366	0.00273		104.369	0.00242		104.356	0.00275		104.348	0.00219		104.292	0.00085364
38506	0.14871		38506	0.14871		38506	0.3151		38506	0.21388		39506	1.59959		31506	0.0028		104.372	0.00194		104.369	0.00221		104.372	0.00277		104.359	0.00259		104.351	0.00226		104.295	0.000725822
38507	0.13766		38507	0.13766		38507	0.31944		38507	0.17083		39507	1.64675		31507	0.00246		104.375	0.00199		104.372	0.00179		104.375	0.00348		104.362	0.00259		104.354	0.00214		104.298	0.000762341
38508	0.13285		38508	0.13285		38508	0.32772		38508	0.16091		39508	1.72502		31508	0.00225		104.378	0.00214		104.375	0.00176		104.378	0.00431		104.365	0.00251		104.357	0.0018		104.301	0.000830815
38509	0.13256		38509	0.13256		38509	0.33389		38509	0.18342		39509	1.75468		31509	0.00224		104.381	0.0016		104.378	0.00187		104.381	0.00464		104.368	0.00228		104.36	0.00246		104.304	0.00102
38510	0.14145		38510	0.14145		38510	0.32775		38510	0.22398		39510	1.73595		31510	0.00254		104.384	0.00174		104.381	0.0021		104.384	0.00415		104.371	0.00306		104.363	0.00269		104.307	0.0011
38511	0.15892		38511	0.15892		38511	0.30133		38511	0.25646		39511	1.71713		31511	0.00325		104.387	0.00194		104.384	0.00246		104.387	0.00352		104.374	0.00181		104.366	0.00298		104.31	0.00103
38512	0.17808		38512	0.17808		38512	0.26745		38512	0.26467		39512	1.70163		31512	0.00431		104.39	0.00187		104.387	0.0027		104.39	0.00264		104.376	0.00102		104.369	0.00294		104.313	0.000899289
38513	0.19345		38513	0.19345		38513	0.26317		38513	0.25267		39513	1.65782		31513	0.00538		104.393	0.00194		104.39	0.0027		104.393	0.00238		104.379	0.00126		104.372	0.00285		104.316	0.000794296
38514	0.19902		38514	0.19902		38514	0.3036		38514	0.23084		39514	1.60966		31514	0.00593		104.396	0.00179		104.393	0.00194		104.396	0.00195		104.382	0.00118		104.375	0.00333		104.318	0.000789731
38515	0.19367		38515	0.19367		38515	0.35483		38515	0.20836		39515	1.61783		31515	0.00576		104.399	0.00131		104.396	0.00205		104.399	0.00268		104.385	0.00204		104.378	0.00269		104.321	0.00084451
38516	0.19139		38516	0.19139		38516	0.37496		38516	0.19423		39516	1.67766		31516	0.00515		104.402	0.00113		104.399	0.00186		104.402	0.00258		104.388	0.00267		104.38	0.00205		104.324	0.00080799
38517	0.20632		38517	0.20632		38517	0.35407		38517	0.19312		39517	1.73897		31517	0.00464		104.404	0.000791992		104.402	0.00163		104.404	0.00254		104.391	0.00314		104.383	0.00189		104.327	0.000739517
38518	0.23638		38518	0.23638		38518	0.30681		38518	0.20079		39518	1.76859		31518	0.00451		104.407	0.000977352		104.404	0.00212		104.407	0.00252		104.394	0.00283		104.386	0.00226		104.33	0.000780601
38519	0.26873		38519	0.26873		38519	0.25145		38519	0.20865		39519	1.75031		31519	0.00454		104.41	0.00148		104.407	0.00269		104.41	0.00285		104.397	0.00259		104.389	0.00271		104.333	0.000648218
38520	0.28621		38520	0.28621		38520	0.20005		38520	0.21377		39520	1.70289		31520	0.00428		104.413	0.00167		104.41	0.00272		104.413	0.00275		104.4	0.00189		104.392	0.00273		104.336	0.000625394
38521	0.27549		38521	0.27549		38521	0.15805		38521	0.21596		39521	1.67601		31521	0.00362		104.416	0.00174		104.413	0.00202		104.416	0.00244		104.403	0.00204		104.395	0.00235		104.339	0.000725822
38522	0.24125		38522	0.24125		38522	0.1286		38522	0.20933		39522	1.68359		31522	0.00293		104.419	0.00165		104.416	0.00171		104.419	0.00187		104.406	0.00173		104.398	0.00235		104.342	0.000798861
38523	0.20219		38523	0.20219		38523	0.1137		38523	0.19113		39523	1.69854		31523	0.00259		104.422	0.00201		104.419	0.00192		104.422	0.00234		104.409	0.0011		104.401	0.002		104.345	0.000785166
38524	0.17213		38524	0.17213		38524	0.11293		38524	0.17215		39524	1.7021		31524	0.00273		104.425	0.00214		104.422	0.00181		104.425	0.00289		104.412	0.00118		104.404	0.00189		104.348	0.000725822
38525	0.1532		38525	0.1532		38525	0.12437		38525	0.16814		39525	1.6911		31525	0.00325		104.428	0.00214		104.425	0.00177		104.428	0.00293		104.415	0.00118		104.407	0.0021		104.351	0.000862769
38526	0.14189		38526	0.14189		38526	0.1458		38526	0.18769		39526	1.66902		31526	0.00386		104.431	0.00155		104.428	0.00189		104.431	0.00244		104.418	0.00134		104.41	0.00244		104.354	0.000963198
38527	0.138		38527	0.138		38527	0.17695		38527	0.22786		39527	1.64295		31527	0.00425		104.434	0.00165		104.431	0.00215		104.434	0.00285		104.421	0.00149		104.413	0.00269		104.357	0.000876464
38528	0.14657		38528	0.14657		38528	0.21681		38528	0.27664		39528	1.61466		31528	0.0043		104.437	0.00212		104.434	0.00199		104.437	0.00368		104.423	0.00165		104.416	0.00339		104.359	0.000894724
38529	0.16983		38529	0.16983		38529	0.25201		38529	0.32161		39529	1.58514		31529	0.00426		104.44	0.00197		104.437	0.00304		104.44	0.00309		104.426	0.00189		104.419	0.00303		104.362	0.000762341
38530	0.19981		38530	0.19981		38530	0.26332		38530	0.35283		39530	1.57568		31530	0.00427		104.443	0.00157		104.44	0.00306		104.443	0.00329		104.429	0.00275		104.422	0.00242		104.365	0.000867334
38531	0.21768		38531	0.21768		38531	0.2517		38531	0.36281		39531	1.62242		31531	0.0043		104.446	0.0016		104.443	0.00322		104.446	0.00321		104.432	0.00228		104.425	0.00248		104.368	0.000954068
38532	0.20893		38532	0.20893		38532	0.23956		38532	0.35052		39532	1.72373		31532	0.00423		104.448	0.00147		104.446	0.00159		104.448	0.00299		104.435	0.00259		104.427	0.00339		104.371	0.000954068
38533	0.18296		38533	0.18296		38533	0.24629		38533	0.32423		39533	1.81152		31533	0.00414		104.451	0.00167		104.448	0.00166		104.451	0.00252		104.438	0.00251		104.43	0.00324		104.374	0.000894724
38534	0.16119		38534	0.16119		38534	0.27311		38534	0.30363		39534	1.83166		31534	0.00412		104.454	0.00189		104.451	0.00181		104.454	0.00218		104.441	0.0022		104.433	0.00335		104.377	0.000712127
38535	0.15214		38535	0.15214		38535	0.30694		38535	0.30294		39535	1.80536		31535	0.0041		104.457	0.00172		104.454	0.00212		104.457	0.00283		104.444	0.00244		104.436	0.00317		104.38	0.000748647
38536	0.15369		38536	0.15369		38536	0.33693		38536	0.30711		39536	1.77509		31536	0.00398		104.46	0.00169		104.457	0.00208		104.46	0.00266		104.447	0.00306		104.439	0.00342		104.383	0.000871899
38537	0.16322		38537	0.16322		38537	0.36137		38537	0.29032		39537	1.78035		31537	0.0039		104.463	0.00182		104.46	0.00216		104.463	0.00238		104.45	0.00204		104.442	0.0028		104.386	0.00083538
38538	0.17673		38538	0.17673		38538	0.37915		38538	0.25059		39538	1.83374		31538	0.00408		104.466	0.00209		104.463	0.00179		104.466	0.00268		104.453	0.00165		104.445	0.00296		104.389	0.000958633
38539	0.19168		38539	0.19168		38539	0.38738		38539	0.20742		39539	1.8928		31539	0.0046		104.469	0.00244		104.466	0.00163		104.469	0.0026		104.456	0.00126		104.448	0.00271		104.392	0.000935808
38540	0.20592		38540	0.20592		38540	0.38033		38540	0.17983		39540	1.92381		31540	0.00533		104.472	0.00197		104.469	0.00192		104.472	0.00238		104.459	0.00196		104.451	0.00326		104.395	0.000976892
38541	0.21173		38541	0.21173		38541	0.35538		38541	0.17802		39541	1.93402		31541	0.00602		104.475	0.00212		104.472	0.00317		104.475	0.00246		104.462	0.00204		104.454	0.00287		104.398	0.000926678
38542	0.20675		38542	0.20675		38542	0.33095		38542	0.20643		39542	1.93601		31542	0.00643		104.478	0.00209		104.475	0.00374		104.478	0.00226		104.465	0.00196		104.457	0.00319		104.401	0.000798861
38543	0.20545		38543	0.20545		38543	0.33494		38543	0.26062		39543	1.92297		31543	0.0064		104.481	0.00211		104.478	0.00352		104.481	0.00197		104.468	0.0033		104.46	0.00355		104.404	0.000762341
38544	0.22485		38544	0.22485		38544	0.36858		38544	0.31905		39544	1.88673		31544	0.00606		104.484	0.00194		104.481	0.0021		104.484	0.00273		104.47	0.00354		104.463	0.00376		104.406	0.000839945
38545	0.26087		38545	0.26087		38545	0.399		38545	0.35506		39545	1.8585		31545	0.00577		104.487	0.00189		104.484	0.00192		104.487	0.00295		104.473	0.00471		104.466	0.00294		104.409	0.000707562
38546	0.28809		38546	0.28809		38546	0.39589		38546	0.36087		39546	1.87466		31546	0.00601		104.49	0.00128		104.487	0.0021		104.49	0.00228		104.476	0.00361		104.469	0.00228		104.412	0.000748647
38547	0.28334		38547	0.28334		38547	0.36679		38547	0.3438		39547	1.91415		31547	0.00704		104.493	0.000977352		104.49	0.00194		104.493	0.00195		104.479	0.00471		104.472	0.0026		104.415	0.000762341
38548	0.24383		38548	0.24383		38548	0.33938		38548	0.31318		39548	1.92242		31548	0.00879		104.496	0.00111		104.493	0.00243		104.496	0.00244		104.482	0.00542		104.475	0.00198		104.418	0.000739517
38549	0.1903		38549	0.1903		38549	0.32592		38549	0.28147		39549	1.87159		31549	0.01078		104.499	0.00172		104.496	0.00301		104.499	0.0025		104.485	0.00495		104.477	0.00148		104.421	0.000730387
38550	0.15047		38550	0.15047		38550	0.32132		38550	0.25494		39550	1.79209		31550	0.01218		104.501	0.00192		104.499	0.00352		104.501	0.00193		104.488	0.0044		104.48	0.00164		104.424	0.000912984
38551	0.1321		38551	0.1321		38551	0.31535		38551	0.22961		39551	1.74669		31551	0.01242		104.504	0.00233		104.501	0.00343		104.504	0.00205		104.491	0.00204		104.483	0.00189		104.427	0.00109
38552	0.12574		38552	0.12574		38552	0.30165		38552	0.20589		39552	1.75683		31552	0.01183		104.507	0.00219		104.504	0.00182		104.507	0.00242		104.494	0.00204		104.486	0.00221		104.43	0.00107
38553	0.12695		38553	0.12695		38553	0.28232		38553	0.19048		39553	1.80065		31553	0.01106		104.51	0.00192		104.507	0.00277		104.51	0.00242		104.497	0.00196		104.489	0.00228		104.433	0.00101
38554	0.13713		38554	0.13713		38554	0.26166		38554	0.18455		39554	1.85525		31554	0.01016		104.513	0.00248		104.51	0.00316		104.513	0.00262		104.5	0.00259		104.492	0.00212		104.436	0.000871899
38555	0.14996		38555	0.14996		38555	0.23751		38555	0.1828		39555	1.88357		31555	0.00918		104.516	0.00273		104.513	0.00273		104.516	0.00305		104.503	0.00134		104.495	0.00162		104.439	0.000734952
38556	0.15458		38556	0.15458		38556	0.20497		38556	0.18474		39556	1.85822		31556	0.00846		104.519	0.00224		104.516	0.00186		104.519	0.00317		104.506	0.00165		104.498	0.00212		104.442	0.000730387
38557	0.15235		38557	0.15235		38557	0.16916		38557	0.19861		39557	1.80873		31557	0.00794		104.522	0.00189		104.519	0.00213		104.522	0.00356		104.509	0.00141		104.501	0.00244		104.445	0.000629959
38558	0.15524		38558	0.15524		38558	0.14437		38558	0.23222		39558	1.77686		31558	0.00724		104.525	0.00185		104.522	0.00254		104.525	0.00301		104.511	0.000785608		104.504	0.00262		104.448	0.000689303
38559	0.16479		38559	0.16479		38559	0.13873		38559	0.27822		39559	1.76421		31559	0.00626		104.528	0.00192		104.525	0.00239		104.528	0.00299		104.514	0.00134		104.507	0.00175		104.451	0.000862769
38560	0.16744		38560	0.16744		38560	0.14785		38560	0.31366		39560	1.76458		31560	0.00526		104.531	0.00175		104.528	0.00192		104.531	0.00289		104.517	0.00212		104.51	0.00157		104.454	0.000958633
38561	0.15648		38561	0.15648		38561	0.16427		38561	0.32613		39561	1.76595		31561	0.00454		104.534	0.00212		104.531	0.00223		104.534	0.00262		104.52	0.00236		104.513	0.00166		104.456	0.000972327
38562	0.14308		38562	0.14308		38562	0.18727		38562	0.33044		39562	1.7368		31562	0.00413		104.537	0.003		104.534	0.00166		104.537	0.00197		104.523	0.00173		104.516	0.00223		104.459	0.000999717
38563	0.13947		38563	0.13947		38563	0.22075		38563	0.35491		39563	1.6899		31563	0.00404		104.54	0.00288		104.537	0.00163		104.54	0.00134		104.526	0.00165		104.519	0.00244		104.462	0.000830815
38564	0.14583		38564	0.14583		38564	0.26209		38564	0.41713		39564	1.66927		31564	0.00441		104.543	0.00288		104.54	0.00164		104.543	0.00173		104.529	0.00401		104.522	0.00235		104.465	0.00084451
38565	0.155		38565	0.155		38565	0.29276		38565	0.50213		39565	1.67874		31565	0.0054		104.546	0.00211		104.543	0.00179		104.546	0.00218		104.532	0.00448		104.524	0.00226		104.468	0.000876464
38566	0.16286		38566	0.16286		38566	0.2914		38566	0.57128		39566	1.69322		31566	0.00688		104.548	0.00219		104.546	0.00163		104.548	0.00195		104.535	0.00589		104.527	0.00253		104.471	0.000976892
38567	0.172		38567	0.172		38567	0.26267		38567	0.60219		39567	1.70052		31567	0.00802		104.551	0.00238		104.548	0.00174		104.551	0.00218		104.538	0.00511		104.53	0.00314		104.474	0.00107
38568	0.18281		38568	0.18281		38568	0.22923		38568	0.60019		39568	1.70884		31568	0.00792		104.554	0.00211		104.551	0.00202		104.554	0.00281		104.541	0.00448		104.533	0.00312		104.477	0.00104
38569	0.18857		38569	0.18857		38569	0.20089		38569	0.57465		39569	1.71741		31569	0.00677		104.557	0.00217		104.554	0.00195		104.557	0.00293		104.544	0.0033		104.536	0.00242		104.48	0.000899289
38570	0.18537		38570	0.18537		38570	0.17788		38570	0.5317		39570	1.70852		31570	0.00558		104.56	0.00179		104.557	0.00181		104.56	0.00254		104.547	0.00275		104.539	0.00144		104.483	0.000876464
38571	0.17681		38571	0.17681		38571	0.16516		38571	0.47991		39571	1.67559		31571	0.00492		104.563	0.00185		104.56	0.00189		104.563	0.0026		104.55	0.00141		104.542	0.00139		104.486	0.000766906
38572	0.16865		38572	0.16865		38572	0.17237		38572	0.42535		39572	1.64163		31572	0.00468		104.566	0.00135		104.563	0.00205		104.566	0.00238		104.553	0.00102		104.545	0.00194		104.489	0.000812555
38573	0.16452		38573	0.16452		38573	0.20735		38573	0.37415		39573	1.64288		31573	0.00451		104.569	0.00158		104.566	0.00254		104.569	0.00214		104.556	0.00212		104.548	0.0028		104.492	0.000908419
38574	0.16493		38574	0.16493		38574	0.26183		38574	0.33753		39574	1.7064		31574	0.00423		104.572	0.00179		104.569	0.0029		104.572	0.00165		104.558	0.00228		104.551	0.00271		104.495	0.000958633
38575	0.17119		38575	0.17119		38575	0.30613		38575	0.32722		39575	1.82009		31575	0.00388		104.575	0.0018		104.572	0.00246		104.575	0.00222		104.561	0.00134		104.554	0.00237		104.498	0.000890159
38576	0.18537		38576	0.18537		38576	0.30698		38576	0.34608		39576	1.90327		31576	0.00371		104.578	0.00207		104.575	0.0026		104.578	0.00295		104.564	0.00141		104.557	0.00173		104.501	0.000757776
38577	0.20327		38577	0.20327		38577	0.25855		38577	0.37136		39577	1.88465		31577	0.00388		104.581	0.00268		104.578	0.0027		104.581	0.00315		104.567	0.00212		104.56	0.00169		104.503	0.000830815
38578	0.21702		38578	0.21702		38578	0.19561		38578	0.36538		39578	1.80612		31578	0.00443		104.584	0.00322		104.581	0.00311		104.584	0.00262		104.57	0.00196		104.563	0.00196		104.506	0.00084451
38579	0.22456		38579	0.22456		38579	0.16095		38579	0.31909		39579	1.76744		31579	0.00517		104.587	0.00298		104.584	0.00339		104.587	0.00226		104.573	0.000785608		104.566	0.0021		104.509	0.000867334
38580	0.22937		38580	0.22937		38580	0.16607		38580	0.2579		39580	1.80466		31580	0.00579		104.59	0.00251		104.587	0.00304		104.59	0.00256		104.576	0.00102		104.569	0.00162		104.512	0.000999717
38581	0.23001		38581	0.23001		38581	0.18978		38581	0.20876		39581	1.87284		31581	0.00608		104.593	0.00174		104.59	0.00282		104.593	0.0022		104.579	0.00212		104.571	0.0018		104.515	0.000926678
38582	0.21558		38582	0.21558		38582	0.20351		38582	0.18498		39582	1.90097		31582	0.00603		104.595	0.00157		104.593	0.00215		104.595	0.00256		104.582	0.00212		104.574	0.00194		104.518	0.000881029
38583	0.18213		38583	0.18213		38583	0.19856		38583	0.18767		39583	1.8622		31583	0.00566		104.598	0.0017		104.595	0.00221		104.598	0.00303		104.585	0.00189		104.577	0.0023		104.521	0.000917548
38584	0.14556		38584	0.14556		38584	0.1868		38584	0.2068		39584	1.806		31584	0.00518		104.601	0.00148		104.598	0.00187		104.601	0.00411		104.588	0.000864168		104.58	0.00237		104.524	0.000912984
38585	0.12567		38585	0.12567		38585	0.17932		38585	0.23055		39585	1.79363		31585	0.00498		104.604	0.00189		104.601	0.00332		104.604	0.00386		104.591	0.00149		104.583	0.00221		104.527	0.000963198
38586	0.1263		38586	0.1263		38586	0.17896		38586	0.25718		39586	1.82692		31586	0.00537		104.607	0.00246		104.604	0.00343		104.607	0.00285		104.594	0.00181		104.586	0.00226		104.53	0.000881029
38587	0.13509		38587	0.13509		38587	0.18538		38587	0.28619		39587	1.85946		31587	0.00597		104.61	0.00236		104.607	0.00286		104.61	0.00165		104.597	0.00244		104.589	0.00287		104.533	0.000780601
38588	0.14016		38588	0.14016		38588	0.19554		38588	0.30229		39588	1.86608		31588	0.00613		104.613	0.00163		104.61	0.000895139		104.613	0.0023		104.6	0.00228		104.592	0.00262		104.536	0.000753211
38589	0.14227		38589	0.14227		38589	0.20349		38589	0.28883		39589	1.85969		31589	0.00588		104.616	0.00101		104.613	0.00111		104.616	0.00224		104.603	0.00322		104.595	0.0023		104.539	0.000698432
38590	0.14701		38590	0.14701		38590	0.20679		38590	0.25242		39590	1.84927		31590	0.00584		104.619	0.00195		104.616	0.00192		104.619	0.0022		104.606	0.00322		104.598	0.00285		104.542	0.000666478
38591	0.154		38591	0.154		38591	0.2121		38591	0.21586		39591	1.8478		31591	0.00622		104.622	0.00253		104.619	0.00225		104.622	0.00209		104.609	0.00385		104.601	0.00321		104.544	0.000899289
38592	0.15603		38592	0.15603		38592	0.22135		38592	0.19289		39592	1.8728		31592	0.00668		104.625	0.00233		104.622	0.00182		104.625	0.00228		104.612	0.00361		104.604	0.00317		104.547	0.000963198
38593	0.14998		38593	0.14998		38593	0.22013		38593	0.18377		39593	1.92145		31593	0.007		104.628	0.00175		104.625	0.00182		104.628	0.00238		104.614	0.00314		104.607	0.00262		104.55	0.00105
38594	0.1457		38594	0.1457		38594	0.19565		38594	0.1883		39594	1.98111		31594	0.00732		104.631	0.00219		104.628	0.00169		104.631	0.00205		104.617	0.00401		104.61	0.00235		104.553	0.000958633
38595	0.15309		38595	0.15309		38595	0.15376		38595	0.21105		39595	2.02633		31595	0.00772		104.634	0.00251		104.631	0.00186		104.634	0.00187		104.62	0.00354		104.613	0.00264		104.556	0.000821685
38596	0.16834		38596	0.16834		38596	0.11266		38596	0.25358		39596	2.02076		31596	0.00812		104.637	0.00202		104.634	0.00137		104.637	0.0026		104.623	0.00275		104.615	0.00219		104.559	0.000698432
38597	0.17887		38597	0.17887		38597	0.08679		38597	0.30404		39597	1.96218		31597	0.0084		104.639	0.00165		104.637	0.00127		104.639	0.00252		104.626	0.0022		104.618	0.00235		104.562	0.000721257
38598	0.17785		38598	0.17785		38598	0.07846		38598	0.33275		39598	1.88881		31598	0.00831		104.642	0.00163		104.639	0.00124		104.642	0.00246		104.629	0.00259		104.621	0.00212		104.565	0.000689303
38599	0.17407		38599	0.17407		38599	0.08282		38599	0.31522		39599	1.84781		31599	0.00746		104.645	0.00177		104.642	0.00169		104.645	0.00248		104.632	0.00236		104.624	0.00228		104.568	0.000725822
38600	0.18224		38600	0.18224		38600	0.095		38600	0.26713		39600	1.87607		31600	0.00609		104.648	0.00121		104.645	0.00195		104.648	0.00295		104.635	0.00196		104.627	0.0021		104.571	0.00109
38601	0.20277		38601	0.20277		38601	0.11115		38601	0.22797		39601	1.95448		31601	0.00496		104.651	0.00115		104.648	0.00197		104.651	0.00238		104.638	0.0022		104.63	0.00187		104.574	0.00119
38602	0.21937		38602	0.21937		38602	0.12631		38602	0.21738		39602	2.0219		31602	0.00458		104.654	0.00157		104.651	0.00166		104.654	0.00212		104.641	0.00291		104.633	0.00298		104.577	0.00115
38603	0.21705		38603	0.21705		38603	0.13478		38603	0.23389		39603	2.04076		31603	0.00486		104.657	0.00143		104.654	0.00184		104.657	0.0023		104.644	0.00291		104.636	0.00255		104.58	0.00116
38604	0.19628		38604	0.19628		38604	0.13371		38604	0.27089		39604	1.99485		31604	0.00535		104.66	0.00165		104.657	0.00225		104.66	0.00299		104.647	0.00236		104.639	0.00212		104.583	0.00111
38605	0.17309		38605	0.17309		38605	0.12651		38605	0.31399		39605	1.90362		31605	0.00542		104.663	0.00212		104.66	0.0022		104.663	0.00372		104.65	0.00181		104.642	0.00175		104.586	0.000972327
38606	0.16774		38606	0.16774		38606	0.12014		38606	0.34252		39606	1.82053		31606	0.00474		104.666	0.00226		104.663	0.00251		104.666	0.0038		104.653	0.00259		104.645	0.00196		104.589	0.00083538
38607	0.18659		38607	0.18659		38607	0.11637		38607	0.34212		39607	1.7775		31607	0.00372		104.669	0.00238		104.666	0.00252		104.669	0.0025		104.656	0.00204		104.648	0.00205		104.591	0.000570615
38608	0.21539		38608	0.21539		38608	0.11219		38608	0.30904		39608	1.77974		31608	0.003		104.672	0.00155		104.669	0.00216		104.672	0.00214		104.659	0.00165		104.651	0.00191		104.594	0.000419972
38609	0.23219		38609	0.23219		38609	0.10851		38609	0.25586		39609	1.80664		31609	0.00288		104.675	0.00138		104.672	0.00207		104.675	0.00209		104.661	0.000864168		104.654	0.00189		104.597	0.00054779
38610	0.22529		38610	0.22529		38610	0.10893		38610	0.21298		39610	1.81304		31610	0.00326		104.678	0.00145		104.675	0.00177		104.678	0.00266		104.664	0.000864168		104.657	0.00253		104.6	0.000702997
38611	0.20044		38611	0.20044		38611	0.11384		38611	0.2054		39611	1.77911		31611	0.00381		104.681	0.00184		104.678	0.00181		104.681	0.00352		104.667	0.0011		104.66	0.00346		104.603	0.000794296
38612	0.17298		38612	0.17298		38612	0.12184		38612	0.23462		39612	1.72472		31612	0.00435		104.684	0.00207		104.681	0.00184		104.684	0.00366		104.67	0.00126		104.663	0.0036		104.606	0.000981457
38613	0.15572		38613	0.15572		38613	0.13237		38613	0.28428		39613	1.6847		31613	0.00495		104.686	0.00197		104.684	0.00179		104.686	0.00358		104.673	0.00259		104.665	0.00371		104.609	0.00107
38614	0.1529		38614	0.1529		38614	0.14372		38614	0.33084		39614	1.68973		31614	0.0057		104.689	0.00227		104.686	0.00129		104.689	0.00299		104.676	0.00503		104.668	0.00339		104.612	0.000885594
38615	0.15847		38615	0.15847		38615	0.15205		38615	0.35379		39615	1.72779		31615	0.00653		104.692	0.00238		104.689	0.00195		104.692	0.00252		104.679	0.00416		104.671	0.00264		104.615	0.000671043
38616	0.15977		38616	0.15977		38616	0.1565		38616	0.34447		39616	1.77158		31616	0.00727		104.695	0.00308		104.692	0.00228		104.695	0.00205		104.682	0.00346		104.674	0.00301		104.618	0.000753211
38617	0.14889		38617	0.14889		38617	0.16166		38617	0.30747		39617	1.82085		31617	0.00768		104.698	0.00293		104.695	0.00208		104.698	0.00193		104.685	0.00259		104.677	0.00353		104.621	0.000899289
38618	0.12811		38618	0.12811		38618	0.16813		38618	0.25572		39618	1.84865		31618	0.00764		104.701	0.00317		104.698	0.00143		104.701	0.00205		104.688	0.00228		104.68	0.00289		104.624	0.000858205
38619	0.10554		38619	0.10554		38619	0.16931		38619	0.20305		39619	1.81102		31619	0.00721		104.704	0.00222		104.701	0.0014		104.704	0.00212		104.691	0.00181		104.683	0.0026		104.627	0.000867334
38620	0.09123		38620	0.09123		38620	0.16395		38620	0.15995		39620	1.73695		31620	0.00652		104.707	0.00177		104.704	0.00153		104.707	0.00228		104.694	0.00126		104.686	0.0026		104.63	0.000976892
38621	0.09178		38621	0.09178		38621	0.16085		38621	0.1326		39621	1.7092		31621	0.00596		104.71	0.0016		104.707	0.00194		104.71	0.00228		104.697	0.000392804		104.689	0.00226		104.633	0.00102
38622	0.10623		38622	0.10623		38622	0.16749		38622	0.12248		39622	1.74983		31622	0.00586		104.713	0.00121		104.71	0.00208		104.713	0.00264		104.7	0.000471365		104.692	0.00185		104.636	0.00107
38623	0.12748		38623	0.12748		38623	0.18135		38623	0.1268		39623	1.81529		31623	0.00622		104.716	0.00111		104.713	0.00184		104.716	0.00254		104.703	0.00299		104.695	0.00205		104.639	0.00101
38624	0.14823		38624	0.14823		38624	0.19694		38624	0.13853		39624	1.86631		31624	0.00674		104.719	0.00143		104.716	0.00173		104.719	0.00238		104.706	0.00432		104.698	0.00257		104.641	0.000935808
38625	0.16586		38625	0.16586		38625	0.21365		38625	0.14672		39625	1.86455		31625	0.00705		104.722	0.0017		104.719	0.0015		104.722	0.00189		104.709	0.00495		104.701	0.00239		104.644	0.000789731
38626	0.18054		38626	0.18054		38626	0.22806		38626	0.14276		39626	1.80539		31626	0.00693		104.725	0.00224		104.722	0.00186		104.725	0.00167		104.711	0.00165		104.704	0.00242		104.647	0.000744082
38627	0.19358		38627	0.19358		38627	0.2305		38627	0.13172		39627	1.74576		31627	0.00641		104.728	0.00231		104.725	0.00216		104.728	0.00222		104.714	0.00189		104.707	0.00207		104.65	0.00080799
38628	0.20628		38628	0.20628		38628	0.21644		38628	0.13124		39628	1.71972		31628	0.0058		104.731	0.00209		104.728	0.00273		104.731	0.00254		104.717	0.00244		104.71	0.00248		104.653	0.000972327
38629	0.21623		38629	0.21623		38629	0.19426		38629	0.15209		39629	1.71859		31629	0.00546		104.734	0.00214		104.731	0.00467		104.734	0.00327		104.72	0.00283		104.713	0.00237		104.656	0.000926678
38630	0.21903		38630	0.21903		38630	0.18082		38630	0.18556		39630	1.74717		31630	0.00535		104.737	0.00172		104.734	0.00409		104.737	0.0038		104.723	0.00283		104.716	0.00166		104.659	0.00083538
38631	0.21199		38631	0.21199		38631	0.18474		38631	0.2131		39631	1.78822		31631	0.00501		104.74	0.0016		104.737	0.00339		104.74	0.00462		104.726	0.00204		104.718	0.00159		104.662	0.000753211
38632	0.19723		38632	0.19723		38632	0.19596		38632	0.22377		39632	1.79045		31632	0.00429		104.742	0.0015		104.74	0.00119		104.742	0.00376		104.729	0.000549925		104.721	0.00226		104.665	0.000785166
38633	0.18292		38633	0.18292		38633	0.19915		38633	0.2215		39633	1.75851		31633	0.00342		104.745	0.00163		104.742	0.00124		104.745	0.00266		104.732	0.00118		104.724	0.00212		104.668	0.000771471
38634	0.17372		38634	0.17372		38634	0.18999		38634	0.21826		39634	1.74394		31634	0.00266		104.748	0.00143		104.745	0.00137		104.748	0.00199		104.735	0.00141		104.727	0.00187		104.671	0.000702997
38635	0.16373		38635	0.16373		38635	0.17438		38635	0.22389		39635	1.75348		31635	0.00208		104.751	0.00128		104.748	0.00184		104.751	0.00171		104.738	0.00157		104.73	0.00214		104.674	0.000849075
38636	0.14685		38636	0.14685		38636	0.15951		38636	0.24038		39636	1.76146		31636	0.00169		104.754	0.00111		104.751	0.00273		104.754	0.00118		104.741	0.00141		104.733	0.00294		104.677	0.000995152
38637	0.12727		38637	0.12727		38637	0.14857		38637	0.25314		39637	1.77105		31637	0.0015		104.757	0.00147		104.754	0.00264		104.757	0.00132		104.744	0.00102		104.736	0.0028		104.68	0.000940373
38638	0.11391		38638	0.11391		38638	0.14251		38638	0.24096		39638	1.79074		31638	0.00156		104.76	0.0014		104.757	0.00262		104.76	0.00199		104.747	0.00141		104.739	0.00171		104.683	0.000780601
38639	0.1118		38639	0.1118		38639	0.14345		38639	0.21041		39639	1.80438		31639	0.00196		104.763	0.00163		104.76	0.00179		104.763	0.00189		104.75	0.00157		104.742	0.00155		104.686	0.00085364
38640	0.12123		38640	0.12123		38640	0.15188		38640	0.19382		39640	1.80579		31640	0.0027		104.766	0.00204		104.763	0.00168		104.766	0.0025		104.753	0.0011		104.745	0.00157		104.689	0.000753211
38641	0.13734		38641	0.13734		38641	0.16138		38641	0.2091		39641	1.8062		31641	0.00361		104.769	0.00184		104.766	0.00153		104.769	0.00279		104.755	0.00126		104.748	0.00191		104.692	0.000666478
38642	0.15182		38642	0.15182		38642	0.16313		38642	0.24832		39642	1.805		31642	0.0043		104.772	0.00224		104.769	0.00135		104.772	0.00248		104.758	0.00141		104.751	0.00219		104.694	0.000698432
38643	0.15849		38643	0.15849		38643	0.15779		38643	0.29355		39643	1.78025		31643	0.00454		104.775	0.00202		104.772	0.00125		104.775	0.0023		104.761	0.00149		104.754	0.00223		104.697	0.000862769
38644	0.15409		38644	0.15409		38644	0.15305		38644	0.32785		39644	1.71137		31644	0.00438		104.778	0.00155		104.775	0.00125		104.778	0.00244		104.764	0.0011		104.757	0.00239		104.7	0.00081712
38645	0.14129		38645	0.14129		38645	0.15132		38645	0.34386		39645	1.61346		31645	0.00405		104.781	0.0017		104.778	0.00182		104.781	0.00226		104.767	0.00157		104.76	0.0028		104.703	0.00084451
38646	0.13299		38646	0.13299		38646	0.15016		38646	0.34434		39646	1.54382		31646	0.00381		104.784	0.00221		104.781	0.00199		104.784	0.0024		104.77	0.00173		104.763	0.00328		104.706	0.000839945
38647	0.14464		38647	0.14464		38647	0.15128		38647	0.32949		39647	1.55337		31647	0.00381		104.787	0.00211		104.784	0.00155		104.787	0.0024		104.773	0.00157		104.766	0.00326		104.709	0.000894724
38648	0.18015		38648	0.18015		38648	0.15993		38648	0.29823		39648	1.61715		31648	0.00406		104.79	0.00185		104.787	0.00199		104.79	0.00242		104.776	0.00141		104.768	0.00267		104.712	0.000757776
38649	0.22211		38649	0.22211		38649	0.17405		38649	0.2592		39649	1.65996		31649	0.00447		104.792	0.00197		104.79	0.00216		104.792	0.00242		104.779	0.00306		104.771	0.00257		104.715	0.000794296
38650	0.24451		38650	0.24451		38650	0.18406		38650	0.22459		39650	1.64426		31650	0.00487		104.795	0.00189		104.792	0.00199		104.795	0.00248		104.782	0.00291		104.774	0.00271		104.718	0.000798861
38651	0.24199		38651	0.24199		38651	0.18436		38651	0.19946		39651	1.59512		31651	0.005		104.798	0.00177		104.795	0.00195		104.798	0.00262		104.785	0.00464		104.777	0.00283		104.721	0.000963198
38652	0.22875		38652	0.22875		38652	0.17799		38652	0.18033		39652	1.57171		31652	0.00474		104.801	0.00209		104.798	0.00187		104.801	0.00228		104.788	0.0044		104.78	0.00362		104.724	0.000890159
38653	0.21333		38653	0.21333		38653	0.17317		38653	0.1624		39653	1.61357		31653	0.00426		104.804	0.00207		104.801	0.00171		104.804	0.0022		104.791	0.00432		104.783	0.00294		104.727	0.000803426
38654	0.1943		38654	0.1943		38654	0.1734		38654	0.14776		39654	1.69621		31654	0.00386		104.807	0.00195		104.804	0.00163		104.807	0.00366		104.794	0.000785608		104.786	0.00267		104.73	0.000671043
38655	0.17273		38655	0.17273		38655	0.17083		38655	0.14275		39655	1.74946		31655	0.00359		104.81	0.00224		104.807	0.00161		104.81	0.00427		104.797	0.00338		104.789	0.00212		104.733	0.000730387
38656	0.15507		38656	0.15507		38656	0.15753		38656	0.15187		39656	1.7405		31656	0.00322		104.813	0.00189		104.81	0.00187		104.813	0.00407		104.8	0.00424		104.792	0.00169		104.736	0.000871899
38657	0.1459		38657	0.1459		38657	0.13768		38657	0.17529		39657	1.70116		31657	0.00273		104.816	0.00185		104.813	0.00212		104.816	0.00315		104.803	0.00369		104.795	0.00173		104.739	0.00101
38658	0.14342		38658	0.14342		38658	0.12158		38658	0.20743		39658	1.64984		31658	0.00227		104.819	0.0014		104.816	0.00262		104.819	0.00258		104.805	0.00141		104.798	0.00178		104.742	0.00107
38659	0.14093		38659	0.14093		38659	0.11515		38659	0.23902		39659	1.58675		31659	0.00193		104.822	0.00147		104.819	0.0021		104.822	0.00297		104.808	0.00157		104.801	0.00164		104.744	0.00107
38660	0.13237		38660	0.13237		38660	0.11899		38660	0.25928		39660	1.53567		31660	0.00175		104.825	0.00135		104.822	0.00158		104.825	0.00669		104.811	0.00102		104.804	0.00166		104.747	0.000976892
38661	0.11862		38661	0.11862		38661	0.12912		38661	0.25827		39661	1.50061		31661	0.00194		104.828	0.00152		104.825	0.00156		104.828	0.00655		104.814	0.00361		104.807	0.00226		104.75	0.000899289
38662	0.10782		38662	0.10782		38662	0.13923		38662	0.23603		39662	1.47546		31662	0.00272		104.831	0.00138		104.828	0.00159		104.831	0.00569		104.817	0.00503		104.81	0.00182		104.753	0.000812555
38663	0.108		38663	0.108		38663	0.14751		38663	0.20608		39663	1.48934		31663	0.00393		104.834	0.00195		104.831	0.00181		104.834	0.00179		104.82	0.00456		104.812	0.00171		104.756	0.000849075
38664	0.11887		38664	0.11887		38664	0.15516		38664	0.18255		39664	1.54386		31664	0.00486		104.837	0.00239		104.834	0.00161		104.837	0.00167		104.823	0.0011		104.816	0.002		104.759	0.000894724
38665	0.13273		38665	0.13273		38665	0.15953		38665	0.17067		39665	1.58358		31665	0.00502		104.84	0.00256		104.837	0.0019		104.84	0.00197		104.826	0.00126		104.818	0.00267		104.762	0.000753211
38666	0.14083		38666	0.14083		38666	0.15683		38666	0.17197		39666	1.57701		31666	0.00469		104.842	0.00179		104.84	0.00182		104.842	0.0023		104.829	0.0022		104.821	0.00271		104.765	0.000789731
38667	0.13716		38667	0.13716		38667	0.1477		38667	0.18679		39667	1.5484		31667	0.00441		104.845	0.00111		104.842	0.00244		104.845	0.00287		104.832	0.00236		104.824	0.00228		104.768	0.000689303
38668	0.12159		38668	0.12159		38668	0.13549		38668	0.20781		39668	1.5298		31668	0.00434		104.848	0.00148		104.845	0.0026		104.848	0.00456		104.835	0.00165		104.827	0.0018		104.771	0.000702997
38669	0.10192		38669	0.10192		38669	0.12242		38669	0.2217		39669	1.53835		31669	0.0044		104.851	0.00158		104.848	0.00251		104.851	0.00496		104.838	0.00134		104.83	0.00205		104.774	0.000776036
38670	0.08879		38670	0.08879		38670	0.11091		38670	0.22375		39670	1.58159		31670	0.00454		104.854	0.0015		104.851	0.00169		104.854	0.00452		104.841	0.00173		104.833	0.00191		104.777	0.000803426
38671	0.09068		38671	0.09068		38671	0.10878		38671	0.22276		39671	1.63944		31671	0.00465		104.857	0.00169		104.854	0.00192		104.857	0.00165		104.844	0.00181		104.836	0.00146		104.78	0.00080799
38672	0.11275		38672	0.11275		38672	0.13015		38672	0.23061		39672	1.66051		31672	0.00454		104.86	0.00165		104.857	0.00186		104.86	0.00157		104.847	0.00118		104.839	0.00216		104.783	0.000620829
38673	0.14996		38673	0.14996		38673	0.18544		38673	0.25347		39673	1.63979		31673	0.00438		104.863	0.00118		104.86	0.00226		104.863	0.00216		104.85	0.00267		104.842	0.00257		104.786	0.000497576
38674	0.18285		38674	0.18285		38674	0.26512		38674	0.28483		39674	1.65686		31674	0.00465		104.866	0.00138		104.863	0.0021		104.866	0.00248		104.853	0.00275		104.845	0.00248		104.788	0.000721257
38675	0.19256		38675	0.19256		38675	0.3352		38675	0.30624		39675	1.74186		31675	0.00551		104.869	0.00157		104.866	0.00202		104.869	0.00327		104.856	0.00283		104.848	0.00244		104.791	0.000876464
38676	0.18036		38676	0.18036		38676	0.36123		38676	0.3019		39676	1.81583		31676	0.00649		104.872	0.00167		104.869	0.00189		104.872	0.00332		104.859	0.0011		104.851	0.00289		104.794	0.00084451
38677	0.16418		38677	0.16418		38677	0.33748		38677	0.26728		39677	1.81613		31677	0.00712		104.875	0.00125		104.872	0.00241		104.875	0.00311		104.862	0.000471365		104.854	0.00287		104.797	0.000798861
38678	0.15912		38678	0.15912		38678	0.28475		38678	0.21028		39678	1.7415		31678	0.00757		104.878	0.00133		104.875	0.00233		104.878	0.00244		104.864	0.00118		104.857	0.00271		104.8	0.000753211
38679	0.16824		38679	0.16824		38679	0.22872		38679	0.15294		39679	1.62295		31679	0.00817		104.881	0.00123		104.878	0.00213		104.881	0.00248		104.867	0.00196		104.86	0.00203		104.803	0.000766906
38680	0.18358		38680	0.18358		38680	0.18476		38680	0.11922		39680	1.52141		31680	0.00875		104.884	0.00123		104.881	0.00234		104.884	0.00329		104.87	0.00181		104.863	0.00178		104.806	0.000721257
38681	0.19215		38681	0.19215		38681	0.15539		38681	0.1172		39681	1.48646		31681	0.00898		104.887	0.00152		104.884	0.00223		104.887	0.00334		104.873	0.00157		104.865	0.00203		104.809	0.000780601
38682	0.18947		38682	0.18947		38682	0.13936		38682	0.13842		39682	1.50941		31682	0.00887		104.889	0.0019		104.887	0.00207		104.889	0.00258		104.876	0.00157		104.868	0.00235		104.812	0.000716692
38683	0.18346		38683	0.18346		38683	0.13877		38683	0.17077		39683	1.52787		31683	0.0087		104.892	0.0017		104.889	0.00216		104.892	0.00212		104.879	0.00126		104.871	0.00292		104.815	0.000903854
38684	0.18216		38684	0.18216		38684	0.15453		38684	0.20734		39684	1.49567		31684	0.00873		104.895	0.00111		104.892	0.00207		104.895	0.00254		104.882	0.000864168		104.874	0.00264		104.818	0.00104
38685	0.18831		38685	0.18831		38685	0.17882		38685	0.24458		39685	1.44228		31685	0.00892		104.898	0.00103		104.895	0.00223		104.898	0.00342		104.885	0.00118		104.877	0.00255		104.821	0.00105
38686	0.20423		38686	0.20423		38686	0.19679		38686	0.2788		39686	1.41194		31686	0.00898		104.901	0.00108		104.898	0.00164		104.901	0.00358		104.888	0.00149		104.88	0.00178		104.824	0.000899289
38687	0.22762		38687	0.22762		38687	0.19846		38687	0.30415		39687	1.38333		31687	0.0087		104.904	0.00128		104.901	0.00145		104.904	0.00321		104.891	0.000942729		104.883	0.00194		104.827	0.000858205
38688	0.24523		38688	0.24523		38688	0.1862		38688	0.30952		39688	1.3265		31688	0.00819		104.907	0.00165		104.904	0.00127		104.907	0.00254		104.894	0.000942729		104.886	0.00203		104.83	0.00129
38689	0.24355		38689	0.24355		38689	0.16963		38689	0.28365		39689	1.28702		31689	0.00752		104.91	0.00184		104.907	0.00169		104.91	0.00264		104.897	0.00157		104.889	0.00212		104.833	0.00137
38690	0.22222		38690	0.22222		38690	0.15828		38690	0.23198		39690	1.31782		31690	0.00671		104.913	0.00227		104.91	0.00148		104.913	0.00334		104.9	0.00165		104.892	0.00235		104.836	0.00115
38691	0.19355		38691	0.19355		38691	0.15806		38691	0.17938		39691	1.38172		31691	0.00612		104.916	0.00239		104.913	0.00174		104.916	0.00329		104.903	0.00165		104.895	0.00278		104.838	0.000739517
38692	0.17083		38692	0.17083		38692	0.16702		38692	0.14695		39692	1.41627		31692	0.00605		104.919	0.00227		104.916	0.00207		104.919	0.00293		104.906	0.000785608		104.898	0.00287		104.841	0.00084451
38693	0.15651		38693	0.15651		38693	0.17395		38693	0.13932		39693	1.43439		31693	0.00615		104.922	0.00177		104.919	0.00236		104.922	0.00256		104.909	0.000707047		104.901	0.00285		104.844	0.000757776
38694	0.14357		38694	0.14357		38694	0.16646		38694	0.15362		39694	1.47409		31694	0.00617		104.925	0.00175		104.922	0.00246		104.925	0.00248		104.912	0.000628486		104.904	0.00319		104.847	0.000949503
38695	0.12743		38695	0.12743		38695	0.14271		38695	0.18423		39695	1.51764		31695	0.00638		104.928	0.00179		104.925	0.00236		104.928	0.00458		104.914	0.000471365		104.907	0.00283		104.85	0.00112
38696	0.11327		38696	0.11327		38696	0.11394		38696	0.21915		39696	1.53532		31696	0.00692		104.931	0.00185		104.928	0.00288		104.931	0.00478		104.917	0.000628486		104.91	0.00216		104.853	0.00118
38697	0.11002		38697	0.11002		38697	0.09301		38697	0.23986		39697	1.53938		31697	0.00719		104.934	0.00187		104.931	0.00244		104.934	0.00539		104.92	0.000549925		104.913	0.00146		104.856	0.000871899
38698	0.12022		38698	0.12022		38698	0.08436		38698	0.23338		39698	1.54174		31698	0.00654		104.937	0.00187		104.934	0.00233		104.937	0.00305		104.923	0.000314243		104.915	0.00216		104.859	0.000940373
38699	0.13858		38699	0.13858		38699	0.08601		38699	0.20952		39699	1.52907		31699	0.00517		104.939	0.00246		104.937	0.00182		104.939	0.00238		104.926	0.000549925		104.918	0.0023		104.862	0.000839945
38700	0.15722		38700	0.15722		38700	0.09414		38700	0.19096		39700	1.50323		31700	0.00395		104.942	0.00249		104.939	0.00174		104.942	0.00187		104.929	0.000628486		104.921	0.00203		104.865	0.000858205
38701	0.17026		38701	0.17026		38701	0.10329		38701	0.1857		39701	1.48891		31701	0.00341		104.945	0.00233		104.942	0.00171		104.945	0.00216		104.932	0.000628486		104.924	0.0021		104.868	0.000972327
38702	0.1769		38702	0.1769		38702	0.10866		38702	0.18557		39702	1.48711		31702	0.00345		104.948	0.00189		104.945	0.00171		104.948	0.00303		104.935	0.000942729		104.927	0.00239		104.871	0.000766906
38703	0.18125		38703	0.18125		38703	0.1116		38703	0.1819		39703	1.46475		31703	0.00377		104.951	0.00179		104.948	0.00216		104.951	0.00254		104.938	0.00126		104.93	0.00251		104.874	0.000712127
38704	0.18506		38704	0.18506		38704	0.11685		38704	0.17288		39704	1.42712		31704	0.0042		104.954	0.00184		104.951	0.00265		104.954	0.00336		104.941	0.01296		104.933	0.00276		104.877	0.00085364
38705	0.18513		38705	0.18513		38705	0.12415		38705	0.16452		39705	1.42531		31705	0.00479		104.957	0.00204		104.954	0.00234		104.957	0.00336		104.944	0.01391		104.936	0.0023		104.88	0.000972327
38706	0.18322		38706	0.18322		38706	0.12991		38706	0.16376		39706	1.47636		31706	0.00561		104.96	0.00212		104.957	0.00202		104.96	0.00325		104.947	0.01359		104.939	0.00226		104.883	0.00128
38707	0.18801		38707	0.18801		38707	0.13347		38707	0.16981		39707	1.55376		31707	0.0065		104.963	0.00209		104.96	0.00179		104.963	0.00199		104.95	0.00189		104.942	0.00207		104.886	0.00133
38708	0.2001		38708	0.2001		38708	0.13607		38708	0.18019		39708	1.61055		31708	0.00694		104.966	0.00221		104.963	0.00177		104.966	0.00191		104.953	0.00644		104.945	0.00237		104.889	0.00119
38709	0.20639		38709	0.20639		38709	0.13885		38709	0.19508		39709	1.59516		31709	0.0066		104.969	0.0028		104.966	0.00182		104.969	0.00207		104.956	0.00903		104.948	0.0023		104.891	0.00111
38710	0.1953		38710	0.1953		38710	0.14305		38710	0.20824		39710	1.50945		31710	0.00574		104.972	0.0029		104.969	0.00195		104.972	0.00248		104.959	0.00919		104.951	0.00207		104.894	0.00117
38711	0.16778		38711	0.16778		38711	0.14491		38711	0.20917		39711	1.42053		31711	0.00493		104.975	0.00231		104.972	0.00187		104.975	0.0022		104.962	0.00801		104.954	0.00155		104.897	0.00101
38712	0.1339		38712	0.1339		38712	0.1367		38712	0.19612		39712	1.38763		31712	0.00464		104.978	0.00177		104.975	0.00156		104.978	0.00199		104.965	0.00471		104.957	0.00205		104.9	0.000881029
38713	0.1066		38713	0.1066		38713	0.12021		38713	0.17847		39713	1.41502		31713	0.00506		104.981	0.00155		104.978	0.00114		104.981	0.00226		104.967	0.00519		104.96	0.00216		104.903	0.000917548
38714	0.0937		38714	0.0937		38714	0.10746		38714	0.16661		39714	1.46501		31714	0.00609		104.984	0.00165		104.981	0.00137		104.984	0.00222		104.97	0.00165		104.963	0.00242		104.906	0.000899289
38715	0.09463		38715	0.09463		38715	0.10606		38715	0.1631		39715	1.49833		31715	0.00732		104.987	0.00195		104.984	0.00153		104.987	0.00248		104.973	0.00165		104.966	0.00342		104.909	0.000981457
38716	0.10564		38716	0.10564		38716	0.11511		38716	0.16745		39716	1.49744		31716	0.00808		104.99	0.00209		104.987	0.00228		104.99	0.00207		104.976	0.00204		104.969	0.00376		104.912	0.000780601
38717	0.12126		38717	0.12126		38717	0.13173		38717	0.1815		39717	1.46655		31717	0.00793		104.993	0.00206		104.99	0.00194		104.993	0.00218		104.979	0.00196		104.972	0.00337		104.915	0.000798861
38718	0.13427		38718	0.13427		38718	0.15417		38718	0.20285		39718	1.43492		31718	0.007		104.996	0.00258		104.993	0.00197		104.996	0.00179		104.982	0.00134		104.974	0.00237		104.918	0.000862769
38719	0.1391		38719	0.1391		38719	0.17559		38719	0.22205		39719	1.42212		31719	0.00585		104.998	0.00209		104.996	0.00228		104.998	0.00212		104.985	0.00196		104.977	0.00242		104.921	0.000903854
38720	0.13355		38720	0.13355		38720	0.18189		38720	0.23242		39720	1.42248		31720	0.00499		105.001	0.00206		104.998	0.00267		105.001	0.00199		104.988	0.00157		104.98	0.00219		104.924	0.000871899
38721	0.12155		38721	0.12155		38721	0.16897		38721	0.23593		39721	1.43841		31721	0.00456		105.004	0.00201		105.001	0.00272		105.004	0.00218		104.991	0.0011		104.983	0.00223		104.927	0.000967763
38722	0.11102		38722	0.11102		38722	0.15006		38722	0.23698		39722	1.46874		31722	0.00434		105.007	0.00185		105.004	0.00229		105.007	0.00228		104.994	0.00259		104.986	0.00189		104.93	0.00121
38723	0.10557		38723	0.10557		38723	0.13581		38723	0.23855		39723	1.49686		31723	0.00415		105.01	0.00229		105.007	0.00249		105.01	0.00301		104.997	0.00683		104.989	0.00212		104.933	0.00129
38724	0.10483		38724	0.10483		38724	0.12392		38724	0.24763		39724	1.5118		31724	0.00398		105.013	0.00298		105.01	0.00202		105.013	0.0026		105	0.00715		104.992	0.00287		104.936	0.00118
38725	0.1101		38725	0.1101		38725	0.1115		38725	0.27822		39725	1.51433		31725	0.00403		105.016	0.00278		105.013	0.00171		105.016	0.00185		105.003	0.00479		104.995	0.00294		104.939	0.00104
38726	0.12278		38726	0.12278		38726	0.10482		38726	0.33848		39726	1.5218		31726	0.00448		105.019	0.00189		105.016	0.00176		105.019	0.00151		105.006	0.00181		104.998	0.00458		104.942	0.00107
38727	0.13746		38727	0.13746		38727	0.11171		38727	0.40727		39727	1.54222		31727	0.00516		105.022	0.0016		105.019	0.00138		105.022	0.00183		105.009	0.00299		105.001	0.00492		104.945	0.00111
38728	0.14328		38728	0.14328		38728	0.13258		38728	0.44638		39728	1.54318		31728	0.00554		105.025	0.00152		105.022	0.00142		105.025	0.00159		105.012	0.00291		105.004	0.00563		104.947	0.000935808
38729	0.13575		38729	0.13575		38729	0.16298		38729	0.44908		39729	1.50009		31729	0.00533		105.028	0.00131		105.025	0.00176		105.028	0.00193		105.014	0.00299		105.007	0.00463		104.95	0.001
38730	0.11788		38730	0.11788		38730	0.19144		38730	0.44033		39730	1.43801		31730	0.00483		105.031	0.00152		105.028	0.00189		105.031	0.00293		105.017	0.00259		105.01	0.00346		104.953	0.00101
38731	0.09424		38731	0.09424		38731	0.20033		38731	0.43371		39731	1.39846		31731	0.0044		105.034	0.00206		105.031	0.00203		105.034	0.00321		105.02	0.00291		105.013	0.0036		104.956	0.000981457
38732	0.07239		38732	0.07239		38732	0.18512		38732	0.42347		39732	1.39408		31732	0.00401		105.037	0.00251		105.034	0.00233		105.037	0.00397		105.023	0.00259		105.016	0.00367		104.959	0.000917548
38733	0.05904		38733	0.05904		38733	0.16069		38733	0.40359		39733	1.40043		31733	0.0035		105.04	0.00271		105.037	0.00223		105.04	0.00555		105.026	0.0044		105.019	0.00346		104.962	0.00111
38734	0.0536		38734	0.0536		38734	0.14425		38734	0.38093		39734	1.39937		31734	0.00295		105.043	0.00265		105.04	0.00228		105.043	0.00563		105.029	0.00479		105.022	0.00358		104.965	0.00117
38735	0.05189		38735	0.05189		38735	0.14442		38735	0.3724		39735	1.40663		31735	0.00252		105.046	0.00253		105.043	0.00361		105.046	0.00454		105.032	0.01178		105.025	0.00337		104.968	0.00126
38736	0.05095		38736	0.05095		38736	0.15802		38736	0.38009		39736	1.43999		31736	0.00226		105.049	0.00169		105.046	0.00347		105.049	0.00297		105.035	0.01037		105.027	0.00353		104.971	0.00127
38737	0.04863		38737	0.04863		38737	0.16898		38737	0.38231		39737	1.48965		31737	0.00221		105.051	0.00195		105.049	0.00306		105.051	0.00431		105.038	0.00864		105.03	0.00428		104.974	0.0012
38738	0.04588		38738	0.04588		38738	0.16621		38738	0.36096		39738	1.51876		31738	0.00238		105.054	0.00241		105.051	0.00213		105.054	0.0036		105.041	0.00118		105.033	0.0033		104.977	0.00080799
38739	0.04969		38739	0.04969		38739	0.16082		38739	0.31789		39739	1.4924		31739	0.00276		105.057	0.00293		105.054	0.00239		105.057	0.00311		105.044	0.000785608		105.036	0.00262		104.98	0.000629959
38740	0.0681		38740	0.0681		38740	0.16832		38740	0.26389		39740	1.42253		31740	0.00324		105.06	0.00243		105.057	0.00228		105.06	0.00352		105.047	0.00134		105.039	0.00251		104.983	0.000785166
38741	0.10085		38741	0.10085		38741	0.18631		38741	0.21027		39741	1.35692		31741	0.00364		105.063	0.00227		105.06	0.0026		105.063	0.00523		105.05	0.00126		105.042	0.00371		104.986	0.000931243
38742	0.13333		38742	0.13333		38742	0.20234		38742	0.16655		39742	1.32928		31742	0.00386		105.066	0.00226		105.063	0.00212		105.066	0.00588		105.053	0.00126		105.045	0.00349		104.989	0.000958633
38743	0.14562		38743	0.14562		38743	0.21086		38743	0.13785		39743	1.3565		31743	0.00404		105.069	0.00339		105.066	0.0035		105.069	0.00517		105.056	0.00526		105.048	0.00358		104.992	0.000734952
38744	0.13378		38744	0.13378		38744	0.21154		38744	0.12624		39744	1.43755		31744	0.00439		105.072	0.00345		105.069	0.00503		105.072	0.00521		105.059	0.00652		105.051	0.0033		104.995	0.00052953
38745	0.11263		38745	0.11263		38745	0.19932		38745	0.13311		39745	1.51387		31745	0.00503		105.075	0.00256		105.072	0.0055		105.075	0.00565		105.062	0.00833		105.054	0.00251		104.998	0.000524966
38746	0.09639		38746	0.09639		38746	0.17119		38746	0.15926		39746	1.50823		31746	0.00569		105.078	0.00182		105.075	0.00384		105.078	0.00578		105.065	0.00786		105.057	0.00237		105	0.000789731
38747	0.08841		38747	0.08841		38747	0.13692		38747	0.20022		39747	1.43959		31747	0.00574		105.081	0.00212		105.078	0.00311		105.081	0.00378		105.068	0.00291		105.06	0.00289		105.003	0.00082625
38748	0.08583		38748	0.08583		38748	0.1103		38748	0.24202		39748	1.38696		31748	0.00485		105.084	0.00212		105.081	0.00234		105.084	0.00197		105.07	0.0022		105.063	0.00449		105.006	0.00084451
38749	0.08596		38749	0.08596		38749	0.09582		38749	0.27274		39749	1.35778		31749	0.00353		105.087	0.00179		105.084	0.00247		105.087	0.00209		105.073	0.00212		105.066	0.00419		105.009	0.000716692
38750	0.0906		38750	0.0906		38750	0.09118		38750	0.29953		39750	1.31525		31750	0.00259		105.09	0.00226		105.087	0.00216		105.09	0.00266		105.076	0.00503		105.069	0.00426		105.012	0.000693867
38751	0.10658		38751	0.10658		38751	0.09539		38751	0.34245		39751	1.25879		31751	0.00235		105.093	0.00271		105.09	0.00189		105.093	0.00338		105.079	0.00456		105.072	0.00344		105.015	0.00081712
38752	0.14134		38752	0.14134		38752	0.10901		38752	0.4111		39752	1.20747		31752	0.0026		105.096	0.00276		105.093	0.00195		105.096	0.00344		105.082	0.00581		105.075	0.00312		105.018	0.000926678
38753	0.19502		38753	0.19502		38753	0.13184		38753	0.48769		39753	1.17367		31753	0.00294		105.099	0.00184		105.096	0.00203		105.099	0.00311		105.085	0.00369		105.078	0.00255		105.021	0.00103
38754	0.24937		38754	0.24937		38754	0.1609		38754	0.53273		39754	1.1607		31754	0.0032		105.102	0.0016		105.099	0.00164		105.102	0.00283		105.088	0.00479		105.08	0.00253		105.024	0.00102
38755	0.27029		38755	0.27029		38755	0.18892		38755	0.52168		39755	1.16279		31755	0.00352		105.104	0.00197		105.102	0.00231		105.104	0.00301		105.091	0.00401		105.083	0.00221		105.027	0.00103
38756	0.24248		38756	0.24248		38756	0.2078		38756	0.47607		39756	1.18169		31756	0.00397		105.107	0.00241		105.104	0.00239		105.107	0.00242		105.094	0.00416		105.086	0.00276		105.03	0.00103
38757	0.18935		38757	0.18935		38757	0.20993		38757	0.44518		39757	1.2232		31757	0.00426		105.11	0.0031		105.107	0.00275		105.11	0.0026		105.097	0.00361		105.089	0.00273		105.033	0.000949503
38758	0.14411		38758	0.14411		38758	0.19157		38758	0.46702		39758	1.27255		31758	0.00416		105.113	0.00288		105.11	0.0022		105.113	0.00305		105.1	0.00503		105.092	0.00278		105.036	0.000922113
38759	0.12395		38759	0.12395		38759	0.16299		38759	0.54859		39759	1.30439		31759	0.00379		105.116	0.0029		105.113	0.00184		105.116	0.00344		105.103	0.0044		105.095	0.00216		105.039	0.00081712
38760	0.13177		38760	0.13177		38760	0.14181		38760	0.66596		39760	1.30536		31760	0.00357		105.119	0.00165		105.116	0.00145		105.119	0.00429		105.106	0.00275		105.098	0.00232		105.042	0.00084451
38761	0.16156		38761	0.16156		38761	0.1354		38761	0.79103		39761	1.28069		31761	0.00373		105.122	0.00108		105.119	0.00182		105.122	0.00435		105.109	0.00173		105.101	0.00226		105.045	0.00080799
38762	0.19715		38762	0.19715		38762	0.13835		38762	0.9175		39762	1.25721		31762	0.0043		105.125	0.00108		105.122	0.00203		105.125	0.00431		105.112	0.00118		105.104	0.00219		105.047	0.000839945
38763	0.21624		38763	0.21624		38763	0.14095		38763	1.05264		39763	1.27234		31763	0.0051		105.128	0.00165		105.125	0.0019		105.128	0.00352		105.115	0.00165		105.107	0.00303		105.05	0.000890159
38764	0.21019		38764	0.21019		38764	0.13869		38764	1.22381		39764	1.3471		31764	0.00589		105.131	0.00207		105.128	0.00142		105.131	0.00299		105.118	0.00196		105.11	0.00344		105.053	0.000867334
38765	0.19086		38765	0.19086		38765	0.13556		38765	1.48269		39765	1.44306		31765	0.00651		105.134	0.00229		105.131	0.00146		105.134	0.00205		105.121	0.00134		105.113	0.00301		105.056	0.000839945
38766	0.16933		38766	0.16933		38766	0.13819		38766	1.82024		39766	1.46774		31766	0.00693		105.137	0.0026		105.134	0.00234		105.137	0.00157		105.124	0.00134		105.116	0.00246		105.059	0.000995152
38767	0.14692		38767	0.14692		38767	0.15096		38767	2.12371		39767	1.37862		31767	0.00703		105.14	0.00231		105.137	0.00254		105.14	0.00193		105.126	0.00196		105.119	0.00328		105.062	0.000899289
38768	0.12682		38768	0.12682		38768	0.17472		38768	2.30732		39768	1.23521		31768	0.00685		105.143	0.00163		105.14	0.00229		105.143	0.00216		105.129	0.00251		105.122	0.00367		105.065	0.0011
38769	0.11369		38769	0.11369		38769	0.20191		38769	2.39731		39769	1.12545		31769	0.00657		105.146	0.00153		105.143	0.0019		105.146	0.00228		105.132	0.00291		105.125	0.00303		105.068	0.000903854
38770	0.10781		38770	0.10781		38770	0.21702		38770	2.47273		39770	1.08513		31770	0.00621		105.149	0.0018		105.146	0.00159		105.149	0.00236		105.135	0.00275		105.128	0.00273		105.071	0.000748647
38771	0.11058		38771	0.11058		38771	0.21118		38771	2.59788		39771	1.0969		31771	0.00567		105.152	0.00219		105.149	0.00151		105.152	0.00228		105.138	0.00165		105.13	0.00212		105.074	0.000675608
38772	0.12375		38772	0.12375		38772	0.18859		38772	2.74805		39772	1.14333		31772	0.00506		105.154	0.00266		105.152	0.00129		105.154	0.00234		105.141	0.000392804		105.133	0.00235		105.077	0.000771471
38773	0.14226		38773	0.14226		38773	0.16055		38773	2.82006		39773	1.20599		31773	0.00451		105.157	0.00256		105.154	0.00151		105.157	0.00199		105.144	0.000549925		105.136	0.00257		105.08	0.000881029
38774	0.15814		38774	0.15814		38774	0.14082		38774	2.7588		39774	1.24654		31774	0.00406		105.16	0.00256		105.157	0.00186		105.16	0.00153		105.147	0.000707047		105.139	0.00253		105.083	0.000734952
38775	0.16739		38775	0.16739		38775	0.13779		38775	2.58864		39775	1.24176		31775	0.00372		105.163	0.00239		105.16	0.00176		105.163	0.00201		105.15	0.00212		105.142	0.00166		105.086	0.000734952
38776	0.17155		38776	0.17155		38776	0.14867		38776	2.36725		39776	1.2014		31776	0.00345		105.166	0.00297		105.163	0.00199		105.166	0.00256		105.153	0.00251		105.145	0.00164		105.089	0.000935808
38777	0.17474		38777	0.17474		38777	0.16252		38777	2.18227		39777	1.16175		31777	0.00333		105.169	0.00315		105.166	0.00218		105.169	0.00309		105.156	0.00173		105.148	0.00221		105.092	0.00103
38778	0.17619		38778	0.17619		38778	0.16764		38778	2.1013		39778	1.1527		31778	0.0035		105.172	0.00251		105.169	0.00174		105.172	0.00313		105.159	0.000314243		105.151	0.00242		105.095	0.000972327
38779	0.16858		38779	0.16858		38779	0.16245		38779	2.09672		39779	1.15556		31779	0.00388		105.175	0.00195		105.172	0.00114		105.175	0.00277		105.162	0.00118		105.154	0.00169		105.098	0.000967763
38780	0.14783		38780	0.14783		38780	0.15837		38780	2.05169		39780	1.14242		31780	0.00417		105.178	0.00177		105.175	0.00148		105.178	0.00218		105.165	0.00181		105.157	0.00207		105.101	0.000972327
38781	0.12217		38781	0.12217		38781	0.16994		38781	1.87029		39781	1.12585		31781	0.00411		105.181	0.00192		105.178	0.00179		105.181	0.00193		105.168	0.00196		105.16	0.00264		105.103	0.000986022
38782	0.10636		38782	0.10636		38782	0.2012		38782	1.60749		39782	1.1342		31782	0.00372		105.184	0.00169		105.181	0.0022		105.184	0.00187		105.171	0.00259		105.163	0.00226		105.106	0.000789731
38783	0.10766		38783	0.10766		38783	0.23821		38783	1.40559		39783	1.18727		31783	0.00318		105.187	0.00172		105.184	0.00246		105.187	0.00238		105.174	0.00259		105.166	0.00262		105.109	0.000661913
38784	0.11938		38784	0.11938		38784	0.25946		38784	1.34567		39784	1.27057		31784	0.00266		105.19	0.00185		105.187	0.00241		105.19	0.00256		105.177	0.00181		105.169	0.00326		105.112	0.000661913
38785	0.12804		38785	0.12804		38785	0.2584		38785	1.44181		39785	1.31429		31785	0.00238		105.193	0.00231		105.19	0.00212		105.193	0.00293		105.18	0.00196		105.172	0.00294		105.115	0.000858205
38786	0.12722		38786	0.12722		38786	0.2463		38786	1.67026		39786	1.25943		31786	0.00248		105.196	0.00313		105.193	0.002		105.196	0.00252		105.183	0.00204		105.175	0.00166		105.118	0.000940373
38787	0.1206		38787	0.1206		38787	0.22883		38787	1.9682		39787	1.12559		31787	0.00298		105.199	0.0027		105.196	0.00182		105.199	0.00271		105.185	0.00149		105.178	0.00198		105.121	0.000894724
38788	0.11469		38788	0.11469		38788	0.20016		38788	2.24869		39788	0.99127		31788	0.00377		105.202	0.00238		105.199	0.00228		105.202	0.00313		105.188	0.000785608		105.181	0.00244		105.124	0.000917548
38789	0.11516		38789	0.11516		38789	0.16389		38789	2.43333		39789	0.92617		31789	0.00469		105.205	0.00189		105.202	0.002		105.205	0.00275		105.191	0.000392804		105.183	0.00271		105.127	0.00105
38790	0.12489		38790	0.12489		38790	0.1363		38790	2.49705		39790	0.9368		31790	0.00557		105.208	0.00204		105.205	0.00174		105.208	0.00175		105.194	0.000628486		105.186	0.00271		105.13	0.000976892
38791	0.14278		38791	0.14278		38791	0.1289		38791	2.46347		39791	0.97438		31791	0.00618		105.21	0.00244		105.208	0.00156		105.21	0.0022		105.197	0.00149		105.189	0.00317		105.133	0.000949503
38792	0.16346		38792	0.16346		38792	0.13793		38792	2.35913		39792	0.98792		31792	0.00636		105.213	0.00221		105.21	0.00146		105.213	0.00252		105.2	0.00157		105.192	0.00262		105.136	0.000958633
38793	0.17852		38793	0.17852		38793	0.14874		38793	2.20667		39793	0.96477		31793	0.00604		105.216	0.00226		105.213	0.00159		105.216	0.00285		105.203	0.00196		105.195	0.00235		105.139	0.000908419
38794	0.18431		38794	0.18431		38794	0.15213		38794	2.02547		39794	0.91332		31794	0.00534		105.219	0.00194		105.216	0.00182		105.219	0.00291		105.206	0.00314		105.198	0.00205		105.142	0.000812555
38795	0.18528		38795	0.18528		38795	0.15097		38795	1.81758		39795	0.83608		31795	0.00473		105.222	0.00185		105.219	0.00174		105.222	0.00279		105.209	0.00283		105.201	0.002		105.145	0.000780601
38796	0.18829		38796	0.18829		38796	0.14975		38796	1.5727		39796	0.7592		31796	0.00476		105.225	0.00169		105.222	0.00184		105.225	0.00327		105.212	0.00244		105.204	0.00194		105.148	0.000885594
38797	0.19741		38797	0.19741		38797	0.14944		38797	1.29379		39797	0.7414		31797	0.00569		105.228	0.0019		105.225	0.00179		105.228	0.00334		105.215	0.00157		105.207	0.00198		105.151	0.000821685
38798	0.21175		38798	0.21175		38798	0.15053		38798	1.01879		39798	0.81111		31798	0.0072		105.231	0.00231		105.228	0.00197		105.231	0.00254		105.218	0.00189		105.21	0.00182		105.154	0.000712127
38799	0.2282		38799	0.2282		38799	0.15446		38799	0.80723		39799	0.92814		31799	0.00838		105.234	0.00234		105.231	0.00171		105.234	0.00248		105.221	0.00204		105.213	0.00214		105.156	0.000721257
38800	0.24117		38800	0.24117		38800	0.16462		38800	0.70251		39800	1.02418		31800	0.00835		105.237	0.00172		105.234	0.00239		105.237	0.00258		105.224	0.00267		105.216	0.002		105.159	0.00052953
38801	0.24176		38801	0.24176		38801	0.18625		38801	0.69518		39801	1.05289		31801	0.00725		105.24	0.00136		105.237	0.00228		105.24	0.0022		105.227	0.00251		105.219	0.00219		105.162	0.000456492
38802	0.2292		38802	0.2292		38802	0.21955		38802	0.72452		39802	1.00959		31802	0.00594		105.243	0.00194		105.24	0.00194		105.243	0.00181		105.23	0.00173		105.222	0.00267		105.165	0.000680173
38803	0.2167		38803	0.2167		38803	0.25276		38803	0.74038		39803	0.9336		31803	0.00501		105.246	0.00244		105.243	0.00212		105.246	0.00238		105.233	0.00157		105.225	0.00214		105.168	0.000753211
38804	0.21736		38804	0.21736		38804	0.27		38804	0.74472		39804	0.87384		31804	0.00448		105.249	0.00266		105.246	0.00231		105.249	0.00313		105.236	0.00181		105.228	0.00159		105.171	0.00083538
38805	0.22771		38805	0.22771		38805	0.26556		38805	0.76501		39805	0.84424		31805	0.0043		105.252	0.00238		105.249	0.00212		105.252	0.00332		105.239	0.00291		105.231	0.00194		105.174	0.00084451
38806	0.23129		38806	0.23129		38806	0.24682		38806	0.82289		39806	0.83069		31806	0.00459		105.255	0.00152		105.252	0.00199		105.255	0.00321		105.241	0.00299		105.234	0.00232		105.177	0.00105
38807	0.22329		38807	0.22329		38807	0.22713		38807	0.92441		39807	0.82344		31807	0.00528		105.258	0.00126		105.255	0.00187		105.258	0.00313		105.244	0.00259		105.237	0.00226		105.18	0.00111
38808	0.22201		38808	0.22201		38808	0.21552		38808	1.06112		39808	0.82306		31808	0.00591		105.261	0.00155		105.258	0.00151		105.261	0.00293		105.247	0.00134		105.24	0.00189		105.183	0.000908419
38809	0.24746		38809	0.24746		38809	0.20946		38809	1.22941		39809	0.83482		31809	0.00603		105.264	0.00209		105.261	0.00133		105.264	0.00224		105.25	0.00102		105.243	0.0021		105.186	0.000995152
38810	0.29384		38810	0.29384		38810	0.19592		38810	1.42617		39810	0.86342		31810	0.00549		105.266	0.00234		105.264	0.00143		105.266	0.00203		105.253	0.0011		105.245	0.00251		105.189	0.00105
38811	0.33317		38811	0.33317		38811	0.16608		38811	1.60523		39811	0.8961		31811	0.00453		105.269	0.00189		105.266	0.00143		105.269	0.00323		105.256	0.000942729		105.248	0.00294		105.192	0.00104
38812	0.34728		38812	0.34728		38812	0.12946		38812	1.68582		39812	0.90742		31812	0.00365		105.272	0.00175		105.269	0.00153		105.272	0.00413		105.259	0.000235682		105.251	0.00283		105.195	0.000671043
38813	0.34299		38813	0.34299		38813	0.10358		38813	1.61507		39813	0.8905		31813	0.00318		105.275	0.00157		105.272	0.00187		105.275	0.00417		105.262	0.00236		105.254	0.00221		105.198	0.000593439
38814	0.34023		38814	0.34023		38814	0.09507		38814	1.42243		39814	0.86005		31814	0.00312		105.278	0.00202		105.275	0.00184		105.278	0.00382		105.265	0.00267		105.257	0.00166		105.201	0.000680173
38815	0.35979		38815	0.35979		38815	0.09843		38815	1.22258		39815	0.82387		31815	0.00328		105.281	0.00226		105.278	0.00173		105.281	0.00295		105.268	0.00204		105.26	0.00171		105.204	0.000611699
38816	0.40796		38816	0.40796		38816	0.10556		38816	1.1207		39816	0.77412		31816	0.00345		105.284	0.00224		105.281	0.00207		105.284	0.00224		105.271	0.00212		105.263	0.00189		105.207	0.000858205
38817	0.45519		38817	0.45519		38817	0.11208		38817	1.12579		39817	0.71757		31817	0.00348		105.287	0.00147		105.284	0.00215		105.287	0.00207		105.274	0.00204		105.266	0.00194		105.21	0.000940373
38818	0.45438		38818	0.45438		38818	0.11944		38818	1.15598		39818	0.69373		31818	0.00329		105.29	0.00201		105.287	0.00194		105.29	0.00191		105.277	0.00346		105.269	0.00228		105.213	0.000958633
38819	0.39559		38819	0.39559		38819	0.13026		38819	1.11494		39819	0.7344		31819	0.00299		105.293	0.00234		105.29	0.0021		105.293	0.00232		105.28	0.00346		105.272	0.00239		105.216	0.000954068
38820	0.31157		38820	0.31157		38820	0.13802		38820	0.99118		39820	0.81348		31820	0.00268		105.296	0.00248		105.293	0.00155		105.296	0.00289		105.283	0.00322		105.275	0.0026		105.218	0.00121
38821	0.23907		38821	0.23907		38821	0.1314		38821	0.8473		39821	0.86464		31821	0.00239		105.299	0.00249		105.296	0.00174		105.299	0.00279		105.286	0.00196		105.278	0.00242		105.221	0.00115
38822	0.1995		38822	0.1995		38822	0.11286		38822	0.72893		39822	0.84157		31822	0.00223		105.302	0.00209		105.299	0.0015		105.302	0.00256		105.289	0.0011		105.281	0.00246		105.224	0.00105
38823	0.20088		38823	0.20088		38823	0.10104		38823	0.65173		39823	0.75458		31823	0.00235		105.305	0.00187		105.302	0.00195		105.305	0.00226		105.292	0.000628486		105.284	0.00262		105.227	0.000789731
38824	0.24096		38824	0.24096		38824	0.11466		38824	0.64085		39824	0.6682		31824	0.0028		105.308	0.00224		105.305	0.00241		105.308	0.00203		105.294	0.00118		105.287	0.00257		105.23	0.000762341
38825	0.2967		38825	0.2967		38825	0.15537		38825	0.72115		39825	0.64066		31825	0.00349		105.311	0.00177		105.308	0.0022		105.311	0.00189		105.297	0.00102		105.29	0.00189		105.233	0.000858205
38826	0.3262		38826	0.3262		38826	0.19955		38826	0.87192		39826	0.66801		31826	0.00424		105.314	0.00143		105.311	0.00181		105.314	0.0024		105.3	0.00196		105.293	0.0021		105.236	0.000967763
38827	0.30607		38827	0.30607		38827	0.21529		38827	1.01178		39827	0.71626		31827	0.00482		105.317	0.00157		105.314	0.00103		105.317	0.00246		105.303	0.00204		105.296	0.00198		105.239	0.000981457
38828	0.2537		38828	0.2537		38828	0.19432		38828	1.04714		39828	0.75542		31828	0.00497		105.32	0.00169		105.317	0.00146		105.32	0.00191		105.306	0.0022		105.299	0.00189		105.242	0.000903854
38829	0.20673		38829	0.20673		38829	0.1601		38829	0.95794		39829	0.75702		31829	0.00469		105.323	0.00222		105.32	0.00161		105.323	0.00189		105.309	0.000471365		105.302	0.00146		105.245	0.000922113
38830	0.18979		38830	0.18979		38830	0.14589		38830	0.81679		39830	0.71561		31830	0.0043		105.326	0.00222		105.323	0.00132		105.326	0.00191		105.312	0.000471365		105.304	0.00112		105.248	0.000986022
38831	0.19539		38831	0.19539		38831	0.16712		38831	0.70803		39831	0.65741		31831	0.00408		105.329	0.00197		105.326	0.00231		105.329	0.00205		105.315	0.00126		105.307	0.00137		105.251	0.000908419
38832	0.19761		38832	0.19761		38832	0.20958		38832	0.663		39832	0.61071		31832	0.00417		105.331	0.00204		105.329	0.00278		105.331	0.00201		105.318	0.00149		105.31	0.00169		105.254	0.000798861
38833	0.18598		38833	0.18598		38833	0.24586		38833	0.67326		39833	0.58447		31833	0.00472		105.334	0.00197		105.331	0.00324		105.334	0.00193		105.321	0.00134		105.313	0.00264		105.257	0.000912984
38834	0.17178		38834	0.17178		38834	0.26067		38834	0.71553		39834	0.57469		31834	0.00582		105.337	0.00216		105.334	0.0021		105.337	0.00187		105.324	0.00134		105.316	0.00298		105.26	0.00103
38835	0.1625		38835	0.1625		38835	0.25351		38835	0.76123		39835	0.58353		31835	0.00732		105.34	0.00234		105.337	0.00168		105.34	0.00185		105.327	0.00157		105.319	0.00287		105.263	0.00102
38836	0.15315		38836	0.15315		38836	0.22997		38836	0.80642		39836	0.61427		31836	0.00877		105.343	0.00268		105.34	0.00146		105.343	0.00179		105.33	0.00126		105.322	0.00242		105.266	0.000949503
38837	0.14208		38837	0.14208		38837	0.19853		38837	0.87791		39837	0.64582		31837	0.00983		105.346	0.00292		105.343	0.00148		105.346	0.00197		105.333	0.00149		105.325	0.00242		105.269	0.000876464
38838	0.13423		38838	0.13423		38838	0.16586		38838	0.97531		39838	0.6549		31838	0.01054		105.349	0.00216		105.346	0.00132		105.349	0.00169		105.336	0.00141		105.328	0.00244		105.272	0.000734952
38839	0.13031		38839	0.13031		38839	0.13669		38839	1.04895		39839	0.64899		31839	0.01091		105.352	0.00192		105.349	0.00145		105.352	0.00126		105.339	0.00134		105.331	0.00262		105.274	0.000839945
38840	0.1254		38840	0.1254		38840	0.11783		38840	1.05657		39840	0.6416		31840	0.01077		105.355	0.00169		105.352	0.00142		105.355	0.00136		105.342	0.00189		105.334	0.00237		105.277	0.000917548
38841	0.11646		38841	0.11646		38841	0.11772		38841	0.99864		39841	0.63634		31841	0.01025		105.358	0.00185		105.355	0.0022		105.358	0.00179		105.345	0.00102		105.337	0.00169		105.28	0.000903854
38842	0.10915		38842	0.10915		38842	0.14717		38842	0.901		39842	0.63012		31842	0.01		105.361	0.00158		105.358	0.00256		105.361	0.00232		105.348	0.000235682		105.34	0.00191		105.283	0.000830815
38843	0.11419		38843	0.11419		38843	0.21297		38843	0.79688		39843	0.61343		31843	0.01057		105.364	0.00184		105.361	0.00267		105.364	0.0023		105.351	0.000628486		105.343	0.002		105.286	0.000954068
38844	0.13241		38844	0.13241		38844	0.29277		38844	0.72054		39844	0.59542		31844	0.01179		105.367	0.0016		105.364	0.00215		105.367	0.0023		105.353	0.000628486		105.346	0.00226		105.289	0.000935808
38845	0.1521		38845	0.1521		38845	0.33751		38845	0.70378		39845	0.59725		31845	0.01317		105.37	0.00165		105.367	0.00213		105.37	0.00167		105.356	0.0011		105.349	0.00232		105.292	0.000867334
38846	0.16582		38846	0.16582		38846	0.32986		38846	0.75884		39846	0.61018		31846	0.01456		105.373	0.00177		105.37	0.00186		105.373	0.00209		105.359	0.00102		105.352	0.00246		105.295	0.000876464
38847	0.1735		38847	0.1735		38847	0.30363		38847	0.85817		39847	0.60458		31847	0.01608		105.376	0.00167		105.373	0.00148		105.376	0.00256		105.362	0.000785608		105.355	0.00216		105.298	0.000912984
38848	0.16976		38848	0.16976		38848	0.28837		38848	0.95552		39848	0.57473		31848	0.01762		105.379	0.00206		105.376	0.00171		105.379	0.00279		105.365	0.00102		105.358	0.00159		105.301	0.000789731
38849	0.15137		38849	0.15137		38849	0.28118		38849	1.0201		39849	0.54779		31849	0.01826		105.382	0.00214		105.379	0.00146		105.382	0.00311		105.368	0.00102		105.36	0.00205		105.304	0.000671043
38850	0.12928		38850	0.12928		38850	0.26918		38850	1.04558		39850	0.54401		31850	0.0173		105.385	0.00212		105.382	0.00148		105.385	0.00266		105.371	0.00149		105.363	0.00257		105.307	0.000579745
38851	0.1167		38851	0.1167		38851	0.24825		38851	1.05229		39851	0.54884		31851	0.0155		105.387	0.00214		105.385	0.00169		105.387	0.00199		105.374	0.00181		105.366	0.00223		105.31	0.000725822
38852	0.11526		38852	0.11526		38852	0.22661		38852	1.07541		39852	0.54487		31852	0.01401		105.39	0.00184		105.387	0.00187		105.39	0.00181		105.377	0.00118		105.369	0.00226		105.313	0.000830815
38853	0.1179		38853	0.1179		38853	0.21699		38853	1.13037		39853	0.53653		31853	0.01316		105.393	0.00207		105.39	0.00197		105.393	0.00185		105.38	0.000942729		105.372	0.00198		105.316	0.00122
38854	0.12041		38854	0.12041		38854	0.22291		38854	1.19331		39854	0.52662		31854	0.01288		105.396	0.00197		105.393	0.00247		105.396	0.00256		105.383	0.00126		105.375	0.00267		105.319	0.00129
38855	0.12415		38855	0.12415		38855	0.2338		38855	1.23893		39855	0.51081		31855	0.01301		105.399	0.00174		105.396	0.00221		105.399	0.00305		105.386	0.000785608		105.378	0.00321		105.322	0.00131
38856	0.12794		38856	0.12794		38856	0.23478		38856	1.28558		39856	0.49549		31856	0.01323		105.402	0.00206		105.399	0.00187		105.402	0.00309		105.389	0.000707047		105.381	0.00333		105.325	0.000912984
38857	0.12983		38857	0.12983		38857	0.22018		38857	1.34957		39857	0.49311		31857	0.0133		105.405	0.0028		105.402	0.00163		105.405	0.00256		105.392	0.000471365		105.384	0.00312		105.328	0.00083538
38858	0.13383		38858	0.13383		38858	0.19233		38858	1.37177		39858	0.50651		31858	0.01331		105.408	0.00315		105.405	0.00176		105.408	0.00283		105.395	0.00134		105.387	0.00292		105.331	0.000931243
38859	0.14529		38859	0.14529		38859	0.15754		38859	1.28256		39859	0.52423		31859	0.01333		105.411	0.00275		105.408	0.00166		105.411	0.00388		105.398	0.00157		105.39	0.00248		105.333	0.000917548
38860	0.16416		38860	0.16416		38860	0.12997		38860	1.09899		39860	0.52645		31860	0.01359		105.414	0.00246		105.411	0.00169		105.414	0.00382		105.401	0.00236		105.393	0.00189		105.336	0.000967763
38861	0.18366		38861	0.18366		38861	0.125		38861	0.88386		39861	0.50302		31861	0.01453		105.417	0.00236		105.414	0.00295		105.417	0.00311		105.404	0.00212		105.396	0.00185		105.339	0.000976892
38862	0.19395		38862	0.19395		38862	0.14591		38862	0.69424		39862	0.46437		31862	0.01591		105.42	0.00214		105.417	0.00326		105.42	0.00203		105.407	0.00102		105.399	0.00196		105.342	0.00106
38863	0.18945		38863	0.18945		38863	0.17787		38863	0.56878		39863	0.42588		31863	0.0162		105.423	0.00219		105.42	0.00299		105.423	0.00181		105.41	0.000864168		105.402	0.00228		105.345	0.00105
38864	0.17482		38864	0.17482		38864	0.19873		38864	0.51407		39864	0.39804		31864	0.01451		105.426	0.00222		105.423	0.00166		105.426	0.00189		105.412	0.000628486		105.405	0.0023		105.348	0.00105
38865	0.16213		38865	0.16213		38865	0.20642		38865	0.5287		39865	0.39164		31865	0.01179		105.429	0.00227		105.426	0.00186		105.429	0.00224		105.415	0.000471365		105.408	0.00257		105.351	0.000899289
38866	0.16011		38866	0.16011		38866	0.22052		38866	0.60503		39866	0.40982		31866	0.0097		105.432	0.00189		105.429	0.00202		105.432	0.00205		105.418	0.000157122		105.411	0.00267		105.354	0.000721257
38867	0.16821		38867	0.16821		38867	0.24844		38867	0.69287		39867	0.44006		31867	0.00904		105.435	0.00167		105.432	0.00194		105.435	0.00183		105.421	0.000549925		105.413	0.00257		105.357	0.000748647
38868	0.18055		38868	0.18055		38868	0.27296		38868	0.72461		39868	0.46147		31868	0.00936		105.438	0.00162		105.435	0.00184		105.438	0.00187		105.424	0.00141		105.416	0.00232		105.36	0.00083538
38869	0.19327		38869	0.19327		38869	0.27401		38869	0.68148		39869	0.46227		31869	0.00962		105.441	0.00147		105.438	0.00218		105.441	0.00248		105.427	0.00181		105.419	0.00223		105.363	0.000881029
38870	0.20708		38870	0.20708		38870	0.24832		38870	0.59802		39870	0.4497		31870	0.00925		105.444	0.00172		105.441	0.00236		105.444	0.00256		105.43	0.00126		105.422	0.00189		105.366	0.000762341
38871	0.22246		38871	0.22246		38871	0.21139		38871	0.52398		39871	0.43466		31871	0.00833		105.446	0.00189		105.444	0.00257		105.446	0.00307		105.433	0.000864168		105.425	0.00178		105.369	0.000821685
38872	0.23511		38872	0.23511		38872	0.18081		38872	0.50077		39872	0.41591		31872	0.00723		105.449	0.00153		105.446	0.0022		105.449	0.00266		105.436	0.000785608		105.428	0.00169		105.372	0.000693867
38873	0.23676		38873	0.23676		38873	0.15974		38873	0.54371		39873	0.39061		31873	0.00636		105.452	0.00135		105.449	0.00194		105.452	0.00248		105.439	0.00102		105.431	0.00175		105.375	0.000629959
38874	0.22275		38874	0.22275		38874	0.14662		38874	0.63795		39874	0.37175		31874	0.00595		105.455	0.00108		105.452	0.00186		105.455	0.00199		105.442	0.00134		105.434	0.00169		105.378	0.000707562
38875	0.19998		38875	0.19998		38875	0.14711		38875	0.76026		39875	0.38027		31875	0.00594		105.458	0.00135		105.455	0.00197		105.458	0.00199		105.445	0.0011		105.437	0.00155		105.381	0.000903854
38876	0.18426		38876	0.18426		38876	0.1655		38876	0.88882		39876	0.4256		31876	0.00607		105.461	0.00158		105.458	0.00174		105.461	0.00199		105.448	0.00204		105.44	0.00221		105.383	0.00101
38877	0.18855		38877	0.18855		38877	0.19692		38877	0.99039		39877	0.49287		31877	0.00622		105.464	0.00199		105.461	0.00202		105.464	0.00234		105.451	0.0022		105.443	0.00239		105.386	0.00114
38878	0.20968		38878	0.20968		38878	0.2319		38878	1.0376		39878	0.54467		31878	0.00653		105.467	0.00155		105.464	0.00238		105.467	0.00277		105.454	0.00181		105.446	0.00264		105.389	0.00102
38879	0.23109		38879	0.23109		38879	0.26355		38879	1.04545		39879	0.55249		31879	0.00714		105.47	0.00123		105.467	0.00213		105.47	0.00315		105.457	0.00149		105.449	0.0028		105.392	0.000812555
38880	0.24416		38880	0.24416		38880	0.28696		38880	1.05669		39880	0.51837		31880	0.00786		105.473	0.00131		105.47	0.00145		105.473	0.00325		105.46	0.00204		105.452	0.0028		105.395	0.000593439
38881	0.25358		38881	0.25358		38881	0.29482		38881	1.09113		39881	0.46357		31881	0.00834		105.476	0.00152		105.473	0.00143		105.476	0.00273		105.463	0.00275		105.455	0.00298		105.398	0.000680173
38882	0.25993		38882	0.25993		38882	0.28415		38882	1.12638		39882	0.4109		31882	0.00852		105.479	0.00209		105.476	0.00189		105.479	0.00262		105.466	0.00244		105.458	0.00301		105.401	0.000876464
38883	0.25555		38883	0.25555		38883	0.26573		38883	1.12282		39883	0.37517		31883	0.00875		105.482	0.00236		105.479	0.00148		105.482	0.00228		105.469	0.00267		105.461	0.00278		105.404	0.000725822
38884	0.23827		38884	0.23827		38884	0.25685		38884	1.06016		39884	0.36934		31884	0.00942		105.485	0.00212		105.482	0.0015		105.485	0.00254		105.472	0.00306		105.464	0.0028		105.407	0.000803426
38885	0.21072		38885	0.21072		38885	0.25912		38885	0.94141		39885	0.40399		31885	0.01068		105.488	0.00136		105.485	0.00159		105.488	0.00297		105.475	0.00385		105.467	0.00267		105.41	0.000830815
38886	0.17484		38886	0.17484		38886	0.25643		38886	0.77877		39886	0.47021		31886	0.0123		105.491	0.00179		105.488	0.00199		105.491	0.00252		105.477	0.00369		105.47	0.00207		105.413	0.000899289
38887	0.1395		38887	0.1395		38887	0.24163		38887	0.61013		39887	0.53581		31887	0.01351		105.494	0.00217		105.491	0.0021		105.494	0.00151		105.48	0.00668		105.473	0.00262		105.416	0.000858205
38888	0.11638		38888	0.11638		38888	0.22136		38888	0.49549		39888	0.56711		31888	0.01381		105.497	0.0019		105.494	0.0022		105.497	0.0022		105.483	0.00534		105.475	0.00269		105.419	0.00084451
38889	0.10944		38889	0.10944		38889	0.20032		38889	0.47386		39889	0.55011		31889	0.01355		105.5	0.00153		105.497	0.00187		105.5	0.00271		105.486	0.00526		105.478	0.00305		105.422	0.00080799
38890	0.11515		38890	0.11515		38890	0.18117		38890	0.54596		39890	0.49268		31890	0.01295		105.502	0.00179		105.5	0.00182		105.502	0.00248		105.489	0.00275		105.481	0.00251		105.425	0.000881029
38891	0.12367		38891	0.12367		38891	0.16628		38891	0.67114		39891	0.42057		31891	0.01161		105.505	0.00175		105.502	0.00161		105.505	0.00197		105.492	0.00196		105.484	0.00257		105.428	0.000839945
38892	0.12413		38892	0.12413		38892	0.15625		38892	0.78021		39892	0.3671		31892	0.00954		105.508	0.00106		105.505	0.00233		105.508	0.00236		105.495	0.0011		105.487	0.00239		105.431	0.000657348
38893	0.11449		38893	0.11449		38893	0.15128		38893	0.82846		39893	0.34506		31893	0.00749		105.511	0.000825694		105.508	0.00275		105.511	0.0023		105.498	0.00165		105.49	0.00246		105.434	0.000666478
38894	0.10307		38894	0.10307		38894	0.15251		38894	0.83073		39894	0.33457		31894	0.00614		105.514	0.00101		105.511	0.00299		105.514	0.00218		105.501	0.0022		105.493	0.00214		105.437	0.000721257
38895	0.10196		38895	0.10196		38895	0.1642		38895	0.83574		39895	0.32064		31895	0.00547		105.517	0.0016		105.514	0.00337		105.517	0.00201		105.504	0.00259		105.496	0.00216		105.44	0.000730387
38896	0.11964		38896	0.11964		38896	0.18933		38896	0.86685		39896	0.31654		31896	0.00523		105.52	0.00226		105.517	0.00264		105.52	0.0024		105.507	0.00291		105.499	0.0013		105.442	0.000839945
38897	0.15391		38897	0.15391		38897	0.22124		38897	0.901		39897	0.3348		31897	0.00536		105.523	0.00238		105.52	0.00247		105.523	0.00275		105.51	0.00212		105.502	0.00169		105.445	0.00083538
38898	0.18755		38898	0.18755		38898	0.24348		38898	0.9105		39898	0.3699		31898	0.00603		105.526	0.00224		105.523	0.00216		105.526	0.00291		105.513	0.00118		105.505	0.00239		105.448	0.00083538
38899	0.19899		38899	0.19899		38899	0.24396		38899	0.88569		39899	0.40659		31899	0.00727		105.529	0.00227		105.526	0.00212		105.529	0.00254		105.516	0.000549925		105.508	0.00232		105.451	0.000885594
38900	0.18417		38900	0.18417		38900	0.23033		38900	0.81416		39900	0.42316		31900	0.00878		105.532	0.00216		105.529	0.00236		105.532	0.0022		105.519	0.000942729		105.511	0.00212		105.454	0.00085364
38901	0.16129		38901	0.16129		38901	0.22028		38901	0.69428		39901	0.40273		31901	0.01003		105.535	0.00179		105.532	0.0021		105.535	0.00175		105.522	0.000785608		105.514	0.00253		105.457	0.000830815
38902	0.15479		38902	0.15479		38902	0.21942		38902	0.56569		39902	0.35389		31902	0.01034		105.538	0.00194		105.535	0.00181		105.538	0.00201		105.525	0.000785608		105.517	0.00269		105.46	0.000725822
38903	0.17791		38903	0.17791		38903	0.21977		38903	0.47333		39903	0.30427		31903	0.00949		105.541	0.00179		105.538	0.00168		105.541	0.0023		105.528	0.000392804		105.52	0.00285		105.463	0.00083538
38904	0.22414		38904	0.22414		38904	0.21729		38904	0.41916		39904	0.27392		31904	0.00822		105.544	0.00155		105.541	0.002		105.544	0.00264		105.531	0.000942729		105.523	0.00358		105.466	0.00084451
38905	0.26579		38905	0.26579		38905	0.21717		38905	0.38203		39905	0.26904		31905	0.00739		105.547	0.00111		105.544	0.00199		105.547	0.00264		105.534	0.00126		105.526	0.00305		105.469	0.000871899
38906	0.26687		38906	0.26687		38906	0.21764		38906	0.35577		39906	0.28687		31906	0.00725		105.55	0.00169		105.547	0.00207		105.55	0.00256		105.537	0.00134		105.529	0.00253		105.472	0.000830815
38907	0.22052		38907	0.22052		38907	0.20906		38907	0.34977		39907	0.3126		31907	0.00761		105.553	0.00199		105.55	0.00213		105.553	0.00216		105.539	0.00118		105.532	0.00285		105.475	0.000771471
38908	0.16486		38908	0.16486		38908	0.19341		38908	0.36371		39908	0.33022		31908	0.00831		105.556	0.00224		105.553	0.00199		105.556	0.00232		105.542	0.00259		105.534	0.0031		105.478	0.000707562
38909	0.142		38909	0.142		38909	0.18375		38909	0.37669		39909	0.34257		31909	0.00947		105.559	0.00204		105.556	0.00241		105.559	0.0022		105.545	0.00291		105.537	0.00283		105.481	0.000693867
38910	0.15927		38910	0.15927		38910	0.18561		38910	0.37461		39910	0.35756		31910	0.01123		105.562	0.00194		105.559	0.0028		105.562	0.00409		105.548	0.00291		105.54	0.00189		105.484	0.000730387
38911	0.19273		38911	0.19273		38911	0.19266		38911	0.37585		39911	0.36374		31911	0.01352		105.564	0.0018		105.562	0.00241		105.564	0.00484		105.551	0.00134		105.543	0.00251		105.487	0.000972327
38912	0.21205		38912	0.21205		38912	0.19734		38912	0.40591		39912	0.35103		31912	0.01609		105.567	0.00165		105.564	0.00252		105.567	0.00488		105.554	0.00134		105.546	0.00289		105.49	0.00102
38913	0.20424		38913	0.20424		38913	0.19965		38913	0.45326		39913	0.33483		31913	0.01835		105.57	0.00125		105.567	0.00259		105.57	0.00262		105.557	0.0011		105.549	0.00292		105.493	0.000885594
38914	0.17891		38914	0.17891		38914	0.20692		38914	0.47733		39914	0.3313		31914	0.01943		105.573	0.00115		105.57	0.00231		105.573	0.00183		105.56	0.0011		105.552	0.00251		105.496	0.00083538
38915	0.15247		38915	0.15247		38915	0.21975		38915	0.46033		39915	0.33381		31915	0.01893		105.576	0.00155		105.573	0.00226		105.576	0.0024		105.563	0.000628486		105.555	0.00164		105.499	0.000899289
38916	0.13178		38916	0.13178		38916	0.22369		38916	0.42979		39916	0.32849		31916	0.01737		105.579	0.00187		105.576	0.00223		105.579	0.00224		105.566	0.000392804		105.558	0.00157		105.502	0.000931243
38917	0.11646		38917	0.11646		38917	0.21038		38917	0.42668		39917	0.31222		31917	0.01614		105.582	0.00224		105.579	0.00212		105.582	0.00248		105.569	0.000314243		105.561	0.00214		105.504	0.000862769
38918	0.10812		38918	0.10812		38918	0.19146		38918	0.4642		39918	0.28732		31918	0.01645		105.585	0.00217		105.582	0.00194		105.585	0.0014		105.572	0.000707047		105.564	0.00253		105.507	0.000926678
38919	0.10953		38919	0.10953		38919	0.18052		38919	0.52808		39919	0.25476		31919	0.0178		105.588	0.00214		105.585	0.00163		105.588	0.00187		105.575	0.00251		105.567	0.00292		105.51	0.00104
38920	0.12032		38920	0.12032		38920	0.17937		38920	0.60243		39920	0.22047		31920	0.0185		105.591	0.00169		105.588	0.00156		105.591	0.00279		105.578	0.00299		105.57	0.0028		105.513	0.000912984
38921	0.13492		38921	0.13492		38921	0.18031		38921	0.66315		39921	0.19461		31921	0.01767		105.594	0.00123		105.591	0.00173		105.594	0.00325		105.581	0.00212		105.573	0.00205		105.516	0.000912984
38922	0.14572		38922	0.14572		38922	0.17228		38922	0.67644		39922	0.18162		31922	0.01576		105.597	0.00206		105.594	0.0019		105.597	0.00342		105.584	0.00212		105.576	0.00157		105.519	0.000794296
38923	0.15011		38923	0.15011		38923	0.14948		38923	0.64658		39923	0.18029		31923	0.01362		105.6	0.00204		105.597	0.00233		105.6	0.00187		105.587	0.0022		105.579	0.00159		105.522	0.000903854
38924	0.15044		38924	0.15044		38924	0.1179		38924	0.61994		39924	0.19005		31924	0.01184		105.603	0.00174		105.6	0.00352		105.603	0.00238		105.59	0.00173		105.582	0.00157		105.525	0.00111
38925	0.14606		38925	0.14606		38925	0.09049		38925	0.61514		39925	0.20792		31925	0.01045		105.606	0.00276		105.603	0.00309		105.606	0.00305		105.593	0.000549925		105.585	0.00175		105.528	0.00103
38926	0.13548		38926	0.13548		38926	0.07521		38926	0.5966		39926	0.22465		31926	0.00931		105.609	0.00317		105.606	0.00293		105.609	0.00348		105.596	0.000707047		105.588	0.00219		105.531	0.00084451
38927	0.12778		38927	0.12778		38927	0.07162		38927	0.53543		39927	0.23248		31927	0.0086		105.612	0.00293		105.609	0.00164		105.612	0.00309		105.599	0.000942729		105.591	0.00253		105.534	0.000730387
38928	0.13702		38928	0.13702		38928	0.07585		38928	0.45561		39928	0.23043		31928	0.0084		105.615	0.00184		105.612	0.00176		105.615	0.00222		105.601	0.00173		105.594	0.00196		105.537	0.000712127
38929	0.16384		38929	0.16384		38929	0.08448		38929	0.39785		39929	0.22236		31929	0.00845		105.618	0.00169		105.615	0.00164		105.618	0.0022		105.604	0.00173		105.597	0.00191		105.54	0.000716692
38930	0.19085		38930	0.19085		38930	0.09339		38930	0.37461		39930	0.21788		31930	0.00833		105.621	0.00209		105.618	0.00189		105.621	0.0024		105.607	0.00134		105.6	0.00235		105.543	0.000789731
38931	0.20012		38931	0.20012		38931	0.09651		38931	0.37003		39931	0.22635		31931	0.00763		105.624	0.00241		105.621	0.00212		105.624	0.00313		105.61	0.0011		105.602	0.00194		105.546	0.000912984
38932	0.19484		38932	0.19484		38932	0.0915		38932	0.35798		39932	0.2456		31932	0.00651		105.626	0.00244		105.624	0.00179		105.626	0.00348		105.613	0.0011		105.605	0.00219		105.549	0.000912984
38933	0.19206		38933	0.19206		38933	0.08338		38933	0.32712		39933	0.26297		31933	0.00571		105.629	0.00174		105.626	0.00181		105.629	0.00313		105.616	0.00236		105.608	0.00285		105.552	0.000785166
38934	0.19821		38934	0.19821		38934	0.07863		38934	0.29477		39934	0.26849		31934	0.00562		105.632	0.00214		105.629	0.0021		105.632	0.00279		105.619	0.00204		105.611	0.00294		105.555	0.000762341
38935	0.20896		38935	0.20896		38935	0.08179		38935	0.28942		39935	0.26287		31935	0.00595		105.635	0.00231		105.632	0.0021		105.635	0.00352		105.622	0.00196		105.614	0.00264		105.558	0.000931243
38936	0.22235		38936	0.22235		38936	0.09831		38936	0.32319		39936	0.25149		31936	0.0063		105.638	0.00249		105.635	0.00228		105.638	0.00372		105.625	0.00338		105.617	0.00248		105.561	0.000935808
38937	0.23912		38937	0.23912		38937	0.13578		38937	0.38081		39937	0.2366		31937	0.00653		105.641	0.00278		105.638	0.00174		105.641	0.00342		105.628	0.00385		105.62	0.00232		105.564	0.000899289
38938	0.25654		38938	0.25654		38938	0.19406		38938	0.43557		39938	0.21473		31938	0.00661		105.644	0.00254		105.641	0.00182		105.644	0.00336		105.631	0.00314		105.623	0.00239		105.567	0.000830815
38939	0.2699		38939	0.2699		38939	0.25188		38939	0.47494		39939	0.18374		31939	0.00653		105.647	0.00239		105.644	0.00161		105.647	0.00201		105.634	0.00149		105.626	0.00237		105.57	0.000903854
38940	0.28203		38940	0.28203		38940	0.28267		38940	0.50036		39940	0.15397		31940	0.00626		105.65	0.00209		105.647	0.002		105.65	0.00214		105.637	0.00134		105.629	0.00237		105.572	0.000976892
38941	0.30383		38941	0.30383		38941	0.28429		38941	0.50392		39941	0.14114		31941	0.0058		105.653	0.00204		105.65	0.00203		105.653	0.00197		105.64	0.00165		105.632	0.00214		105.575	0.000894724
38942	0.34189		38942	0.34189		38942	0.2733		38942	0.47229		39942	0.15039		31942	0.00549		105.656	0.00148		105.653	0.00212		105.656	0.00187		105.643	0.00157		105.635	0.0023		105.578	0.000744082
38943	0.38948		38943	0.38948		38943	0.26289		38943	0.42268		39943	0.17302		31943	0.00576		105.659	0.00174		105.656	0.00199		105.659	0.00212		105.646	0.00141		105.638	0.00169		105.581	0.000520401
38944	0.42804		38944	0.42804		38944	0.25555		38944	0.39904		39944	0.19236		31944	0.00633		105.662	0.00204		105.659	0.00213		105.662	0.00275		105.649	0.00141		105.641	0.00175		105.584	0.00056605
38945	0.44602		38945	0.44602		38945	0.24588		38945	0.42024		39945	0.19431		31945	0.00654		105.665	0.00162		105.662	0.00177		105.665	0.00266		105.652	0.000942729		105.644	0.00228		105.587	0.000730387
38946	0.45604		38946	0.45604		38946	0.23147		38946	0.45946		39946	0.17935		31946	0.00608		105.668	0.00167		105.665	0.00143		105.668	0.00226		105.655	0.0011		105.647	0.00271		105.59	0.000949503
38947	0.47255		38947	0.47255		38947	0.21809		38947	0.47753		39947	0.16308		31947	0.00528		105.671	0.00209		105.668	0.00129		105.671	0.00234		105.658	0.000785608		105.65	0.0036		105.593	0.000972327
38948	0.47774		38948	0.47774		38948	0.20878		38948	0.45921		39948	0.15823		31948	0.00471		105.674	0.00175		105.671	0.00158		105.674	0.00268		105.66	0.000942729		105.653	0.00367		105.596	0.000912984
38949	0.43987		38949	0.43987		38949	0.19956		38949	0.42049		39949	0.16099		31949	0.00458		105.677	0.0014		105.674	0.00186		105.677	0.00299		105.663	0.000235682		105.656	0.00435		105.599	0.000899289
38950	0.36168		38950	0.36168		38950	0.18745		38950	0.38794		39950	0.16201		31950	0.00478		105.68	0.0017		105.677	0.00187		105.68	0.00283		105.666	0.000471365		105.659	0.00335		105.602	0.000839945
38951	0.27999		38951	0.27999		38951	0.17127		38951	0.37024		39951	0.16037		31951	0.00526		105.683	0.00192		105.68	0.00179		105.683	0.00303		105.669	0.00102		105.662	0.00324		105.605	0.000766906
38952	0.22406		38952	0.22406		38952	0.15118		38952	0.35624		39952	0.16023		31952	0.006		105.686	0.00222		105.683	0.00187		105.686	0.00216		105.672	0.00346		105.665	0.00324		105.608	0.000725822
38953	0.19753		38953	0.19753		38953	0.13224		38953	0.33125		39953	0.16299		31953	0.00694		105.689	0.00227		105.686	0.00166		105.689	0.0025		105.675	0.00432		105.667	0.00312		105.611	0.000776036
38954	0.19143		38954	0.19143		38954	0.12032		38954	0.29147		39954	0.16657		31954	0.00817		105.692	0.00209		105.689	0.00164		105.692	0.00281		105.678	0.00393		105.67	0.00285		105.614	0.000981457
38955	0.19842		38955	0.19842		38955	0.11846		38955	0.25288		39955	0.16695		31955	0.00973		105.695	0.00201		105.692	0.00189		105.695	0.0034		105.681	0.00228		105.673	0.00198		105.617	0.00105
38956	0.21483		38956	0.21483		38956	0.12981		38956	0.23529		39956	0.16103		31956	0.01122		105.697	0.00189		105.695	0.0019		105.697	0.00342		105.684	0.00173		105.676	0.00146		105.62	0.00123
38957	0.23555		38957	0.23555		38957	0.15521		38957	0.24151		39957	0.14924		31957	0.01203		105.7	0.00147		105.697	0.00215		105.7	0.00336		105.687	0.00157		105.679	0.00173		105.623	0.00123
38958	0.25377		38958	0.25377		38958	0.18715		38958	0.26393		39958	0.13536		31958	0.01209		105.703	0.00113		105.7	0.0022		105.703	0.00254		105.69	0.00102		105.682	0.00248		105.626	0.00115
38959	0.27183		38959	0.27183		38959	0.21499		38959	0.29274		39959	0.12382		31959	0.01186		105.706	0.00113		105.703	0.00216		105.706	0.00264		105.693	0.00102		105.685	0.00278		105.629	0.000931243
38960	0.29762		38960	0.29762		38960	0.23158		38960	0.31887		39960	0.11508		31960	0.01146		105.709	0.00121		105.706	0.00225		105.709	0.00275		105.696	0.00377		105.688	0.00246		105.632	0.000762341
38961	0.32068		38961	0.32068		38961	0.23079		38961	0.3468		39961	0.10507		31961	0.01067		105.712	0.00147		105.709	0.00212		105.712	0.00319		105.699	0.00416		105.691	0.00253		105.634	0.000643653
38962	0.3185		38962	0.3185		38962	0.2129		38962	0.39329		39962	0.09167		31962	0.0095		105.715	0.00157		105.712	0.00285		105.715	0.00323		105.702	0.00377		105.694	0.00257		105.637	0.000762341
38963	0.28963		38963	0.28963		38963	0.18831		38963	0.4582		39963	0.07946		31963	0.00827		105.718	0.0018		105.715	0.00251		105.718	0.00271		105.705	0.00173		105.697	0.00255		105.64	0.000903854
38964	0.25542		38964	0.25542		38964	0.16557		38964	0.51167		39964	0.07569		31964	0.00752		105.721	0.00172		105.718	0.00208		105.721	0.00203		105.708	0.00228		105.7	0.00228		105.643	0.000999717
38965	0.237		38965	0.237		38965	0.1466		38965	0.52398		39965	0.08261		31965	0.00762		105.724	0.00135		105.721	0.00192		105.724	0.00232		105.711	0.00181		105.703	0.00248		105.646	0.000972327
38966	0.24713		38966	0.24713		38966	0.13409		38966	0.48818		39966	0.09541		31966	0.00838		105.727	0.00155		105.724	0.00213		105.727	0.00295		105.714	0.00149		105.706	0.00239		105.649	0.000881029
38967	0.28874		38967	0.28874		38967	0.1333		38967	0.41831		39967	0.10683		31967	0.00923		105.73	0.00153		105.727	0.00306		105.73	0.0026		105.717	0.00244		105.709	0.00216		105.652	0.000858205
38968	0.3448		38968	0.3448		38968	0.14749		38968	0.33907		39968	0.11466		31968	0.00976		105.733	0.00118		105.73	0.00324		105.733	0.0022		105.72	0.00267		105.712	0.00232		105.655	0.000812555
38969	0.38268		38969	0.38268		38969	0.17212		38969	0.26441		39969	0.1222		31969	0.00982		105.736	0.00116		105.733	0.00309		105.736	0.00218		105.723	0.00283		105.715	0.00276		105.658	0.000766906
38970	0.38456		38970	0.38456		38970	0.19227		38970	0.199		39970	0.12925		31970	0.00937		105.739	0.00143		105.736	0.00225		105.739	0.00218		105.725	0.00126		105.718	0.00342		105.661	0.000702997
38971	0.35966		38971	0.35966		38971	0.19162		38971	0.15409		39971	0.13196		31971	0.00842		105.742	0.00131		105.739	0.00221		105.742	0.00281		105.728	0.000785608		105.721	0.00276		105.664	0.000716692
38972	0.32653		38972	0.32653		38972	0.1693		38972	0.13998		39972	0.13043		31972	0.00695		105.745	0.00118		105.742	0.00216		105.745	0.00242		105.731	0.00126		105.724	0.00262		105.667	0.00084451
38973	0.30123		38973	0.30123		38973	0.14318		38973	0.15437		39973	0.12696		31973	0.0052		105.748	0.00152		105.745	0.00234		105.748	0.00289		105.734	0.00236		105.727	0.00162		105.67	0.000995152
38974	0.29315		38974	0.29315		38974	0.13354		38974	0.18354		39974	0.12254		31974	0.00372		105.751	0.00184		105.748	0.002		105.751	0.00327		105.737	0.00181		105.73	0.00221		105.673	0.000972327
38975	0.29986		38975	0.29986		38975	0.14683		38975	0.2097		39975	0.1179		31975	0.0029		105.754	0.0019		105.751	0.00236		105.754	0.00295		105.74	0.00134		105.732	0.00262		105.676	0.00080799
38976	0.30926		38976	0.30926		38976	0.17128		38976	0.22086		39976	0.11066		31976	0.0028		105.757	0.00185		105.754	0.00195		105.757	0.00236		105.743	0.000628486		105.735	0.00262		105.679	0.000803426
38977	0.30994		38977	0.30994		38977	0.18909		38977	0.21856		39977	0.09487		31977	0.00329		105.76	0.0014		105.757	0.00189		105.76	0.00222		105.746	0.00118		105.738	0.00182		105.682	0.00102
38978	0.29639		38978	0.29639		38978	0.19746		38978	0.21646		39978	0.07133		31978	0.00408		105.762	0.0016		105.76	0.00127		105.762	0.0025		105.749	0.00134		105.741	0.00189		105.685	0.00104
38979	0.26828		38979	0.26828		38979	0.20766		38979	0.22344		39979	0.04932		31979	0.00478		105.765	0.00189		105.762	0.00148		105.765	0.00382		105.752	0.00204		105.744	0.00205		105.688	0.000931243
38980	0.2356		38980	0.2356		38980	0.22294		38980	0.23286		39980	0.03472		31980	0.00523		105.768	0.00194		105.765	0.00179		105.768	0.0038		105.755	0.00244		105.747	0.00194		105.691	0.000981457
38981	0.22071		38981	0.22071		38981	0.23214		38981	0.23597		39981	0.02655		31981	0.00558		105.771	0.00207		105.768	0.00223		105.771	0.00327		105.758	0.00267		105.75	0.00191		105.694	0.000908419
38982	0.24632		38982	0.24632		38982	0.22519		38982	0.22898		39982	0.02238		31982	0.00591		105.774	0.00192		105.771	0.00228		105.774	0.00279		105.761	0.00196		105.753	0.00257		105.697	0.000890159
38983	0.32249		38983	0.32249		38983	0.20674		38983	0.20754		39983	0.02054		31983	0.00624		105.777	0.00202		105.774	0.00205		105.777	0.00226		105.764	0.00181		105.756	0.00235		105.699	0.00101
38984	0.43663		38984	0.43663		38984	0.1941		38984	0.17394		39984	0.01972		31984	0.00657		105.78	0.00254		105.777	0.00184		105.78	0.00201		105.767	0.000785608		105.759	0.00253		105.702	0.00101
38985	0.54299		38985	0.54299		38985	0.20127		38985	0.14348		39985	0.01895		31985	0.00676		105.783	0.00251		105.78	0.00169		105.783	0.00273		105.77	0.00134		105.762	0.00317		105.705	0.000940373
38986	0.58782		38986	0.58782		38986	0.22674		38986	0.1323		39986	0.01756		31986	0.00662		105.786	0.00182		105.783	0.00205		105.786	0.00275		105.773	0.00157		105.765	0.00346		105.708	0.000876464
38987	0.56376		38987	0.56376		38987	0.26048		38987	0.14241		39987	0.01556		31987	0.0061		105.789	0.00123		105.786	0.00286		105.789	0.00273		105.776	0.00204		105.768	0.00264		105.711	0.000926678
38988	0.50905		38988	0.50905		38988	0.29973		38988	0.1605		39988	0.01408		31988	0.00534		105.792	0.000859396		105.789	0.00329		105.792	0.00277		105.779	0.00212		105.771	0.0021		105.714	0.000981457
38989	0.45906		38989	0.45906		38989	0.34606		38989	0.17013		39989	0.01402		31989	0.00459		105.795	0.00128		105.792	0.00311		105.795	0.00321		105.782	0.00189		105.774	0.00185		105.717	0.000944938
38990	0.4181		38990	0.4181		38990	0.38213		38990	0.1665		39990	0.0145		31990	0.00414		105.798	0.00142		105.795	0.002		105.798	0.00279		105.785	0.00118		105.777	0.00171		105.72	0.000967763
38991	0.37233		38991	0.37233		38991	0.38366		38991	0.15812		39991	0.01399		31991	0.00426		105.801	0.00221		105.798	0.00163		105.801	0.00244		105.788	0.00118		105.78	0.0023		105.723	0.000986022
38992	0.32313		38992	0.32313		38992	0.35674		38992	0.15298		39992	0.0129		31992	0.00493		105.804	0.00238		105.801	0.00177		105.804	0.00297		105.79	0.000864168		105.783	0.0026		105.726	0.00085364
38993	0.28699		38993	0.28699		38993	0.3234		38993	0.14959		39993	0.01327		31993	0.0057		105.807	0.00224		105.804	0.00221		105.807	0.00338		105.793	0.000549925		105.786	0.00264		105.729	0.000753211
38994	0.2727		38994	0.2727		38994	0.29154		38994	0.14636		39994	0.01606		31994	0.0061		105.81	0.00216		105.807	0.00257		105.81	0.00338		105.796	0.00126		105.789	0.00162		105.732	0.000739517
38995	0.27887		38995	0.27887		38995	0.25953		38995	0.1492		39995	0.01952		31995	0.00606		105.813	0.00174		105.81	0.00239		105.813	0.00291		105.799	0.00181		105.791	0.00171		105.735	0.000689303
38996	0.29825		38996	0.29825		38996	0.22871		38996	0.1611		39996	0.02096		31996	0.00573		105.816	0.00158		105.813	0.00229		105.816	0.00301		105.802	0.00267		105.794	0.00207		105.738	0.000739517
[truncated: 309,588+ more rows]
