# Supplementary material for: Halogenation of tyrosine perturbs large-scale protein self-organization
Source: Nat Commun. 2022 Aug 17;13:4843. doi: 10.1038/s41467-022-32535-2 (PMC9385671; doi:10.1038/s41467-022-32535-2)
Supplement: Supplementary file 7 — Source data [file 41467_2022_32535_MOESM7_ESM.zip › source data/Supplementary Figure 4.xlsx]

## Sheet: Sheet1
Deconvoluted MS spectra																				Non-deconvoluted MS spectra
Wild type FtsZ-YFP-mts			FtsZ(Y222ClY)-YFP-mts			FtsZ(Y222Cl2Y)-YFP-mts			FtsZ(Y222BrY)-YFP-mts			FtsZ(Y222Br2Y)-YFP-mts			FtsZ(Y222IY)-YFP-mts			FtsZ(Y222I2Y)-YFP-mts		Wild type FtsZ-YFP-mts			FtsZ(Y222ClY)-YFP-mts			FtsZ(Y222Cl2Y)-YFP-mts			FtsZ(Y222BrY)-YFP-mts			FtsZ(Y222Br2Y)-YFP-mts			FtsZ(Y222IY)-YFP-mts			FtsZ(Y222I2Y)-YFP-mts
Mass (Daltons)	Relative Abundance (%)		Mass (Daltons)	Relative Abundance (%)		Mass (Daltons)	Relative Abundance (%)		Mass (Daltons)	Relative Abundance (%)		Mass (Daltons)	Relative Abundance (%)		Mass (Daltons)	Relative Abundance (%)		Mass (Daltons)	Relative Abundance (%)	m/z	Relative Intensity		m/z	Relative Intensity		m/z	Relative Intensity		m/z	Relative Intensity		m/z	Relative Intensity		m/z	Relative Intensity		m/z	Relative Intensity
65000	3.87119e-07		60000	0.01975		63000	0		65000	0		65000	1.9355e-06		65000	0		65000	0	500.004	0.00289		500	0.00472		500.001	0.00496		500.004	0.00247		500.012	0.000478952		500.004	0.00278		500.004	0.00496
65001	5.33698e-06		60000.1	0.01949		63001	7.21905e-07		65001	6.53338e-06		65001	3.49618e-06		65001	3.16673e-06		65001	6.42463e-06	500.01	0.00258		500.007	0.00352		500.008	0.00427		500.01	0.00178		500.019	0.000419547		500.01	0.00346		500.01	0.0053
65002	1.1833e-05		60000.2	0.01923		63002	1.54116e-06		65002	1.59392e-05		65002	4.92312e-06		65002	7.44456e-06		65002	1.40559e-05	500.017	0.0024		500.013	0.0042		500.014	0.00329		500.017	0.00154		500.025	0.000775977		500.017	0.00312		500.017	0.00444
65003	2.08352e-05		60000.3	0.01897		63003	2.45794e-06		65003	3.1103e-05		65003	6.09655e-06		65003	1.38517e-05		65003	2.30348e-05	500.023	0.00189		500.02	0.00969		500.021	0.00297		500.023	0.00327		500.031	0.00101		500.023	0.00321		500.023	0.00478
65004	3.18697e-05		60000.4	0.01872		63004	3.34803e-06		65004	5.44791e-05		65004	7.26378e-06		65004	2.3348e-05		65004	3.23915e-05	500.029	0.00274		500.026	0.01175		500.027	0.00153		500.029	0.00528		500.038	0.000787115		500.029	0.00236		500.029	0.00512
65005	4.35562e-05		60000.5	0.01846		63005	4.08018e-06		65005	8.87868e-05		65005	8.97054e-06		65005	3.74425e-05		65005	4.16519e-05	500.036	0.00287		500.033	0.00823		500.034	0.00186		500.036	0.00461		500.044	0.000508655		500.036	0.00202		500.036	0.00419
65006	5.44864e-05		60000.6	0.01821		63006	4.56644e-06		65006	0.00013539		65006	1.16629e-05		65006	5.77089e-05		65006	5.1142e-05	500.042	0.00304		500.039	0.00977		500.04	0.00186		500.042	0.00333		500.051	0.000523506		500.042	0.00266		500.042	0.00259
65007	6.3247e-05		60000.7	0.01796		63007	4.72694e-06		65007	0.000188719		65007	1.57212e-05		65007	8.41976e-05		65007	6.0532e-05	500.049	0.00267		500.045	0.00626		500.046	0.0026		500.049	0.00217		500.057	0.000534644		500.049	0.0023		500.049	0.00329
65008	7.00217e-05		60000.8	0.01771		63008	4.58339e-06		65008	0.000236273		65008	2.12025e-05		65008	0.000116767		65008	6.98027e-05	500.055	0.002		500.052	0.006		500.053	0.00241		500.055	0.00217		500.064	0.000568059		500.055	0.00197		500.055	0.00363
65009	7.76113e-05		60000.9	0.01747		63009	4.32848e-06		65009	0.000265951		65009	2.71165e-05		65009	0.000156511		65009	8.00133e-05	500.062	0.00303		500.058	0.00326		500.059	0.00292		500.062	0.00281		500.07	0.00109		500.062	0.00159		500.062	0.00311
65010	8.94495e-05		60001	0.01722		63010	4.21322e-06		65010	0.000274537		65010	3.18381e-05		65010	0.00020264		65010	9.15236e-05	500.068	0.00299		500.065	0.00454		500.066	0.00329		500.068	0.00379		500.077	0.00099132		500.068	0.00145		500.068	0.00257
65011	0.000107209		60001.1	0.01698		63011	4.41203e-06		65011	0.00027238		65011	3.44483e-05		65011	0.000250246		65011	0.000104593	500.074	0.00363		500.071	0.00532		500.072	0.00413		500.074	0.00388		500.083	0.00128		500.074	0.00136		500.074	0.00221
65012	0.000128523		60001.2	0.01674		63012	5.01094e-06		65012	0.000276823		65012	3.51523e-05		65012	0.000290998		65012	0.000120633	500.081	0.00269		500.077	0.01303		500.079	0.00334		500.081	0.00269		500.089	0.0012		500.081	0.00269		500.081	0.00304
65013	0.00014787		60001.3	0.0165		63013	6.03829e-06		65013	0.000301686		65013	3.48654e-05		65013	0.000317207		65013	0.000141339	500.087	0.00217		500.084	0.015		500.085	0.00255		500.087	0.00225		500.096	0.00112		500.087	0.00256		500.087	0.00361
65014	0.000160317		60001.4	0.01627		63014	7.34236e-06		65014	0.000350186		65014	3.48274e-05		65014	0.00032878		65014	0.000168246	500.094	0.00201		500.09	0.01672		500.091	0.00139		500.094	0.00249		500.102	0.000983894		500.094	0.00306		500.094	0.00318
65015	0.000163113		60001.5	0.01603		63015	8.51188e-06		65015	0.000409151		65015	3.62327e-05		65015	0.000331477		65015	0.000202775	500.1	0.00138		500.097	0.0066		500.098	0.00195		500.1	0.00318		500.109	0.00093934		500.1	0.00222		500.1	0.00248
65016	0.000157475		60001.6	0.0158		63016	9.18516e-06		65016	0.000455127		65016	4.00463e-05		65016	0.000328831		65016	0.000247644	500.106	0.00244		500.103	0.00617		500.104	0.00292		500.106	0.00452		500.115	0.00124		500.106	0.00192		500.106	0.00358
65017	0.00014843		60001.7	0.01557		63017	9.33467e-06		65017	0.000470784		65017	4.70404e-05		65017	0.000320981		65017	0.00030896	500.113	0.00299		500.11	0.00592		500.111	0.00348		500.113	0.00364		500.122	0.00148		500.113	0.00214		500.113	0.00433
65018	0.00013967		60001.8	0.01535		63018	9.24327e-06		65018	0.000452995		65018	5.81864e-05		65018	0.000308123		65018	0.000396843	500.119	0.0022		500.116	0.00583		500.117	0.00404		500.119	0.00347		500.128	0.00122		500.119	0.00232		500.119	0.00555
65019	0.000130678		60001.9	0.01512		63019	9.55081e-06		65019	0.000409884		65019	7.41172e-05		65019	0.000291889		65019	0.000518505	500.126	0.00188		500.123	0.00737		500.123	0.00301		500.126	0.00247		500.134	0.00112		500.126	0.00222		500.126	0.00487
65020	0.000119612		60002	0.0149		63020	1.11044e-05		65020	0.000355756		65020	9.32029e-05		65020	0.00027574		65020	0.000664339	500.132	0.00246		500.129	0.00797		500.13	0.00227		500.132	0.00308		500.141	0.000842807		500.132	0.00358		500.132	0.0034
65021	0.000107479		60002.1	0.01468		63021	1.44925e-05		65021	0.00030659		65021	0.000112459		65021	0.000265404		65021	0.000811657	500.139	0.00253		500.135	0.00952		500.136	0.00232		500.139	0.00398		500.147	0.000794541		500.139	0.00341		500.139	0.00223
65022	9.79124e-05		60002.2	0.01446		63022	1.97611e-05		65022	0.000271865		65022	0.000130352		65022	0.000263729		65022	0.000943346	500.145	0.00219		500.142	0.00866		500.143	0.00376		500.145	0.00429		500.154	0.000683157		500.145	0.00441		500.145	0.00349
65023	9.42704e-05		60002.3	0.01424		63023	2.60486e-05		65023	0.000250073		65023	0.00014542		65023	0.000266224		65023	0.00105	500.151	0.00153		500.148	0.00686		500.149	0.0045		500.151	0.00366		500.16	0.000419547		500.151	0.0043		500.151	0.00613
65024	9.88933e-05		60002.4	0.01403		63024	3.15088e-05		65024	0.000236136		65024	0.000154329		65024	0.000267049		65024	0.00113	500.158	0.00247		500.155	0.00309		500.156	0.00376		500.158	0.00307		500.166	0.000445537		500.158	0.00389		500.158	0.0062
65025	0.000111872		60002.5	0.01382		63025	3.46392e-05		65025	0.000227741		65025	0.000155004		65025	0.000263485		65025	0.00117	500.164	0.00339		500.161	0.00352		500.162	0.00283		500.164	0.00323		500.173	0.000857659		500.164	0.00391		500.164	0.00519
65026	0.000129177		60002.6	0.01361		63026	3.54907e-05		65026	0.000225057		65026	0.000149362		65026	0.000253851		65026	0.00117	500.171	0.00353		500.168	0.00326		500.168	0.00241		500.171	0.00347		500.179	0.00101		500.171	0.00461		500.171	0.00259
65027	0.000143506		60002.7	0.0134		63027	3.48602e-05		65027	0.000229683		65027	0.000141562		65027	0.000238153		65027	0.00111	500.177	0.0033		500.174	0.00574		500.175	0.00385		500.177	0.00375		500.186	0.000861371		500.177	0.00384		500.177	0.00151
65028	0.000147787		60002.8	0.01319		63028	3.33869e-05		65028	0.00024167		65028	0.000135596		65028	0.000219759		65028	0.00103	500.184	0.00375		500.18	0.00626		500.181	0.00468		500.184	0.00299		500.192	0.0006089		500.184	0.00331		500.184	0.00232
65029	0.00014051		60002.9	0.01299		63029	3.18153e-05		65029	0.000259061		65029	0.000134729		65029	0.000204176		65029	0.000925636	500.19	0.00469		500.187	0.006		500.188	0.00422		500.19	0.00418		500.199	0.000530931		500.19	0.00185		500.19	0.00352
65030	0.000126764		60003	0.01279		63030	3.09027e-05		65030	0.000279988		65030	0.000140352		65030	0.000195776		65030	0.000822608	500.197	0.00608		500.193	0.0078		500.194	0.00213		500.197	0.00444		500.205	0.000738849		500.197	0.0028		500.197	0.00712
65031	0.000112848		60003.1	0.01259		63031	3.09694e-05		65031	0.000301073		65031	0.000149807		65031	0.00019534		65031	0.000742979	500.203	0.00522		500.2	0.01037		500.201	0.00227		500.203	0.00416		500.211	0.000790828		500.203	0.00367		500.203	0.00789
65032	0.000102526		60003.2	0.01239		63032	3.1728e-05		65032	0.000318188		65032	0.000159483		65032	0.000202236		65032	0.000699611	500.209	0.00386		500.206	0.00935		500.207	0.00209		500.209	0.00424		500.218	0.000894786		500.209	0.00356		500.209	0.00697
65033	9.68884e-05		60003.3	0.0122		63033	3.24886e-05		65033	0.000329574		65033	0.000168894		65033	0.000217028		65033	0.000690997	500.216	0.00312		500.212	0.00917		500.214	0.00227		500.216	0.00504		500.224	0.00107		500.216	0.00298		500.216	0.00489
65034	9.5586e-05		60003.4	0.012		63034	3.2651e-05		65034	0.000337089		65034	0.000176665		65034	0.000241693		65034	0.00070533	500.222	0.00408		500.219	0.01115		500.22	0.00325		500.222	0.00557		500.231	0.00103		500.222	0.00341		500.222	0.00442
65035	9.86677e-05		60003.5	0.01181		63035	3.17866e-05		65035	0.000348213		65035	0.00017977		65035	0.000279519		65035	0.000736761	500.229	0.00472		500.225	0.01295		500.226	0.00274		500.229	0.00505		500.237	0.00117		500.229	0.00448		500.229	0.00462
65036	0.000106728		60003.6	0.01162		63036	2.98131e-05		65036	0.000372879		65036	0.000178802		65036	0.000332166		65036	0.000792969	500.235	0.00495		500.232	0.01115		500.233	0.0038		500.235	0.0055		500.244	0.000809392		500.235	0.0048		500.235	0.006
65037	0.000119715		60003.7	0.01144		63037	2.73578e-05		65037	0.000413336		65037	0.000175717		65037	0.000394768		65037	0.000882614	500.241	0.00501		500.238	0.01063		500.239	0.00325		500.241	0.00756		500.25	0.00105		500.241	0.00565		500.241	0.00845
65038	0.000136043		60003.8	0.01125		63038	2.53236e-05		65038	0.000459446		65038	0.000170787		65038	0.00045419		65038	0.000989751	500.248	0.00496		500.245	0.0084		500.246	0.00598		500.248	0.00812		500.256	0.00107		500.248	0.00655		500.248	0.00891
65039	0.000153366		60003.9	0.01107		63039	2.41141e-05		65039	0.000498103		65039	0.000165795		65039	0.00049583		65039	0.00107	500.254	0.00421		500.251	0.01278		500.252	0.00608		500.254	0.00788		500.263	0.00114		500.254	0.00693		500.254	0.00834
65040	0.000170231		60004	0.01089		63040	2.33573e-05		65040	0.000525761		65040	0.000164635		65040	0.000516497		65040	0.00107	500.261	0.00577		500.257	0.00866		500.259	0.00914		500.261	0.00531		500.269	0.00119		500.261	0.00779		500.261	0.00559
65041	0.000186101		60004.1	0.01071		63041	2.25005e-05		65041	0.000546369		65041	0.000170201		65041	0.000526008		65041	0.000998206	500.267	0.00614		500.264	0.00866		500.265	0.00775		500.267	0.00784		500.276	0.00149		500.267	0.00733		500.267	0.00762
65042	0.000201369		60004.2	0.01053		63042	2.15506e-05		65042	0.000559404		65042	0.000181859		65042	0.000533782		65042	0.000880154	500.274	0.00769		500.27	0.00712		500.271	0.01642		500.274	0.0099		500.282	0.00139		500.274	0.0091		500.274	0.01005
65043	0.00021665		60004.3	0.01036		63043	2.08332e-05		65043	0.000553606		65043	0.000196306		65043	0.000538002		65043	0.000762837	500.28	0.00752		500.277	0.00686		500.278	0.01419		500.28	0.0094		500.289	0.00116		500.28	0.00806		500.28	0.01053
65044	0.000229635		60004.4	0.01019		63044	2.04129e-05		65044	0.000515716		65044	0.00020959		65044	0.000528907		65044	0.000676393	500.286	0.0097		500.283	0.00746		500.284	0.01331		500.286	0.00834		500.295	0.000931915		500.286	0.00716		500.286	0.00992
65045	0.000234721		60004.5	0.01002		63045	2.00175e-05		65045	0.000446732		65045	0.000217233		65045	0.000500461		65045	0.000627933	500.293	0.00913		500.29	0.009		500.291	0.00533		500.293	0.00706		500.301	0.0012		500.293	0.00662		500.293	0.01035
65046	0.000227768		60004.6	0.00985		63046	1.94065e-05		65046	0.000363357		65046	0.000216473		65046	0.000457058		65046	0.000609375	500.299	0.00747		500.296	0.009		500.297	0.00775		500.299	0.00715		500.308	0.000969043		500.299	0.00605		500.299	0.01323
65047	0.000210185		60004.7	0.00968		63047	1.87458e-05		65047	0.000285007		65047	0.00020833		65047	0.000409486		65047	0.000607468	500.306	0.00508		500.303	0.00703		500.303	0.01164		500.306	0.00832		500.314	0.00084652		500.306	0.00567		500.306	0.01145
65048	0.000187973		60004.8	0.00952		63048	1.85327e-05		65048	0.000224107		65048	0.0001962		65048	0.000366445		65048	0.000611974	500.312	0.00632		500.309	0.01252		500.31	0.01336		500.312	0.00829		500.321	0.000664593		500.312	0.00496		500.312	0.01253
65049	0.000168158		60004.9	0.00936		63049	1.92248e-05		65049	0.000184356		65049	0.000185057		65049	0.00033201		65049	0.000620496	500.319	0.00641		500.315	0.0138		500.316	0.0115		500.319	0.00938		500.327	0.0012		500.319	0.00533		500.319	0.01197
65050	0.000155534		60005	0.0092		63050	2.08641e-05		65050	0.000163472		65050	0.000179684		65050	0.000306612		65050	0.000633407	500.325	0.00631		500.322	0.01526		500.323	0.00501		500.325	0.00832		500.334	0.00144		500.325	0.00585		500.325	0.01326
65051	0.000151443		60005.1	0.00904		63051	2.30395e-05		65051	0.000158427		65051	0.000181234		65051	0.000288004		65051	0.000648256	500.332	0.00464		500.328	0.00952		500.329	0.00594		500.332	0.00654		500.34	0.0015		500.332	0.00608		500.332	0.01141
65052	0.000155357		60005.2	0.00888		63052	2.50455e-05		65052	0.000169142		65052	0.0001872		65052	0.000275506		65052	0.000664497	500.338	0.0049		500.335	0.00917		500.336	0.00886		500.338	0.00643		500.346	0.0012		500.338	0.00624		500.338	0.01062
65053	0.000165972		60005.3	0.00873		63053	2.61072e-05		65053	0.000198222		65053	0.000194457		65053	0.000270899		65053	0.000686225	500.344	0.00538		500.341	0.01355		500.342	0.01085		500.344	0.00738		500.353	0.00124		500.344	0.00718		500.344	0.01267
65054	0.000181204		60005.4	0.00858		63054	2.59136e-05		65054	0.000249841		65054	0.000201959		65054	0.000276034		65054	0.000718289	500.351	0.00744		500.348	0.01158		500.349	0.00946		500.351	0.00825		500.359	0.00126		500.351	0.00736		500.351	0.01274
65055	0.000197881		60005.5	0.00843		63055	2.45609e-05		65055	0.000323839		65055	0.000211252		65055	0.00029218		65055	0.000760912	500.357	0.00932		500.354	0.01269		500.355	0.00932		500.357	0.01		500.366	0.00103		500.357	0.00745		500.357	0.01389
65056	0.000211376		60005.6	0.00828		63056	2.22639e-05		65056	0.000409291		65056	0.000223329		65056	0.00031995		65056	0.000803413	500.364	0.0103		500.36	0.01072		500.361	0.00839		500.364	0.01039		500.372	0.00102		500.364	0.00793		500.364	0.01199
65057	0.000218769		60005.7	0.00814		63057	1.98541e-05		65057	0.000490059		65057	0.000235397		65057	0.000359962		65057	0.00082874	500.37	0.00801		500.367	0.01363		500.368	0.00728		500.37	0.00842		500.378	0.00136		500.37	0.00804		500.37	0.01594
65058	0.000222555		60005.8	0.008		63058	1.85906e-05		65058	0.000552974		65058	0.000242566		65058	0.000410642		65058	0.000831792	500.377	0.00432		500.373	0.01518		500.374	0.00496		500.377	0.00561		500.385	0.00146		500.377	0.00713		500.377	0.01504
65059	0.000228858		60005.9	0.00786		63059	1.92258e-05		65059	0.000594257		65059	0.000242805		65059	0.000465566		65059	0.000829131	500.383	0.00382		500.38	0.01295		500.381	0.00659		500.383	0.00635		500.391	0.00125		500.383	0.00651		500.383	0.01456
65060	0.000241765		60006	0.00772		63060	2.18411e-05		65060	0.000622509		65060	0.000237962		65060	0.00051222		65060	0.000847114	500.389	0.00487		500.386	0.01132		500.387	0.00983		500.389	0.00723		500.398	0.000954191		500.389	0.00707		500.389	0.01078
65061	0.000259221		60006.1	0.00758		63061	2.59277e-05		65061	0.000644614		65061	0.00022909		65061	0.000533		65061	0.000898421	500.396	0.00504		500.392	0.01029		500.394	0.0103		500.396	0.00682		500.404	0.00111		500.396	0.00653		500.396	0.01148
65062	0.000274982		60006.2	0.00745		63062	3.0299e-05		65062	0.000655196		65062	0.000217344		65062	0.000519385		65062	0.000966285	500.402	0.00475		500.399	0.0096		500.4	0.00742		500.402	0.00392		500.411	0.00143		500.402	0.00729		500.402	0.00949
65063	0.000284157		60006.3	0.00731		63063	3.35902e-05		65063	0.000646104		65063	0.000208529		65063	0.000482845		65063	0.00101	500.409	0.00411		500.405	0.00926		500.406	0.00659		500.409	0.00386		500.417	0.00167		500.409	0.00636		500.409	0.00624
65064	0.000286867		60006.4	0.00718		63064	3.53147e-05		65064	0.000615832		65064	0.000208545		65064	0.000443889		65064	0.00102	500.415	0.00428		500.412	0.00806		500.413	0.00348		500.415	0.00433		500.423	0.00121		500.415	0.00681		500.415	0.00464
65065	0.000286989		60006.5	0.00706		63065	3.63462e-05		65065	0.000569948		65065	0.000220204		65065	0.000418101		65065	0.00102	500.421	0.004		500.418	0.00763		500.419	0.00441		500.421	0.00418		500.43	0.000764838		500.421	0.00667		500.421	0.00575
65066	0.000287726		60006.6	0.00693		63066	3.80446e-05		65066	0.000514354		65066	0.000246366		65066	0.00040782		65066	0.00103	500.428	0.00395		500.425	0.00712		500.426	0.00501		500.428	0.00418		500.436	0.000672018		500.428	0.00652		500.428	0.00717
65067	0.000291919		60006.7	0.00681		63067	4.10272e-05		65067	0.000452426		65067	0.000284673		65067	0.000402543		65067	0.00105	500.434	0.00289		500.431	0.00712		500.432	0.00612		500.434	0.00509		500.443	0.0007537		500.434	0.00497		500.434	0.00748
65068	0.000302906		60006.8	0.00669		63068	4.50096e-05		65068	0.000389198		65068	0.000320589		65068	0.000391784		65068	0.00105	500.441	0.00284		500.438	0.0078		500.438	0.00422		500.441	0.00448		500.449	0.000768551		500.441	0.00415		500.441	0.00667
65069	0.000321209		60006.9	0.00657		63069	4.94006e-05		65069	0.000331595		65069	0.000337591		65069	0.000374788		65069	0.00102	500.447	0.0027		500.444	0.00574		500.445	0.0032		500.447	0.00308		500.456	0.00104		500.447	0.00424		500.447	0.00584
65070	0.000344373		60007	0.00645		63070	5.35344e-05		65070	0.000286959		65070	0.000331994		65070	0.000359063		65070	0.000967197	500.454	0.00229		500.45	0.00454		500.451	0.00366		500.454	0.0024		500.462	0.000902212		500.454	0.00393		500.454	0.00627
65071	0.000367548		60007.1	0.00633		63071	5.65373e-05		65071	0.000260757		65071	0.000312027		65071	0.000352702		65071	0.000902472	500.46	0.00119		500.457	0.00412		500.458	0.00584		500.46	0.00357		500.469	0.000761125		500.46	0.00359		500.46	0.0055
65072	0.000386929		60007.2	0.00622		63072	5.76985e-05		65072	0.000256771		65072	0.000289448		65072	0.0003603		65072	0.000850652	500.466	0.00138		500.463	0.00617		500.464	0.00524		500.466	0.00277		500.475	0.00087251		500.466	0.00259		500.466	0.0048
65073	0.000406889		60007.3	0.00611		63073	5.72748e-05		65073	0.000280351		65073	0.000273431		65073	0.000382052		65073	0.000835027	500.473	0.00147		500.47	0.00669		500.471	0.00436		500.473	0.00156		500.481	0.0013		500.473	0.00202		500.473	0.00372
65074	0.000433987		60007.4	0.006		63074	5.63281e-05		65074	0.000333328		65074	0.00026848		65074	0.000408532		65074	0.00086949	500.479	0.00194		500.476	0.00592		500.477	0.00417		500.479	0.00134		500.488	0.00149		500.479	0.00143		500.479	0.00309
65075	0.000464715		60007.5	0.00589		63075	5.58943e-05		65075	0.000407368		65075	0.000277221		65075	0.000423368		65075	0.000941563	500.486	0.00198		500.483	0.00369		500.483	0.00339		500.486	0.00156		500.494	0.00158		500.486	0.00176		500.486	0.00275
65076	0.000488917		60007.6	0.00579		63076	5.70194e-05		65076	0.000487885		65076	0.000297425		65076	0.000418111		65076	0.00102	500.492	0.00118		500.489	0.00394		500.49	0.00325		500.492	0.00223		500.501	0.00101		500.492	0.00169		500.492	0.00286
65077	0.000495375		60007.7	0.00568		63077	6.05769e-05		65077	0.000555878		65077	0.000317356		65077	0.000395803		65077	0.0011	500.499	0.00107		500.495	0.00446		500.496	0.00478		500.499	0.0018		500.507	0.00087251		500.499	0.00133		500.499	0.00252
65078	0.000472584		60007.8	0.00558		63078	6.6197e-05		65078	0.000591687		65078	0.000325413		65078	0.000362052		65078	0.00117	500.505	0.00119		500.502	0.00437		500.503	0.00519		500.505	0.00184		500.514	0.000601475		500.505	0.00164		500.505	0.00246
65079	0.000420978		60007.9	0.00548		63079	7.18199e-05		65079	0.00059421		65079	0.000318142		65079	0.000324124		65079	0.00122	500.512	0.00207		500.508	0.00583		500.509	0.00492		500.512	0.00236		500.52	0.000579198		500.512	0.00183		500.512	0.00358
65080	0.000355966		60008	0.00539		63080	7.48883e-05		65080	0.000581767		65080	0.00029737		65080	0.000290888		65080	0.00125	500.518	0.00196		500.515	0.00514		500.516	0.00297		500.518	0.00219		500.526	0.000616326		500.518	0.00198		500.518	0.0041
65081	0.000293763		60008.1	0.00529		63081	7.39712e-05		65081	0.000575519		65081	0.00027194		65081	0.000268184		65081	0.00124	500.524	0.00147		500.521	0.00592		500.522	0.00158		500.524	0.00111		500.533	0.000746274		500.524	0.00146		500.524	0.00352
65082	0.000245618		60008.2	0.0052		63082	6.8888e-05		65082	0.000600341		65082	0.00025525		65082	0.000259511		65082	0.00117	500.531	0.00196		500.527	0.00652		500.529	0.00135		500.531	0.000984764		500.539	0.000835382		500.531	0.00159		500.531	0.00234
65083	0.000217123		60008.3	0.00511		63083	6.10589e-05		65083	0.000679187		65083	0.000254262		65083	0.000266546		65083	0.00109	500.537	0.00157		500.534	0.00712		500.535	0.00269		500.537	0.00178		500.546	0.000764838		500.537	0.00156		500.537	0.00401
65084	0.000206475		60008.4	0.00502		63084	5.39075e-05		65084	0.000811921		65084	0.000266054		65084	0.000285448		65084	0.00101	500.544	0.00145		500.54	0.00634		500.541	0.0025		500.544	0.00232		500.552	0.000582911		500.544	0.00129		500.544	0.00467
65085	0.000208455		60008.5	0.00494		63085	5.08567e-05		65085	0.000974957		65085	0.000284089		65085	0.000307643		65085	0.000951579	500.55	0.00136		500.547	0.00497		500.548	0.00176		500.55	0.00173		500.558	0.000657167		500.55	0.0016		500.55	0.00487
65086	0.000219348		60008.6	0.00485		63086	5.34341e-05		65086	0.00114		65086	0.000303966		65086	0.000327077		65086	0.00090503	500.557	0.00116		500.553	0.00429		500.554	0.00269		500.557	0.000798959		500.565	0.000961617		500.557	0.00167		500.557	0.00363
65087	0.00023545		60008.7	0.00477		63087	6.10087e-05		65087	0.00125		65087	0.000321673		65087	0.000342764		65087	0.000865448	500.563	0.00111		500.56	0.00403		500.561	0.00339		500.563	0.000743218		500.571	0.000883648		500.563	0.00113		500.563	0.00189
65088	0.00025145		60008.8	0.00469		63088	7.09818e-05		65088	0.00128		65088	0.000331833		65088	0.000355952		65088	0.000830501	500.569	0.00127		500.566	0.00489		500.567	0.0038		500.569	0.00113		500.578	0.0012		500.569	0.00206		500.569	0.00142
65089	0.000263826		60008.9	0.00461		63089	7.99858e-05		65089	0.00122		65089	0.000330098		65089	0.000369284		65089	0.000805925	500.576	0.00171		500.572	0.00643		500.574	0.00376		500.576	0.00102		500.584	0.0011		500.576	0.00198		500.576	0.00142
65090	0.000271557		60009	0.00454		63090	8.5237e-05		65090	0.0011		65090	0.000313772		65090	0.000384137		65090	0.000793866	500.582	0.00191		500.579	0.00446		500.58	0.00292		500.582	0.000631735		500.591	0.000813105		500.582	0.00282		500.582	0.00207
65091	0.000274945		60009.1	0.00447		63091	8.54789e-05		65091	0.00098758		65091	0.000285015		65091	0.00039817		65091	0.000786196	500.589	0.00118		500.585	0.00429		500.586	0.00237		500.589	0.00124		500.597	0.000553208		500.589	0.0024		500.589	0.00325
65092	0.000276385		60009.2	0.00439		63092	8.25071e-05		65092	0.000917315		65092	0.000253577		65092	0.000406444		65092	0.000774426	500.595	0.00138		500.592	0.0036		500.593	0.00297		500.595	0.00195		500.603	0.000716572		500.595	0.00343		500.595	0.00345
65093	0.000280099		60009.3	0.00433		63093	8.0478e-05		65093	0.000901677		65093	0.000229804		65093	0.000406574		65093	0.000756985	500.601	0.0013		500.598	0.00815		500.599	0.00306		500.601	0.00219		500.61	0.000775977		500.601	0.00301		500.601	0.00455
65094	0.000289352		60009.4	0.00426		63094	8.23729e-05		65094	0.00092927		65094	0.000218815		65094	0.000405387		65094	0.000742175	500.608	0.00153		500.605	0.00849		500.606	0.00413		500.608	0.00171		500.616	0.000716572		500.608	0.00233		500.608	0.00503
65095	0.000301112		60009.5	0.00419		63095	8.86064e-05		65095	0.000976963		65095	0.000220931		65095	0.00041116		65095	0.000736877	500.614	0.00207		500.611	0.00712		500.612	0.0032		500.614	0.000594574		500.623	0.000371281		500.614	0.00118		500.614	0.00361
65096	0.000307778		60009.6	0.00413		63096	9.86882e-05		65096	0.00102		65096	0.00023226		65096	0.000424197		65096	0.000739395	500.621	0.0017		500.618	0.00549		500.618	0.00301		500.621	0.000724637		500.629	0.000482665		500.621	0.00143		500.621	0.00318
65097	0.000306762		60009.7	0.00407		63097	0.000112294		65097	0.00106		65097	0.000246499		65097	0.000444283		65097	0.000751719	500.627	0.00111		500.624	0.00772		500.625	0.00227		500.627	0.00162		500.636	0.000642316		500.627	0.00152		500.627	0.00327
65098	0.000300132		60009.8	0.00401		63098	0.000128187		65098	0.0011		65098	0.000257521		65098	0.000470397		65098	0.000773706	500.634	0.00184		500.63	0.00926		500.631	0.00195		500.634	0.00169		500.642	0.000664593		500.634	0.0017		500.634	0.00286
65099	0.000288788		60009.9	0.00396		63099	0.0001427		65099	0.00112		65099	0.000264152		65099	0.000493738		65099	0.000788813	500.64	0.00293		500.637	0.00909		500.638	0.00269		500.64	0.00124		500.649	0.00072771		500.64	0.0017		500.64	0.00401
65100	0.000273958		60010	0.0039		63100	0.000150952		65100	0.00108		65100	0.000270936		65100	0.000507729		65100	0.000778229	500.647	0.00333		500.643	0.01029		500.644	0.00376		500.647	0.000557413		500.655	0.000504942		500.647	0.00132		500.647	0.0044
65101	0.000256506		60010.1	0.00512		63101	0.000150678		65101	0.000968432		65101	0.000280433		65101	0.000515346		65101	0.000736627	500.653	0.00228		500.65	0.00677		500.651	0.00315		500.653	0.000631735		500.661	0.000274748		500.653	0.00131		500.653	0.00381
65102	0.000235637		60010.2	0.00575		63102	0.000142967		65102	0.000795905		65102	0.00029188		65102	0.000524382		65102	0.000671406	500.659	0.00155		500.656	0.00806		500.657	0.0025		500.659	0.00154		500.668	0.000363855		500.659	0.00181		500.659	0.00352
65103	0.000213723		60010.3	0.00601		63103	0.000129725		65103	0.000617649		65103	0.000306292		65103	0.000545971		65103	0.000602005	500.666	0.00141		500.663	0.0066		500.663	0.00227		500.666	0.00249		500.674	0.000471527		500.666	0.00178		500.666	0.00435
65104	0.000195794		60010.4	0.0061		63104	0.000113528		65104	0.000482658		65104	0.000326015		65104	0.000586109		65104	0.000552603	500.672	0.00107		500.669	0.00429		500.67	0.00288		500.672	0.00489		500.681	0.00072771		500.672	0.00162		500.672	0.00491
65105	0.000186389		60010.5	0.00611		63105	9.792e-05		65105	0.000407449		65105	0.000351305		65105	0.000634856		65105	0.000541484	500.679	0.00191		500.675	0.00283		500.676	0.00441		500.679	0.00543		500.687	0.000675731		500.679	0.00175		500.679	0.00383
65106	0.000191943		60010.6	0.0061		63106	8.60968e-05		65106	0.000392056		65106	0.000378148		65106	0.000671824		65106	0.000577792	500.685	0.00233		500.682	0.00309		500.683	0.00408		500.685	0.00424		500.693	0.000694295		500.685	0.00195		500.685	0.00338
65107	0.000218375		60010.7	0.00608		63107	8.0517e-05		65107	0.000434241		65107	0.000396318		65107	0.000674723		65107	0.000653597	500.692	0.00293		500.688	0.00369		500.689	0.00352		500.692	0.00277		500.7	0.000579198		500.692	0.00133		500.692	0.00252
65108	0.0002648		60010.8	0.00606		63108	8.25514e-05		65108	0.000524778		65108	0.000393064		65108	0.000629948		65108	0.000739277	500.698	0.00263		500.695	0.00472		500.696	0.00269		500.698	0.0019		500.706	0.00107		500.698	0.00247		500.698	0.00133
65109	0.000322819		60010.9	0.00604		63109	9.19284e-05		65109	0.000646141		65109	0.000365357		65109	0.00054996		65109	0.000800435	500.704	0.00248		500.701	0.00463		500.702	0.00278		500.704	0.00154		500.713	0.00107		500.704	0.00264		500.704	0.00248
65110	0.000376801		60011	0.00601		63110	0.000106873		65110	0.000770656		65110	0.000323213		65110	0.000465683		65110	0.000824466	500.711	0.00225		500.707	0.0066		500.709	0.00385		500.711	0.00277		500.719	0.00106		500.711	0.004		500.711	0.00316
65111	0.000407333		60011.1	0.00599		63111	0.000124042		65111	0.00086369		65111	0.000278669		65111	0.000398027		65111	0.000829928	500.717	0.00246		500.714	0.00609		500.715	0.00297		500.717	0.00325		500.726	0.000842807		500.717	0.00313		500.717	0.00295
65112	0.000404638		60011.2	0.00597		63112	0.000138197		65112	0.000907424		65112	0.000239787		65112	0.000352118		65112	0.000848719	500.724	0.00237		500.72	0.00669		500.721	0.00232		500.724	0.00275		500.732	0.000549496		500.724	0.00341		500.724	0.00216
65113	0.000376683		60011.3	0.00594		63113	0.000142838		65113	0.000916449		65113	0.000211975		65113	0.000325534		65113	0.000900896	500.73	0.00177		500.727	0.0048		500.728	0.00213		500.73	0.00165		500.739	0.000716572		500.73	0.00204		500.73	0.003
65114	0.000340553		60011.4	0.00592		63114	0.000134388		65114	0.000917141		65114	0.000198051		65114	0.000309631		65114	0.000988413	500.736	0.00164		500.733	0.00617		500.734	0.0026		500.736	0.00201		500.745	0.00082053		500.736	0.0024		500.736	0.00349
65115	0.000310413		60011.5	0.0059		63115	0.000116427		65115	0.000920925		65115	0.000199003		65115	0.000295613		65115	0.00111	500.743	0.0017		500.74	0.00609		500.741	0.00232		500.743	0.00424		500.751	0.000969043		500.743	0.00164		500.743	0.00289
65116	0.000291701		60011.6	0.00589		63116	9.68949e-05		65116	0.000924681		65116	0.000213982		65116	0.000282547		65116	0.00125	500.749	0.00155		500.746	0.00463		500.747	0.0026		500.749	0.00386		500.758	0.000983894		500.749	0.00147		500.749	0.00286
65117	0.000282127		60011.7	0.00587		63117	8.20579e-05		65117	0.000929997		65117	0.000239591		65117	0.000276039		65117	0.00141	500.756	0.00162		500.753	0.00274		500.753	0.00334		500.756	0.00333		500.764	0.00107		500.756	0.0015		500.756	0.00307
65118	0.000279174		60011.8	0.00585		63118	7.44841e-05		65118	0.000954774		65118	0.000271209		65118	0.000282649		65118	0.00154	500.762	0.0017		500.759	0.00489		500.76	0.00408		500.762	0.00275		500.771	0.000957904		500.762	0.00231		500.762	0.00444
65119	0.00028549		60011.9	0.00584		63119	7.41451e-05		65119	0.00102		65119	0.000300474		65119	0.000306225		65119	0.00162	500.769	0.00184		500.765	0.006		500.766	0.00561		500.769	0.00334		500.777	0.000764838		500.769	0.00335		500.769	0.00376
65120	0.000304414		60012	0.00583		63120	7.90204e-05		65120	0.00114		65120	0.000315245		65120	0.000345365		65120	0.00162	500.775	0.00174		500.772	0.00592		500.773	0.00914		500.775	0.00364		500.784	0.000987607		500.775	0.00278		500.775	0.00277
65121	0.000332621		60012.1	0.00582		63121	8.54257e-05		65121	0.00125		65121	0.000312063		65121	0.000392239		65121	0.00154	500.781	0.00143		500.778	0.00789		500.779	0.00853		500.781	0.00474		500.79	0.000946766		500.781	0.00221		500.781	0.003
65122	0.000360533		60012.2	0.00581		63122	9.023e-05		65122	0.00132		65122	0.00029898		65122	0.000435952		65122	0.00142	500.788	0.00133		500.785	0.00686		500.786	0.00626		500.788	0.00295		500.796	0.000950479		500.788	0.00148		500.788	0.00327
65123	0.00037733		60012.3	0.0058		63123	9.32564e-05		65123	0.0013		65123	0.000282741		65123	0.000470627		65123	0.00135	500.794	0.00191		500.791	0.00609		500.792	0.00413		500.794	0.00286		500.803	0.000920776		500.794	0.000926114		500.794	0.00363
65124	0.000377244		60012.4	0.00579		63124	9.61007e-05		65124	0.0012		65124	0.000268631		65124	0.000501892		65124	0.00135	500.801	0.00166		500.798	0.00472		500.798	0.00441		500.801	0.00204		500.809	0.00084652		500.801	0.00119		500.801	0.00458
65125	0.000366092		60012.5	0.00579		63125	9.9168e-05		65125	0.00108		65125	0.000264096		65125	0.000542821		65125	0.00145	500.807	0.00174		500.804	0.00712		500.805	0.00506		500.807	0.00321		500.816	0.000701721		500.807	0.00151		500.807	0.0046
65126	0.000356668		60012.6	0.00578		63126	0.0001021		65126	0.000961592		65126	0.00027242		65126	0.000596897		65126	0.00157	500.814	0.000895335		500.81	0.01123		500.811	0.0032		500.814	0.0037		500.822	0.00112		500.814	0.0019		500.814	0.00318
65127	0.000360383		60012.7	0.00577		63127	0.000104466		65127	0.000848643		65127	0.000296209		65127	0.000647035		65127	0.00165	500.82	0.00157		500.817	0.01132		500.818	0.00371		500.82	0.00336		500.829	0.00132		500.82	0.00148		500.82	0.00298
65128	0.000390239		60012.8	0.00576		63128	0.000103888		65128	0.00074347		65128	0.00034169		65128	0.000671155		65128	0.00163	500.827	0.00134		500.823	0.00634		500.824	0.00482		500.827	0.00175		500.835	0.00115		500.827	0.0024		500.827	0.00243
65129	0.000459595		60012.9	0.00575		63129	9.7493e-05		65129	0.000665071		65129	0.000407828		65129	0.000660261		65129	0.00157	500.833	0.00216		500.83	0.00429		500.831	0.00436		500.833	0.00271		500.841	0.00115		500.833	0.00225		500.833	0.00219
65130	0.00056857		60013	0.00573		63130	8.58322e-05		65130	0.000629393		65130	0.000481013		65130	0.000619068		65130	0.00152	500.839	0.00242		500.836	0.00403		500.837	0.00339		500.839	0.00316		500.848	0.000954191		500.839	0.00265		500.839	0.00135
65131	0.000695999		60013.1	0.00572		63131	7.32828e-05		65131	0.000638182		65131	0.00054043		65131	0.000563398		65131	0.00154	500.846	0.00307		500.843	0.00514		500.844	0.00306		500.846	0.00333		500.854	0.000954191		500.846	0.00298		500.846	0.00192
65132	0.000804414		60013.2	0.0057		63132	6.41886e-05		65132	0.000679443		65132	0.000567934		65132	0.000510672		65132	0.00164	500.852	0.0029		500.849	0.0066		500.85	0.00343		500.852	0.00154		500.861	0.000972755		500.852	0.00275		500.852	0.00196
65133	0.000858973		60013.3	0.00567		63133	5.9233e-05		65133	0.000736892		65133	0.000562046		65133	0.000470994		65133	0.00177	500.859	0.00255		500.856	0.01037		500.856	0.00311		500.859	0.00147		500.867	0.000764838		500.859	0.00389		500.859	0.00259
65134	0.000849946		60013.4	0.00565		63134	5.65481e-05		65134	0.000803511		65134	0.000536097		65134	0.000448364		65134	0.00193	500.865	0.00272		500.862	0.01132		500.863	0.00237		500.865	0.00042735		500.874	0.000530931		500.865	0.00443		500.865	0.00311
65135	0.00079433		60013.5	0.00561		63135	5.45487e-05		65135	0.0008717		65135	0.000507106		65135	0.000439864		65135	0.00209	500.872	0.00235		500.868	0.00797		500.869	0.00334		500.872	0.0018		500.88	0.000623752		500.872	0.00486		500.872	0.00327
65136	0.000723868		60013.6	0.00558		63136	5.25664e-05		65136	0.0009316		65136	0.000490881		65136	0.000442512		65136	0.00221	500.878	0.00203		500.875	0.00797		500.876	0.00339		500.878	0.00247		500.887	0.000749987		500.878	0.00419		500.878	0.00304
65137	0.000670078		60013.7	0.00554		63137	5.05473e-05		65137	0.000985841		65137	0.000491774		65137	0.000462057		65137	0.00231	500.884	0.00234		500.881	0.00566		500.882	0.00264		500.884	0.00346		500.893	0.00118		500.884	0.00308		500.884	0.00241
65138	0.000648627		60013.8	0.0055		63138	4.91595e-05		65138	0.00104		65138	0.000497442		65138	0.000506782		65138	0.00243	500.891	0.00232		500.888	0.00755		500.889	0.00246		500.891	0.00431		500.899	0.00145		500.891	0.002		500.891	0.00228
65139	0.000659156		60013.9	0.00545		63139	4.94908e-05		65139	0.00111		65139	0.00049052		65139	0.000579726		65139	0.00265	500.897	0.00212		500.894	0.00677		500.895	0.00186		500.897	0.00372		500.906	0.00103		500.897	0.00162		500.897	0.003
65140	0.000694284		60014	0.0054		63140	5.24239e-05		65140	0.00119		65140	0.000463515		65140	0.000676138		65140	0.00305	500.904	0.00307		500.901	0.00729		500.901	0.00241		500.904	0.00305		500.912	0.00104		500.904	0.00162		500.904	0.00201
65141	0.000740611		60014.1	0.00536		63141	5.86699e-05		65141	0.00126		65141	0.000423872		65141	0.000779338		65141	0.0036	500.91	0.00298		500.907	0.00737		500.908	0.0032		500.91	0.00229		500.919	0.000987607		500.91	0.00245		500.91	0.00187
65142	0.000774034		60014.2	0.00531		63142	6.83651e-05		65142	0.0013		65142	0.00038534		65142	0.000857223		65142	0.00413	500.917	0.00242		500.913	0.00729		500.914	0.0025		500.917	0.00152		500.925	0.000998745		500.917	0.00249		500.917	0.00151
65143	0.000770618		60014.3	0.00526		63143	8.03126e-05		65143	0.00128		65143	0.000356088		65143	0.000880057		65143	0.0044	500.923	0.00159		500.92	0.00566		500.921	0.00172		500.923	0.00124		500.932	0.000943053		500.923	0.00218		500.923	0.00293
65144	0.000723298		60014.4	0.00521		63144	9.25719e-05		65144	0.00124		65144	0.000336679		65144	0.000847264		65144	0.00434	500.93	0.00148		500.926	0.00309		500.927	0.00158		500.93	0.00152		500.938	0.00101		500.93	0.00266		500.93	0.00313
65145	0.000638594		60014.5	0.00516		63145	0.000103033		65145	0.00123		65145	0.000325712		65145	0.000782873		65145	0.004	500.936	0.00196		500.933	0.0018		500.934	0.00186		500.936	0.00184		500.944	0.00106		500.936	0.00237		500.936	0.00467
65146	0.00053107		60014.6	0.00512		63146	0.000108908		65146	0.00125		65146	0.000323443		65146	0.000715021		65146	0.00353	500.942	0.00134		500.939	0.00249		500.94	0.00283		500.942	0.00232		500.951	0.000794541		500.942	0.00213		500.942	0.00356
65147	0.000421967		60014.7	0.00507		63147	0.000107844		65147	0.00131		65147	0.00032941		65147	0.000662653		65147	0.00307	500.949	0.00193		500.945	0.00249		500.946	0.00223		500.949	0.00238		500.957	0.000452963		500.949	0.00226		500.949	0.00298
65148	0.000331766		60014.8	0.00504		63148	0.000100776		65148	0.00138		65148	0.000340896		65148	0.000629528		65148	0.00271	500.955	0.00173		500.952	0.00377		500.953	0.00116		500.955	0.00178		500.964	0.000623752		500.955	0.00225		500.955	0.00309
65149	0.000271353		60014.9	0.005		63149	9.17074e-05		65149	0.00147		65149	0.000355709		65149	0.00060732		65149	0.00244	500.962	0.00324		500.958	0.0048		500.959	0.00167		500.962	0.00111		500.97	0.000879935		500.962	0.00217		500.962	0.00449
65150	0.000238854		60015	0.00497		63150	8.41263e-05		65150	0.00154		65150	0.000375794		65150	0.00058098		65150	0.00221	500.968	0.00327		500.965	0.00506		500.966	0.00162		500.968	0.00083612		500.976	0.000709146		500.968	0.00231		500.968	0.00417
65151	0.000227032		60015.1	0.00495		63151	7.95524e-05		65151	0.00158		65151	0.000406667		65151	0.000538963		65151	0.00198	500.974	0.00347		500.971	0.00412		500.972	0.00209		500.974	0.000854701		500.983	0.000712859		500.974	0.00269		500.974	0.00431
65152	0.000231049		60015.2	0.00492		63152	7.87693e-05		65152	0.00159		65152	0.0004502		65152	0.000482376		65152	0.00176	500.981	0.00197		500.978	0.003		500.979	0.00167		500.981	0.00177		500.989	0.000664593		500.981	0.00236		500.981	0.00347
65153	0.000246867		60015.3	0.00491		63153	8.20748e-05		65153	0.00156		65153	0.000498613		65153	0.00041928		65153	0.00159	500.987	0.00157		500.984	0.00171		500.985	0.00153		500.987	0.00281		500.996	0.00063489		500.987	0.00184		500.987	0.00419
65154	0.000269496		60015.4	0.00489		63154	8.89737e-05		65154	0.00151		65154	0.000537214		65154	0.000357235		65154	0.00149	500.994	0.00165		500.99	0.00274		500.991	0.00181		500.994	0.00388		501.002	0.000478952		500.994	0.00269		500.994	0.00304
65155	0.000294106		60015.5	0.00488		63155	9.85257e-05		65155	0.00142		65155	0.000555183		65155	0.000302048		65155	0.00144	501	0.00203		500.997	0.00557		500.998	0.00125		501	0.00357		501.009	0.000683157		501	0.00402		501	0.00237
65156	0.000316901		60015.6	0.00488		63156	0.000109344		65156	0.00128		65156	0.000555201		65156	0.000257281		65156	0.00141	501.007	0.00237		501.003	0.0054		501.004	0.00209		501.007	0.00279		501.015	0.000790828		501.007	0.00459		501.007	0.00262
65157	0.000338461		60015.7	0.00488		63157	0.000119212		65157	0.00109		65157	0.000553959		65157	0.000226821		65157	0.00138	501.013	0.00198		501.01	0.00686		501.011	0.00292		501.013	0.00216		501.022	0.00114		501.013	0.00445		501.013	0.00203
65158	0.000361114		60015.8	0.00488		63158	0.000125611		65158	0.000889325		65158	0.000570781		65158	0.000215581		65158	0.00133	501.019	0.00122		501.016	0.00626		501.017	0.00255		501.019	0.00121		501.028	0.00106		501.019	0.00403		501.019	0.00192
65159	0.00038221		60015.9	0.00488		63159	0.000128562		65159	0.000714346		65159	0.00061214		65159	0.00022597		65159	0.00126	501.026	0.000716268		501.023	0.00566		501.024	0.00223		501.026	0.00197		501.034	0.00115		501.026	0.00369		501.026	0.00273
65160	0.000397278		60016	0.00489		63160	0.000131283		65160	0.0005886		65160	0.000671011		65160	0.000257073		65160	0.00117	501.032	0.000690687		501.029	0.00472		501.03	0.00241		501.032	0.00383		501.041	0.000980181		501.032	0.00283		501.032	0.00309
65161	0.000404809		60016.1	0.0049		63161	0.000136512		65161	0.000515976		65161	0.0007343		65161	0.000304055		65161	0.00109	501.039	0.000409296		501.036	0.00472		501.036	0.00135		501.039	0.00338		501.047	0.000835382		501.039	0.00164		501.039	0.003
65162	0.000407475		60016.2	0.00491		63162	0.000145046		65162	0.000489799		65162	0.000780966		65162	0.000357279		65162	0.00105	501.045	0.000908126		501.042	0.00412		501.043	0.000973981		501.045	0.00266		501.054	0.0006089		501.045	0.00126		501.045	0.00327
65163	0.000411077		60016.3	0.00493		63163	0.000156267		65163	0.000501576		65163	0.000784457		65163	0.00040568		65163	0.00109	501.052	0.00125		501.048	0.00317		501.049	0.00181		501.052	0.00167		501.06	0.000556921		501.052	0.00198		501.052	0.00372
65164	0.00041393		60016.4	0.00494		63164	0.000168095		65164	0.000534832		65164	0.000733528		65164	0.00044004		65164	0.00121	501.058	0.00115		501.055	0.00309		501.056	0.00362		501.058	0.00197		501.067	0.000408409		501.058	0.00212		501.058	0.00282
65165	0.000403227		60016.5	0.00496		63165	0.00017879		65165	0.000566691		65165	0.000645931		65165	0.00045758		65165	0.00139	501.065	0.000997659		501.061	0.00377		501.062	0.00533		501.065	0.00334		501.073	0.000319301		501.065	0.00146		501.065	0.00257
65166	0.000369709		60016.6	0.00498		63166	0.000188146		65166	0.000583938		65166	0.000550568		65166	0.00046588		65166	0.00156	501.071	0.00128		501.068	0.00266		501.069	0.00686		501.071	0.00281		501.079	0.000586624		501.071	0.000786562		501.071	0.00435
65167	0.000318091		60016.7	0.005		63167	0.000196059		65167	0.000588011		65167	0.000465913		65167	0.000476498		65167	0.00171	501.077	0.00161		501.074	0.00223		501.075	0.00529		501.077	0.00212		501.086	0.000917063		501.077	0.00204		501.077	0.00591
65168	0.000262767		60016.8	0.00503		63168	0.00020168		65168	0.000589223		65168	0.000398536		65168	0.000495405		65168	0.00181	501.084	0.00253		501.081	0.00266		501.082	0.00264		501.084	0.0021		501.092	0.000957904		501.084	0.00254		501.084	0.00748
65169	0.000218475		60016.9	0.00505		63169	0.000204041		65169	0.000601425		65169	0.000350361		65169	0.000519325		65169	0.00186	501.09	0.00275		501.087	0.00472		501.088	0.00121		501.09	0.00216		501.099	0.000835382		501.09	0.00297		501.09	0.00717
65170	0.00019488		60017	0.00507		63170	0.000204283		65170	0.000638848		65170	0.000323518		65170	0.000543132		65170	0.00187	501.097	0.00306		501.093	0.00437		501.094	0.00144		501.097	0.00199		501.105	0.000853946		501.097	0.00242		501.097	0.00489
65171	0.000195391		60017.1	0.0051		63171	0.000205143		65171	0.000705944		65171	0.000317682		65171	0.000567527		65171	0.00185	501.103	0.00297		501.1	0.00446		501.101	0.00223		501.103	0.00152		501.112	0.000980181		501.103	0.00296		501.103	0.00101
65172	0.000218563		60017.2	0.00512		63172	0.000206113		65172	0.00078787		65172	0.000329242		65172	0.000594404		65172	0.0018	501.11	0.00294		501.106	0.00626		501.107	0.00237		501.11	0.00294		501.118	0.000954191		501.11	0.00256		501.11	0
65173	0.000263222		60017.3	0.00514		63173	0.000204368		65173	0.000867797		65173	0.000355597		65173	0.000626865		65173	0.00171	501.116	0.00257		501.113	0.00943		501.114	0.00427		501.116	0.00489		501.124	0.0012		501.116	0.00233		501.116	0.00149
65174	0.000327779		60017.4	0.00517		63174	0.000198098		65174	0.000944374		65174	0.00039336		65174	0.000669052		65174	0.00164	501.122	0.00235		501.119	0.01055		501.12	0.00496		501.122	0.00557		501.131	0.00121		501.122	0.00552		501.122	0.00309
65175	0.000402838		60017.5	0.00519		63175	0.000185726		65175	0.00103		65175	0.000435111		65175	0.000716693		65175	0.00162	501.129	0.00276		501.126	0.01355		501.127	0.00385		501.129	0.00394		501.137	0.00105		501.129	0.00634		501.129	0.00361
65176	0.000473353		60017.6	0.00521		63176	0.000168859		65176	0.00112		65176	0.00047273		65176	0.000760867		65176	0.00167	501.135	0.00312		501.132	0.01158		501.133	0.00394		501.135	0.00364		501.144	0.000987607		501.135	0.0074		501.135	0.00467
65177	0.000528147		60017.7	0.00523		63177	0.00015432		65177	0.00124		65177	0.000500626		65177	0.000801191		65177	0.00178	501.142	0.00452		501.139	0.00977		501.139	0.00417		501.142	0.00479		501.15	0.000723997		501.142	0.00837		501.142	0.00652
65178	0.000564797		60017.8	0.00525		63178	0.000148372		65178	0.00135		65178	0.000516284		65178	0.000844848		65178	0.00192	501.148	0.00617		501.145	0.00557		501.146	0.00761		501.148	0.00582		501.157	0.000824243		501.148	0.01142		501.148	0.00963
65179	0.000588658		60017.9	0.00526		63179	0.000152802		65179	0.00142		65179	0.000523104		65179	0.000894618		65179	0.002	501.155	0.00822		501.151	0.0078		501.152	0.00728		501.155	0.00656		501.163	0.00114		501.155	0.01321		501.155	0.00771
65180	0.000608547		60018	0.00528		63180	0.000165779		65180	0.00139		65180	0.000528392		65180	0.000948834		65180	0.00198	501.161	0.00803		501.158	0.00875		501.159	0.00719		501.161	0.00472		501.17	0.00116		501.161	0.01087		501.161	0.00911
65181	0.000630345		60018.1	0.00529		63181	0.000182254		65181	0.0013		65181	0.000534484		65181	0.00101		65181	0.00187	501.168	0.00831		501.164	0.00806		501.165	0.00371		501.168	0.00392		501.176	0.00139		501.168	0.00969		501.168	0.00667
65182	0.000648984		60018.2	0.00531		63182	0.000196434		65182	0.00119		65182	0.000537129		65182	0.00106		65182	0.0017	501.174	0.00661		501.171	0.0072		501.171	0.00343		501.174	0.00334		501.182	0.0016		501.174	0.00932		501.174	0.00676
65183	0.000653595		60018.3	0.00532		63183	0.000205694		65183	0.00107		65183	0.000535284		65183	0.0011		65183	0.00153	501.18	0.00569		501.177	0.0054		501.178	0.00311		501.18	0.00396		501.189	0.00173		501.18	0.01015		501.18	0.00839
65184	0.000643575		60018.4	0.00533		63184	0.000211433		65184	0.000948838		65184	0.000534387		65184	0.0011		65184	0.00137	501.187	0.00531		501.183	0.00746		501.184	0.00376		501.187	0.00548		501.195	0.00122		501.187	0.00886		501.187	0.01199
65185	0.000630497		60018.5	0.00534		63185	0.000217119		65185	0.000838113		65185	0.000535545		65185	0.00108		65185	0.00123	501.193	0.00472		501.19	0.00797		501.191	0.00329		501.193	0.00734		501.202	0.00125		501.193	0.00788		501.193	0.01386
65186	0.000628375		60018.6	0.00535		63186	0.000223682		65186	0.000760854		65186	0.000532391		65186	0.00104		65186	0.00112	501.2	0.00576		501.196	0.0114		501.197	0.00366		501.2	0.00855		501.208	0.00115		501.2	0.00901		501.2	0.01075
65187	0.000643533		60018.7	0.00535		63187	0.000226805		65187	0.000740658		65187	0.00052006		65187	0.00101		65187	0.00107	501.206	0.00578		501.203	0.01578		501.204	0.0039		501.206	0.00888		501.214	0.00126		501.206	0.0088		501.206	0.00922
65188	0.000669476		60018.8	0.00536		63188	0.000221396		65188	0.000779353		65188	0.000499262		65188	0.000993996		65188	0.00106	501.212	0.00615		501.209	0.01698		501.21	0.00366		501.212	0.00706		501.221	0.00122		501.212	0.00821		501.212	0.00719
65189	0.000690381		60018.9	0.00536		63189	0.000206566		65189	0.000858312		65189	0.000474297		65189	0.000984171		65189	0.00112	501.219	0.0057		501.216	0.01543		501.217	0.00283		501.219	0.00628		501.227	0.00179		501.219	0.00655		501.219	0.00688
65190	0.000687187		60019	0.00536		63190	0.000184697		65190	0.00094651		65190	0.000454603		65190	0.000974247		65190	0.00123	501.225	0.00648		501.222	0.01646		501.223	0.00394		501.225	0.00626		501.234	0.00141		501.225	0.00699		501.225	0.00746
65191	0.000649999		60019.1	0.00537		63191	0.00015979		65191	0.00102		65191	0.000453925		65191	0.000957308		65191	0.00137	501.232	0.00806		501.228	0.01552		501.229	0.00501		501.232	0.00604		501.24	0.00145		501.232	0.00624		501.232	0.01213
65192	0.000587485		60019.2	0.00537		63192	0.000136956		65192	0.00107		65192	0.000476983		65192	0.000937735		65192	0.00151	501.238	0.00891		501.235	0.01166		501.236	0.00487		501.238	0.00792		501.247	0.000935628		501.238	0.00656		501.238	0.01429
65193	0.000518149		60019.3	0.00537		63193	0.000120279		65193	0.00112		65193	0.000510869		65193	0.000924627		65193	0.0016	501.245	0.00785		501.241	0.00703		501.242	0.00408		501.245	0.00933		501.253	0.00099132		501.245	0.00622		501.245	0.01709
65194	0.000459493		60019.4	0.00537		63194	0.000111372		65194	0.00117		65194	0.000535701		65194	0.000926323		65194	0.00162	501.251	0.0076		501.248	0.00806		501.249	0.00427		501.251	0.01104		501.26	0.00134		501.251	0.00765		501.251	0.01337
65195	0.000421443		60019.5	0.00537		63195	0.000109802		65195	0.00121		65195	0.000537505		65195	0.00095574		65195	0.0016	501.257	0.00739		501.254	0.00695		501.255	0.00362		501.257	0.01208		501.266	0.0017		501.257	0.0076		501.257	0.01373
65196	0.00040436		60019.6	0.00537		63196	0.000114026		65196	0.00123		65196	0.000510162		65196	0.00102		65196	0.00153	501.264	0.00747		501.261	0.00677		501.262	0.00274		501.264	0.01263		501.272	0.00193		501.264	0.00762		501.264	0.01217
65197	0.000407379		60019.7	0.00537		63197	0.000122921		65197	0.00122		65197	0.000459021		65197	0.00113		65197	0.00146	501.27	0.00903		501.267	0.00677		501.268	0.00366		501.27	0.0112		501.279	0.00211		501.27	0.00728		501.27	0.01224
65198	0.000432134		60019.8	0.00537		63198	0.000136995		65198	0.00121		65198	0.000404974		65198	0.00127		65198	0.00138	501.277	0.01077		501.274	0.00815		501.274	0.00807		501.277	0.00806		501.285	0.00225		501.277	0.00774		501.277	0.01677
65199	0.000478783		60019.9	0.00537		63199	0.00015662		65199	0.00122		65199	0.000370916		65199	0.0014		65199	0.00132	501.283	0.01161		501.28	0.00926		501.281	0.00714		501.283	0.00784		501.292	0.00229		501.283	0.00951		501.283	0.02135
65200	0.000541358		60020	0.00537		63200	0.00017889		65200	0.00129		65200	0.000366312		65200	0.00151		65200	0.0013	501.29	0.01004		501.286	0.01252		501.287	0.00608		501.29	0.01091		501.298	0.00222		501.29	0.00924		501.29	0.02169
65201	0.000604662		60020.1	0.00538		63201	0.000198045		65201	0.00143		65201	0.000384126		65201	0.00159		65201	0.00133	501.296	0.00977		501.293	0.01415		501.294	0.00199		501.296	0.01336		501.305	0.00221		501.296	0.00788		501.296	0.01957
65202	0.000651824		60020.2	0.00539		63202	0.000209677		65202	0.00161		65202	0.000403811		65202	0.00166		65202	0.00142	501.303	0.00817		501.299	0.01826		501.3	0.00362		501.303	0.01434		501.311	0.00258		501.303	0.00822		501.303	0.01997
65203	0.000673778		60020.3	0.0054		63203	0.000213903		65203	0.0018		65203	0.000405946		65203	0.0017		65203	0.00153	501.309	0.00692		501.306	0.01706		501.307	0.00529		501.309	0.01572		501.317	0.00254		501.309	0.00886		501.309	0.02218
65204	0.000673488		60020.4	0.00541		63204	0.000213172		65204	0.00191		65204	0.000385752		65204	0.00167		65204	0.00161	501.315	0.00606		501.312	0.01663		501.313	0.0071		501.315	0.01923		501.324	0.00235		501.315	0.01039		501.315	0.0188
65205	0.000665146		60020.5	0.00543		63205	0.000208409		65205	0.00196		65205	0.000352868		65205	0.00159		65205	0.00163	501.322	0.00627		501.319	0.01097		501.32	0.00867		501.322	0.02172		501.33	0.00196		501.322	0.00873		501.322	0.01817
65206	0.000660464		60020.6	0.00546		63206	0.000199993		65206	0.00198		65206	0.000324013		65206	0.00146		65206	0.00157	501.328	0.00906		501.325	0.00986		501.326	0.00904		501.328	0.02276		501.337	0.00181		501.328	0.00713		501.328	0.0181
65207	0.000660229		60020.7	0.00548		63207	0.000190426		65207	0.00198		65207	0.000312074		65207	0.00133		65207	0.00146	501.335	0.01122		501.332	0.00703		501.332	0.01011		501.335	0.02293		501.343	0.00258		501.335	0.0077		501.335	0.02045
65208	0.00065662		60020.8	0.00551		63208	0.000184969		65208	0.00195		65208	0.000319454		65208	0.00123		65208	0.00133	501.341	0.01064		501.338	0.00549		501.339	0.009		501.341	0.02109		501.35	0.00291		501.341	0.00801		501.341	0.0207
65209	0.000637105		60020.9	0.00555		63209	0.000189669		65209	0.00184		65209	0.00033999		65209	0.00116		65209	0.00121	501.348	0.00852		501.344	0.00712		501.345	0.00668		501.348	0.01932		501.356	0.00308		501.348	0.00737		501.348	0.02024
65210	0.000600897		60021	0.00559		63210	0.000206424		65210	0.00165		65210	0.000367715		65210	0.00113		65210	0.00108	501.354	0.00609		501.351	0.01132		501.352	0.00515		501.354	0.01475		501.363	0.00257		501.354	0.00462		501.354	0.01698
65211	0.000564413		60021.1	0.00563		63211	0.000229898		65211	0.00143		65211	0.000402986		65211	0.00113		65211	0.000967799	501.361	0.00655		501.357	0.01106		501.358	0.00547		501.361	0.01037		501.369	0.00188		501.361	0.00487		501.361	0.01855
65212	0.000542049		60021.2	0.00568		63212	0.000248512		65212	0.00125		65212	0.000446792		65212	0.00115		65212	0.000873158	501.367	0.00682		501.364	0.00943		501.365	0.00603		501.367	0.01143		501.375	0.00145		501.367	0.00584		501.367	0.01736
65213	0.000538175		60021.3	0.00573		63213	0.00025122		65213	0.0011		65213	0.000494294		65213	0.00117		65213	0.00080702	501.373	0.0067		501.37	0.00883		501.371	0.00696		501.373	0.01325		501.382	0.00187		501.373	0.00525		501.373	0.01653
65214	0.000553912		60021.4	0.00578		63214	0.000238018		65214	0.000978642		65214	0.000532217		65214	0.00119		65214	0.000785737	501.38	0.00608		501.377	0.01346		501.377	0.00682		501.38	0.0136		501.388	0.00198		501.38	0.00439		501.38	0.01197
65215	0.000589942		60021.5	0.00583		63215	0.000219658		65215	0.00088822		65215	0.000542619		65215	0.00119		65215	0.00082836	501.386	0.0053		501.383	0.02084		501.384	0.00751		501.386	0.01269		501.395	0.00178		501.386	0.00441		501.386	0.00676
65216	0.000643426		60021.6	0.00589		63216	0.000205706		65216	0.000828961		65216	0.000522149		65216	0.00119		65216	0.000936835	501.393	0.00531		501.389	0.01783		501.39	0.00589		501.393	0.01033		501.401	0.00158		501.393	0.00504		501.393	0.00613
65217	0.000705697		60021.7	0.00594		63217	0.000198153		65217	0.000801079		65217	0.000488467		65217	0.00116		65217	0.00108	501.399	0.00554		501.396	0.01818		501.397	0.00742		501.399	0.00933		501.408	0.00121		501.399	0.00455		501.399	0.00703
65218	0.000766135		60021.8	0.006		63218	0.00019642		65218	0.000803765		65218	0.000463917		65218	0.00109		65218	0.00121	501.406	0.0062		501.402	0.01458		501.403	0.00761		501.406	0.00741		501.414	0.000928202		501.406	0.00282		501.406	0.00699
65219	0.000809471		60021.9	0.00606		63219	0.000202697		65219	0.000829289		65219	0.000465426		65219	0.00099189		65219	0.00126	501.412	0.00606		501.409	0.01097		501.41	0.00482		501.412	0.00546		501.42	0.000798254		501.412	0.00227		501.412	0.00489
65220	0.000815891		60022	0.00611		63220	0.000220129		65220	0.00085428		65220	0.000496041		65220	0.000887587		65220	0.0012	501.418	0.00448		501.415	0.00737		501.416	0.00121		501.418	0.00505		501.427	0.00084652		501.418	0.00288		501.418	0.00514
65221	0.00077834		60022.1	0.00617		63221	0.000248314		65221	0.000857981		65221	0.000545209		65221	0.000804027		65221	0.00106	501.425	0.0022		501.422	0.01072		501.423	0.00283		501.425	0.00524		501.433	0.000883648		501.425	0.00269		501.425	0.00658
65222	0.00070929		60022.2	0.00623		63222	0.000281184		65222	0.000842124		65222	0.000599578		65222	0.000759408		65222	0.00087839	501.431	0.00237		501.428	0.01055		501.429	0.00315		501.431	0.00574		501.44	0.000883648		501.431	0.00296		501.431	0.0069
65223	0.000628855		60022.3	0.00628		63223	0.000310672		65223	0.000829825		65223	0.000640479		65223	0.000756044		65223	0.000713442	501.438	0.00284		501.435	0.00917		501.435	0.0026		501.438	0.00479		501.446	0.000946766		501.438	0.00306		501.438	0.00638
65224	0.00055329		60022.4	0.00634		63224	0.000330997		65224	0.000847728		65224	0.000653863		65224	0.000780345		65224	0.000591736	501.444	0.00269		501.441	0.0072		501.442	0.00311		501.444	0.00431		501.452	0.000928202		501.444	0.00273		501.444	0.00476
65225	0.000490695		60022.5	0.00639		63225	0.000340302		65225	0.000903297		65225	0.000643139		65225	0.0008027		65225	0.000523473	501.451	0.00221		501.447	0.00729		501.448	0.00385		501.451	0.00292		501.459	0.000950479		501.451	0.00249		501.451	0.00374
65226	0.000446104		60022.6	0.00645		63226	0.00034129		65226	0.000985245		65226	0.00061384		65226	0.000794876		65226	0.00051248	501.457	0.00162		501.454	0.00703		501.455	0.00362		501.457	0.00429		501.465	0.000824243		501.457	0.00156		501.457	0.00383
65227	0.000423884		60022.7	0.0065		63227	0.000335111		65227	0.00108		65227	0.000569111		65227	0.00075363		65227	0.000557948	501.464	0.00155		501.46	0.00634		501.461	0.00404		501.464	0.0036		501.472	0.000768551		501.464	0.00137		501.464	0.00431
65228	0.00042348		60022.8	0.00655		63228	0.000320628		65228	0.00119		65228	0.000520566		65228	0.000700904		65228	0.000647352	501.47	0.0015		501.467	0.0042		501.467	0.00529		501.47	0.00452		501.478	0.000909638		501.47	0.00178		501.47	0.00555
65229	0.000442505		60022.9	0.0066		63229	0.000302035		65229	0.00131		65229	0.000486346		65229	0.000673644		65229	0.000762977	501.476	0.00173		501.473	0.00403		501.474	0.00376		501.476	0.00236		501.485	0.000701721		501.476	0.00249		501.476	0.00444
65230	0.000476347		60023	0.00665		63230	0.000285847		65230	0.00144		65230	0.000482162		65230	0.000707748		65230	0.000882379	501.483	0.00201		501.479	0.00549		501.48	0.00269		501.483	0.0034		501.491	0.000712859		501.483	0.00237		501.483	0.00376
65231	0.00051227		60023.1	0.0067		63231	0.0002728		65231	0.00157		65231	0.000514925		65231	0.000821366		65231	0.000975038	501.489	0.00215		501.486	0.00574		501.487	0.0025		501.489	0.00188		501.498	0.000764838		501.489	0.00232		501.489	0.00304
65232	0.00053507		60023.2	0.00674		63232	0.000260055		65232	0.00169		65232	0.000577483		65232	0.00101		65232	0.00103	501.496	0.00207		501.492	0.00437		501.493	0.0026		501.496	0.00149		501.504	0.000920776		501.496	0.00198		501.496	0.00401
65233	0.000537516		60023.3	0.00679		63233	0.000247728		65233	0.00176		65233	0.000647888		65233	0.00123		65233	0.00106	501.502	0.00175		501.499	0.00463		501.5	0.00339		501.502	0.00162		501.51	0.000813105		501.502	0.00173		501.502	0.005
65234	0.000527308		60023.4	0.00683		63234	0.000236585		65234	0.00179		65234	0.000702885		65234	0.00145		65234	0.00112	501.509	0.00162		501.505	0.00497		501.506	0.00362		501.509	0.00141		501.517	0.00063489		501.509	0.00179		501.509	0.00471
65235	0.000521909		60023.5	0.00688		63235	0.000226077		65235	0.00177		65235	0.000728611		65235	0.00161		65235	0.00127	501.515	0.00189		501.512	0.00429		501.513	0.0026		501.515	0.00139		501.523	0.000527219		501.515	0.00192		501.515	0.00417
65236	0.000530355		60023.6	0.00692		63236	0.000218381		65236	0.00169		65236	0.000719953		65236	0.00166		65236	0.00154	501.521	0.00132		501.518	0.00514		501.519	0.0025		501.521	0.00247		501.53	0.000601475		501.521	0.00147		501.521	0.00379
65237	0.000548338		60023.7	0.00697		63237	0.000217765		65237	0.00155		65237	0.000687566		65237	0.0016		65237	0.00191	501.528	0.00164		501.524	0.0084		501.525	0.00255		501.528	0.00242		501.536	0.000794541		501.528	0.00159		501.528	0.00453
65238	0.00056615		60023.8	0.00701		63238	0.000229362		65238	0.00138		65238	0.000650582		65238	0.00146		65238	0.00233	501.534	0.00201		501.531	0.00849		501.532	0.00339		501.534	0.00242		501.543	0.00106		501.534	0.0019		501.534	0.00528
65239	0.00057432		60023.9	0.00705		63239	0.000259539		65239	0.00125		65239	0.00061288		65239	0.00133		65239	0.0027	501.541	0.00214		501.537	0.00857		501.538	0.00385		501.541	0.00297		501.549	0.00102		501.541	0.00206		501.541	0.0041
65240	0.000570534		60024	0.00709		63240	0.000311535		65240	0.00118		65240	0.000571394		65240	0.00126		65240	0.00298	501.547	0.00139		501.544	0.00823		501.545	0.00343		501.547	0.00282		501.555	0.00066088		501.547	0.00142		501.547	0.00313
65241	0.000559921		60024.1	0.00713		63241	0.000378196		65241	0.00119		65241	0.000532598		65241	0.00126		65241	0.00313	501.553	0.00125		501.55	0.00866		501.551	0.00329		501.553	0.00262		501.562	0.000452963		501.553	0.00178		501.553	0.00243
65242	0.000550227		60024.2	0.00717		63242	0.000439495		65242	0.00127		65242	0.000502617		65242	0.00129		65242	0.00315	501.56	0.00122		501.557	0.00797		501.558	0.00283		501.56	0.0019		501.568	0.000746274		501.56	0.00121		501.56	0.00304
65243	0.00055472		60024.3	0.0072		63243	0.00047039		65243	0.00137		65243	0.000484508		65243	0.00131		65243	0.00309	501.566	0.00129		501.563	0.00712		501.564	0.00325		501.566	0.00242		501.575	0.000809392		501.566	0.00117		501.566	0.00422
65244	0.000589579		60024.4	0.00723		63244	0.000457404		65244	0.00147		65244	0.00048409		65244	0.00134		65244	0.00303	501.573	0.00127		501.57	0.00703		501.57	0.00376		501.573	0.00238		501.581	0.000668305		501.573	0.00137		501.573	0.00541
65245	0.000657664		60024.5	0.00726		63245	0.000410643		65245	0.00153		65245	0.000505715		65245	0.00137		65245	0.00301	501.579	0.00169		501.576	0.00806		501.577	0.0045		501.579	0.00255		501.588	0.000694295		501.579	0.0017		501.579	0.00507
65246	0.000746828		60024.6	0.00729		63246	0.000355165		65246	0.00153		65246	0.000550205		65246	0.00142		65246	0.003	501.586	0.002		501.582	0.01115		501.583	0.00278		501.586	0.00266		501.594	0.000575485		501.586	0.00184		501.586	0.00331
65247	0.000846404		60024.7	0.00732		63247	0.000311877		65247	0.00146		65247	0.000614091		65247	0.00145		65247	0.00298	501.592	0.00206		501.589	0.01303		501.59	0.00311		501.592	0.00182		501.601	0.000876223		501.592	0.00129		501.592	0.00264
65248	0.000949726		60024.8	0.00734		63248	0.000287782		65248	0.00139		65248	0.000687085		65248	0.00149		65248	0.003	501.599	0.00193		501.595	0.0132		501.596	0.0032		501.599	0.00349		501.607	0.000857659		501.599	0.00104		501.599	0.00336
65249	0.00105		60024.9	0.00735		63249	0.000277592		65249	0.00133		65249	0.000756151		65249	0.00152		65249	0.00308	501.605	0.00193		501.602	0.00437		501.603	0.00339		501.605	0.0044		501.613	0.000746274		501.605	0.000786562		501.605	0.00433
65250	0.00112		60025	0.00736		63250	0.000271844		65250	0.00129		65250	0.000806656		65250	0.00156		65250	0.00322	501.611	0.00288		501.608	0.00377		501.609	0.00255		501.611	0.00433		501.62	0.000363855		501.611	0.00159		501.611	0.00446
65251	0.00116		60025.1	0.00737		63251	0.000266031		65251	0.00124		65251	0.000824152		65251	0.00156		65251	0.00333	501.618	0.00284		501.615	0.003		501.615	0.00366		501.618	0.00199		501.626	0.000475239		501.618	0.00181		501.618	0.00379
65252	0.00113		60025.2	0.00737		63252	0.000264742		65252	0.00117		65252	0.00080818		65252	0.00153		65252	0.00329	501.624	0.00238		501.621	0.003		501.622	0.00334		501.624	0.00229		501.633	0.000731423		501.624	0.00186		501.624	0.00322
65253	0.00106		60025.3	0.00736		63253	0.000275303		65253	0.00109		65253	0.000773274		65253	0.00144		65253	0.00303	501.631	0.00278		501.627	0.0048		501.628	0.00306		501.631	0.00243		501.639	0.000861371		501.631	0.00181		501.631	0.00496
65254	0.00095168		60025.4	0.00735		63254	0.000295489		65254	0.00101		65254	0.000736177		65254	0.00133		65254	0.00262	501.637	0.00283		501.634	0.00677		501.635	0.00232		501.637	0.00307		501.646	0.000694295		501.637	0.00181		501.637	0.00909
65255	0.000836349		60025.5	0.00733		63255	0.000310689		65255	0.000970579		65255	0.000712425		65255	0.00122		65255	0.00224	501.644	0.00257		501.64	0.00532		501.641	0.00158		501.644	0.00158		501.652	0.000493803		501.644	0.00154		501.644	0.01163
65256	0.000728979		60025.6	0.00731		63256	0.000308571		65256	0.000958165		65256	0.000706969		65256	0.00113		65256	0.00199	501.65	0.00373		501.647	0.00403		501.648	0.00241		501.65	0.00151		501.659	0.000538357		501.65	0.00202		501.65	0.01037
65257	0.000644001		60025.7	0.00728		63257	0.000293865		65257	0.000968337		65257	0.00070718		65257	0.00108		65257	0.00195	501.656	0.00449		501.653	0.00454		501.654	0.00292		501.656	0.00184		501.665	0.000723997		501.656	0.00239		501.656	0.00834
65258	0.000590882		60025.8	0.00725		63258	0.000282903		65258	0.00101		65258	0.000703134		65258	0.00108		65258	0.0021	501.663	0.00414		501.66	0.00574		501.661	0.00348		501.663	0.00418		501.671	0.000560634		501.663	0.00228		501.663	0.0078
65259	0.000566422		60025.9	0.00721		63259	0.000289551		65259	0.00108		65259	0.000696065		65259	0.00114		65259	0.00245	501.669	0.00294		501.666	0.00669		501.667	0.00366		501.669	0.00528		501.678	0.000772264		501.669	0.00185		501.669	0.00703
65260	0.000558122		60026	0.00717		63260	0.000314461		65260	0.00116		65260	0.00068711		65260	0.00122		65260	0.00294	501.676	0.00235		501.673	0.00497		501.673	0.00468		501.676	0.00491		501.684	0.000905925		501.676	0.00126		501.676	0.00656
65261	0.00055963		60026.1	0.00713		63261	0.000340861		65261	0.00123		65261	0.000686358		65261	0.0013		65261	0.00353	501.682	0.00318		501.679	0.00386		501.68	0.00288		501.682	0.00256		501.691	0.00101		501.682	0.002		501.682	0.00478
65262	0.00057464		60026.2	0.0071		63262	0.000348361		65262	0.00128		65262	0.000711883		65262	0.00139		65262	0.00422	501.689	0.00208		501.685	0.00352		501.686	0.0019		501.689	0.0029		501.697	0.000920776		501.689	0.00223		501.689	0.0034
65263	0.00060883		60026.3	0.00706		63263	0.000329389		65263	0.00131		65263	0.000764577		65263	0.00146		65263	0.00493	501.695	0.00171		501.692	0.00446		501.693	0.00041742		501.695	0.0031		501.704	0.000649741		501.695	0.00194		501.695	0.00307
65264	0.000662018		60026.4	0.00704		63264	0.000287668		65264	0.00129		65264	0.000827464		65264	0.00147		65264	0.00541	501.702	0.000882545		501.698	0.00412		501.699	0.000649321		501.702	0.00268		501.71	0.000787115		501.702	0.00231		501.702	0.00464
65265	0.000729022		60026.5	0.00701		63265	0.000233559		65265	0.00124		65265	0.00088312		65265	0.00139		65265	0.0054	501.708	0.00159		501.705	0.00506		501.706	0.000973981		501.708	0.00325		501.716	0.000731423		501.708	0.00263		501.708	0.00435
65266	0.000810542		60026.6	0.007		63266	0.000180692		65266	0.00118		65266	0.000919849		65266	0.00125		65266	0.00487	501.714	0.00148		501.711	0.00454		501.712	0.000649321		501.714	0.00334		501.723	0.000835382		501.714	0.00233		501.714	0.00428
65267	0.000913583		60026.7	0.00699		63267	0.000138499		65267	0.00113		65267	0.000931625		65267	0.00111		65267	0.00411	501.721	0.00175		501.718	0.00643		501.719	0.000973981		501.721	0.00386		501.729	0.0011		501.721	0.00198		501.721	0.00444
65268	0.00104		60026.8	0.00699		63268	0.000110354		65268	0.00111		65268	0.000911406		65268	0.000992593		65268	0.00341	501.727	0.00203		501.724	0.00643		501.725	0.00153		501.727	0.00359		501.736	0.00128		501.727	0.00239		501.727	0.00489
65269	0.00117		60026.9	0.007		63269	9.56206e-05		65269	0.00111		65269	0.000853357		65269	0.000902565		65269	0.0029	501.734	0.00311		501.731	0.00677		501.731	0.00362		501.734	0.00433		501.742	0.00112		501.734	0.00277		501.734	0.00426
65270	0.0013		60027	0.00702		63270	9.15916e-05		65270	0.00112		65270	0.000767048		65270	0.000834929		65270	0.00262	501.74	0.00326		501.737	0.00643		501.738	0.00339		501.74	0.00472		501.749	0.00111		501.74	0.00244		501.74	0.00271
65271	0.00139		60027.1	0.00704		63271	9.56857e-05		65271	0.00116		65271	0.000666284		65271	0.000794607		65271	0.00251	501.747	0.00202		501.743	0.00669		501.744	0.00297		501.747	0.00388		501.755	0.00108		501.747	0.00209		501.747	0.0046
65272	0.00143		60027.2	0.00707		63272	0.000104601		65272	0.00124		65272	0.000556598		65272	0.000796782		65272	0.00252	501.753	0.00146		501.75	0.00549		501.751	0.0026		501.753	0.0021		501.761	0.00101		501.753	0.0019		501.753	0.00579
65273	0.00141		60027.3	0.00711		63273	0.000113794		65273	0.00136		65273	0.00045021		65273	0.000861484		65273	0.00262	501.76	0.00143		501.756	0.00592		501.757	0.00301		501.76	0.00297		501.768	0.000839094		501.76	0.0017		501.76	0.00541
65274	0.00135		60027.4	0.00715		63274	0.000120778		65274	0.00153		65274	0.000367228		65274	0.000996479		65274	0.00275	501.766	0.00179		501.763	0.00523		501.764	0.00311		501.766	0.00303		501.774	0.000601475		501.766	0.00127		501.766	0.00588
65275	0.00128		60027.5	0.00719		63275	0.000126741		65275	0.0017		65275	0.000319927		65275	0.00118		65275	0.00285	501.772	0.00129		501.769	0.00574		501.77	0.00264		501.772	0.00472		501.781	0.00093934		501.772	0.00164		501.772	0.00543
65276	0.00121		60027.6	0.00724		63276	0.000133379		65276	0.00186		65276	0.00030833		65276	0.00137		65276	0.00286	501.779	0.00159		501.776	0.00695		501.776	0.000927601		501.779	0.00385		501.787	0.000716572		501.779	0.00164		501.779	0.00464
65277	0.00117		60027.7	0.0073		63277	0.000140159		65277	0.00203		65277	0.000325692		65277	0.00152		65277	0.00282	501.785	0.00212		501.782	0.00712		501.783	0.0026		501.785	0.00578		501.794	0.000568059		501.785	0.00271		501.785	0.00282
65278	0.00117		60027.8	0.00735		63278	0.000144945		65278	0.00223		65278	0.000363009		65278	0.00161		65278	0.0028	501.792	0.00244		501.788	0.00712		501.789	0.00445		501.792	0.00474		501.8	0.000323014		501.792	0.00246		501.792	0.00413
65279	0.00118		60027.9	0.00741		63279	0.000146864		65279	0.00245		65279	0.000409632		65279	0.00167		65279	0.00286	501.798	0.00258		501.795	0.00309		501.796	0.00455		501.798	0.00496		501.807	0.000742561		501.798	0.00167		501.798	0.00464
65280	0.00121		60028	0.00746		63280	0.000148125		65280	0.00267		65280	0.000455755		65280	0.00171		65280	0.00306	501.805	0.00217		501.801	0.003		501.802	0.00408		501.805	0.00628		501.813	0.000946766		501.805	0.00145		501.805	0.00318
65281	0.00121		60028.1	0.00752		63281	0.000151926		65281	0.00282		65281	0.000491236		65281	0.00178		65281	0.00341	501.811	0.00171		501.808	0.0036		501.809	0.00269		501.811	0.0074		501.819	0.00113		501.811	0.00184		501.811	0.00528
65282	0.00119		60028.2	0.00758		63282	0.000160817		65282	0.00292		65282	0.000505577		65282	0.00189		65282	0.00389	501.817	0.00185		501.814	0.00446		501.815	0.00264		501.817	0.00983		501.826	0.000957904		501.817	0.0027		501.817	0.00843
65283	0.00116		60028.3	0.00764		63283	0.000178074		65283	0.003		65283	0.000501188		65283	0.00204		65283	0.00437	501.824	0.0021		501.821	0.00626		501.822	0.00283		501.824	0.01041		501.832	0.00087251		501.824	0.00301		501.824	0.01238
65284	0.00111		60028.4	0.00769		63284	0.000206537		65284	0.00305		65284	0.000495437		65284	0.00215		65284	0.00471	501.83	0.00216		501.827	0.00643		501.828	0.00329		501.83	0.0092		501.839	0.000579198		501.83	0.00313		501.83	0.01141
65285	0.00104		60028.5	0.00775		63285	0.000244351		65285	0.00303		65285	0.000501213		65285	0.00214		65285	0.00478	501.837	0.00335		501.834	0.00703		501.834	0.00408		501.837	0.00518		501.845	0.000568059		501.837	0.00254		501.837	0.01089
65286	0.000974931		60028.6	0.00781		63286	0.000283575		65286	0.00296		65286	0.000515025		65286	0.00196		65286	0.00466	501.843	0.00371		501.84	0.00523		501.841	0.00371		501.843	0.00437		501.852	0.000538357		501.843	0.00259		501.843	0.00859
65287	0.000953518		60028.7	0.00786		63287	0.00031424		65287	0.00288		65287	0.000522086		65287	0.0017		65287	0.00445	501.85	0.00353		501.846	0.00369		501.847	0.00325		501.85	0.00541		501.858	0.000701721		501.85	0.00313		501.85	0.00699
65288	0.000998736		60028.8	0.00792		63288	0.000331291		65288	0.00283		65288	0.00051111		65288	0.00145		65288	0.00417	501.856	0.00202		501.853	0.00412		501.854	0.00343		501.856	0.00505		501.864	0.000883648		501.856	0.00306		501.856	0.00557
65289	0.0011		60028.9	0.00797		63289	0.000336541		65289	0.00284		65289	0.000489066		65289	0.00132		65289	0.0038	501.863	0.00156		501.859	0.00429		501.86	0.00311		501.863	0.00279		501.871	0.00104		501.863	0.00154		501.863	0.00715
65290	0.00124		60029	0.00802		63290	0.000333623		65290	0.00291		65290	0.000472903		65290	0.00132		65290	0.00336	501.869	0.00155		501.866	0.00394		501.866	0.00125		501.869	0.0024		501.877	0.00105		501.869	0.00146		501.869	0.00611
65291	0.00136		60029.1	0.00807		63291	0.000324115		65291	0.00299		65291	0.000471414		65291	0.00146		65291	0.0029	501.875	0.0024		501.872	0.0066		501.873	0.00255		501.875	0.00307		501.884	0.00121		501.875	0.00171		501.875	0.00489
65292	0.00145		60029.2	0.00812		63292	0.000306769		65292	0.00301		65292	0.000482787		65292	0.00167		65292	0.00246	501.882	0.0021		501.879	0.00806		501.879	0.00278		501.882	0.00344		501.89	0.00122		501.882	0.00152		501.882	0.00307
65293	0.00149		60029.3	0.00817		63293	0.000279732		65293	0.00292		65293	0.000495612		65293	0.0019		65293	0.00208	501.888	0.0015		501.885	0.00686		501.886	0.00343		501.888	0.00273		501.897	0.000943053		501.888	0.00109		501.888	0.0028
65294	0.00148		60029.4	0.00821		63294	0.000247065		65294	0.00273		65294	0.000494888		65294	0.00207		65294	0.00179	501.895	0.00114		501.892	0.00189		501.892	0.00292		501.895	0.00195		501.903	0.000809392		501.895	0.00166		501.895	0.00354
65295	0.00144		60029.5	0.00826		63295	0.000219906		65295	0.00245		65295	0.00047605		65295	0.00215		65295	0.00157	501.901	0.00208		501.898	0.00352		501.899	0.00366		501.901	0.00182		501.909	0.00087251		501.901	0.00193		501.901	0.00298
65296	0.0014		60029.6	0.0083		63296	0.000208231		65296	0.00218		65296	0.000449086		65296	0.00217		65296	0.00142	501.908	0.00391		501.904	0.00334		501.905	0.00417		501.908	0.00171		501.916	0.00123		501.908	0.00167		501.908	0.00424
65297	0.00138		60029.7	0.00833		63297	0.000215157		65297	0.00204		65297	0.000431462		65297	0.00215		65297	0.00134	501.914	0.00375		501.911	0.00463		501.912	0.00394		501.914	0.000854701		501.922	0.001		501.914	0.00147		501.914	0.00451
65298	0.00137		60029.8	0.00837		63298	0.000237158		65298	0.00206		65298	0.000438071		65298	0.00209		65298	0.0013	501.921	0.00292		501.917	0.00472		501.918	0.00371		501.921	0.00145		501.929	0.000924489		501.921	0.00148		501.921	0.00446
65299	0.00136		60029.9	0.0084		63299	0.000266741		65299	0.00224		65299	0.000470863		65299	0.00198		65299	0.00127	501.927	0.00212		501.924	0.00532		501.925	0.00255		501.927	0.00178		501.935	0.000612613		501.927	0.00146		501.927	0.00289
65300	0.00132		60030	0.00843		63300	0.000297578		65300	0.00254		65300	0.000519376		65300	0.00179		65300	0.00122	501.933	0.0021		501.93	0.00283		501.931	0.00107		501.933	0.00721		501.942	0.000631177		501.933	0.00141		501.933	0.00192
65301	0.00126		60030.1	0.00846		63301	0.000325823		65301	0.00285		65301	0.000571734		65301	0.00157		65301	0.00117	501.94	0.00133		501.937	0.0018		501.937	0.0002319		501.94	0.00686		501.948	0.000801966		501.94	0.00134		501.94	0.00591
65302	0.00118		60030.2	0.00848		63302	0.000347351		65302	0.00309		65302	0.000620429		65302	0.00138		65302	0.00115	501.946	0.00174		501.943	0.00292		501.944	0.00121		501.946	0.00658		501.955	0.00101		501.946	0.00122		501.946	0.00757
65303	0.00111		60030.3	0.0085		63303	0.000358054		65303	0.0032		65303	0.000664185		65303	0.0013		65303	0.0012	501.953	0.0021		501.949	0.00497		501.95	0.00195		501.953	0.0021		501.961	0.000995032		501.953	0.00119		501.953	0.00823
65304	0.00107		60030.4	0.00852		63304	0.000354507		65304	0.00313		65304	0.000708062		65304	0.00131		65304	0.00134	501.959	0.00214		501.956	0.00703		501.957	0.00325		501.959	0.00242		501.967	0.000898499		501.959	0.00189		501.959	0.00597
65305	0.00109		60030.5	0.00853		63305	0.000334914		65305	0.0029		65305	0.000756526		65305	0.00139		65305	0.00154	501.966	0.00145		501.962	0.00712		501.963	0.00519		501.966	0.00262		501.974	0.000894786		501.966	0.00261		501.966	0.00399
65306	0.00118		60030.6	0.00854		63306	0.000304472		65306	0.00255		65306	0.000802224		65306	0.00147		65306	0.00176	501.972	0.00169		501.969	0.00634		501.969	0.0057		501.972	0.00336		501.98	0.000534644		501.972	0.00256		501.972	0.00604
65307	0.0013		60030.7	0.00854		63307	0.000275457		65307	0.00221		65307	0.000831168		65307	0.00153		65307	0.00194	501.978	0.00289		501.975	0.00892		501.976	0.00408		501.978	0.00312		501.987	0.000564347		501.978	0.00109		501.978	0.00703
65308	0.00139		60030.8	0.00853		63308	0.000258411		65308	0.00194		65308	0.000841192		65308	0.00157		65308	0.00203	501.985	0.00384		501.982	0.00892		501.982	0.0039		501.985	0.00411		501.993	0.00030445		501.985	0.000875368		501.985	0.00613
65309	0.0014		60030.9	0.00852		63309	0.000257812		65309	0.00177		65309	0.00083713		65309	0.00161		65309	0.00204	501.991	0.00336		501.988	0.00986		501.989	0.00237		501.991	0.00431		502	0.000393558		501.991	0.00118		501.991	0.00748
65310	0.00132		60031	0.0085		63310	0.000272809		65310	0.00169		65310	0.000819162		65310	0.00168		65310	0.00203	501.998	0.0029		501.995	0.00729		501.995	0.00325		501.998	0.00314		502.006	0.000683157		501.998	0.00193		501.998	0.00692
65311	0.0012		60031.1	0.00848		63311	0.000297685		65311	0.00168		65311	0.000784912		65311	0.00177		65311	0.00208	502.004	0.00287		502.001	0.00729		502.002	0.00301		502.004	0.00292		502.012	0.00104		502.004	0.00161		502.004	0.00969
65312	0.00108		60031.2	0.00845		63312	0.000326986		65312	0.00171		65312	0.000728619		65312	0.00187		65312	0.00219	502.011	0.00205		502.007	0.00626		502.008	0.00232		502.011	0.00234		502.019	0.000969043		502.011	0.00122		502.011	0.00769
65313	0.00099695		60031.3	0.00842		63313	0.000360797		65313	0.00173		65313	0.000650386		65313	0.00194		65313	0.00231	502.017	0.00216		502.014	0.0048		502.015	0.00274		502.017	0.00277		502.025	0.000675731		502.017	0.00147		502.017	0.00674
65314	0.0009278		60031.4	0.00838		63314	0.000403338		65314	0.00173		65314	0.000567584		65314	0.00194		65314	0.00237	502.024	0.00207		502.02	0.00326		502.021	0.00348		502.024	0.00273		502.032	0.000400983		502.024	0.00179		502.024	0.00372
65315	0.000866243		60031.5	0.00834		63315	0.000457854		65315	0.00172		65315	0.000503386		65315	0.00185		65315	0.00233	502.03	0.00196		502.027	0.00266		502.027	0.00371		502.03	0.00292		502.038	0.000323014		502.03	0.00226		502.03	0.00392
65316	0.000831324		60031.6	0.00829		63316	0.000520779		65316	0.00178		65316	0.00047433		65316	0.00173		65316	0.00224	502.036	0.00201		502.033	0.00326		502.034	0.00394		502.036	0.00318		502.045	0.000783402		502.036	0.00223		502.036	0.00381
65317	0.000840884		60031.7	0.00824		63317	0.000581482		65317	0.00191		65317	0.000487199		65317	0.00161		65317	0.00214	502.043	0.00214		502.039	0.00566		502.04	0.00325		502.043	0.00288		502.051	0.00121		502.043	0.00199		502.043	0.00304
65318	0.000907387		60031.8	0.00819		63318	0.000628681		65318	0.00208		65318	0.000531727		65318	0.00148		65318	0.00208	502.049	0.00287		502.046	0.00583		502.047	0.00232		502.049	0.00262		502.058	0.00131		502.049	0.00101		502.049	0.00196
65319	0.00104		60031.9	0.00814		63319	0.000655509		65319	0.00223		65319	0.000578287		65319	0.00139		65319	0.0021	502.056	0.00308		502.052	0.00352		502.053	0.00195		502.056	0.00234		502.064	0.00101		502.056	0.000837308		502.056	0.00309
65320	0.00121		60032	0.00808		63320	0.000657835		65320	0.0023		65320	0.000595982		65320	0.00136		65320	0.00216	502.062	0.00271		502.059	0.00429		502.06	0.00232		502.062	0.00217		502.07	0.00103		502.062	0.00138		502.062	0.00358
65321	0.00137		60032.1	0.00803		63321	0.00063351		65321	0.00227		65321	0.000577741		65321	0.00137		65321	0.00223	502.068	0.00248		502.065	0.00437		502.066	0.00227		502.068	0.00266		502.077	0.000742561		502.068	0.00122		502.068	0.003
65322	0.00148		60032.2	0.00797		63322	0.000592226		65322	0.00218		65322	0.000537773		65322	0.00142		65322	0.00227	502.075	0.00292		502.072	0.00532		502.073	0.00269		502.075	0.00238		502.083	0.000790828		502.075	0.00123		502.075	0.00376
65323	0.0015		60032.3	0.00792		63323	0.000552937		65323	0.00204		65323	0.000491255		65323	0.00147		65323	0.00224	502.081	0.00258		502.078	0.00523		502.079	0.0038		502.081	0.00381		502.09	0.000809392		502.081	0.00107		502.081	0.00446
65324	0.00145		60032.4	0.00787		63324	0.000528472		65324	0.00188		65324	0.000452235		65324	0.00149		65324	0.00214	502.088	0.00173		502.085	0.00489		502.085	0.00315		502.088	0.00385		502.096	0.00087251		502.088	0.00173		502.088	0.00415
65325	0.00136		60032.5	0.00782		63325	0.000527313		65325	0.00173		65325	0.000432606		65325	0.0015		65325	0.00197	502.094	0.00132		502.091	0.00403		502.092	0.0025		502.094	0.00407		502.103	0.000701721		502.094	0.00204		502.094	0.00345
65326	0.00124		60032.6	0.00777		63326	0.00055272		65326	0.00161		65326	0.000433263		65326	0.0015		65326	0.00179	502.101	0.00276		502.098	0.00523		502.098	0.00195		502.101	0.00299		502.109	0.000720285		502.101	0.00228		502.101	0.00419
65327	0.00113		60032.7	0.00773		63327	0.000590419		65327	0.00153		65327	0.000448647		65327	0.00153		65327	0.00163	502.107	0.00301		502.104	0.00497		502.105	0.00218		502.107	0.00292		502.115	0.000943053		502.107	0.00206		502.107	0.00356
65328	0.00102		60032.8	0.00769		63328	0.000611241		65328	0.00147		65328	0.000473238		65328	0.0016		65328	0.00151	502.114	0.00391		502.11	0.00266		502.111	0.00376		502.114	0.00355		502.122	0.000757413		502.114	0.00208		502.114	0.00176
65329	0.000928552		60032.9	0.00766		63329	0.000589063		65329	0.00142		65329	0.000500282		65329	0.00169		65329	0.00143	502.12	0.00284		502.117	0.00334		502.118	0.00422		502.12	0.00366		502.128	0.000504942		502.12	0.00249		502.12	0.00122
65330	0.000861025		60033	0.00763		63330	0.000518833		65330	0.00137		65330	0.000520052		65330	0.00179		65330	0.00142	502.127	0.00261		502.123	0.00403		502.124	0.0039		502.127	0.0036		502.135	0.000386132		502.127	0.00239		502.127	0.00386
65331	0.000829186		60033.1	0.0076		63331	0.000419631		65331	0.00134		65331	0.000526053		65331	0.00185		65331	0.00147	502.133	0.00287		502.13	0.00412		502.13	0.00334		502.133	0.00275		502.141	0.00033044		502.133	0.00317		502.133	0.00399
65332	0.000838082		60033.2	0.00758		63332	0.000321624		65332	0.00136		65332	0.000526454		65332	0.00183		65332	0.00155	502.139	0.00343		502.136	0.00429		502.137	0.00278		502.139	0.00221		502.148	0.000653454		502.139	0.00458		502.139	0.00431
65333	0.000892129		60033.3	0.00756		63333	0.000248581		65333	0.00143		65333	0.000535439		65333	0.00174		65333	0.00161	502.146	0.00347		502.143	0.00506		502.143	0.00172		502.146	0.00229		502.154	0.000861371		502.146	0.00516		502.146	0.00453
65334	0.001		60033.4	0.00755		63334	0.000207672		65334	0.00155		65334	0.000553234		65334	0.00161		65334	0.00165	502.152	0.00219		502.149	0.0048		502.15	0.00223		502.152	0.00216		502.161	0.00106		502.152	0.00526		502.152	0.00437
65335	0.00118		60033.5	0.00755		63335	0.000193097		65335	0.0017		65335	0.000570945		65335	0.00148		65335	0.00167	502.159	0.00191		502.156	0.00377		502.156	0.00278		502.159	0.00216		502.167	0.00103		502.159	0.00513		502.159	0.00523
65336	0.00142		60033.6	0.00754		63336	0.000193708		65336	0.00189		65336	0.000586141		65336	0.00136		65336	0.00171	502.165	0.00229		502.162	0.00343		502.163	0.00455		502.165	0.00299		502.173	0.000935628		502.165	0.00571		502.165	0.006
65337	0.0017		60033.7	0.00755		63337	0.000197239		65337	0.00208		65337	0.000603587		65337	0.00125		65337	0.00179	502.172	0.00293		502.168	0.00695		502.169	0.00422		502.172	0.00424		502.18	0.000861371		502.172	0.00554		502.172	0.00588
65338	0.00195		60033.8	0.00755		63338	0.00019622		65338	0.00226		65338	0.000630452		65338	0.00116		65338	0.00196	502.178	0.00381		502.175	0.01286		502.176	0.00482		502.178	0.00491		502.186	0.000868797		502.178	0.00373		502.178	0.00552
65339	0.00212		60033.9	0.00756		63339	0.000192026		65339	0.00242		65339	0.000674128		65339	0.0011		65339	0.00225	502.185	0.00439		502.181	0.0156		502.182	0.00315		502.185	0.00373		502.193	0.00136		502.185	0.00378		502.185	0.00469
65340	0.00218		60034	0.00758		63340	0.000190386		65340	0.00256		65340	0.000738027		65340	0.00109		65340	0.00266	502.191	0.00397		502.188	0.0132		502.188	0.00329		502.191	0.00277		502.199	0.00182		502.191	0.00273		502.191	0.00595
65341	0.00211		60034.1	0.0076		63341	0.00019417		65341	0.00268		65341	0.000814381		65341	0.00115		65341	0.00307	502.197	0.00418		502.194	0.00789		502.195	0.0026		502.197	0.0026		502.206	0.00157		502.197	0.00397		502.197	0.006
65342	0.00199		60034.2	0.00763		63342	0.000201366		65342	0.00278		65342	0.000886371		65342	0.00127		65342	0.00338	502.204	0.00472		502.2	0.00746		502.201	0.0038		502.204	0.00305		502.212	0.00123		502.204	0.00448		502.204	0.00615
65343	0.0019		60034.3	0.00766		63343	0.000208211		65343	0.00288		65343	0.000937023		65343	0.00143		65343	0.00352	502.21	0.00519		502.207	0.00403		502.208	0.00357		502.21	0.00448		502.219	0.0018		502.21	0.00576		502.21	0.00541
65344	0.00188		60034.4	0.00769		63344	0.000210987		65344	0.003		65344	0.000958886		65344	0.00158		65344	0.00353	502.217	0.00385		502.213	0.00446		502.214	0.00399		502.217	0.00511		502.225	0.00233		502.217	0.00499		502.217	0.00652
65345	0.00195		60034.5	0.00772		63345	0.000206287		65345	0.00312		65345	0.00096072		65345	0.00171		65345	0.00347	502.223	0.00366		502.22	0.00746		502.221	0.00329		502.223	0.00617		502.231	0.0034		502.223	0.005		502.223	0.00703
65346	0.00211		60034.6	0.00776		63346	0.000195201		65346	0.00321		65346	0.000954322		65346	0.00177		65346	0.00338	502.229	0.00338		502.226	0.00969		502.227	0.00394		502.229	0.00583		502.238	0.00427		502.229	0.00439		502.229	0.00609
65347	0.00228		60034.7	0.00779		63347	0.000184396		65347	0.0032		65347	0.000944353		65347	0.00177		65347	0.00324	502.236	0.00338		502.233	0.0084		502.233	0.00668		502.236	0.00647		502.244	0.00457		502.236	0.00424		502.236	0.00579
65348	0.00237		60034.8	0.00783		63348	0.000180896		65348	0.00304		65348	0.000936952		65348	0.00173		65348	0.00304	502.242	0.00354		502.239	0.00952		502.24	0.00742		502.242	0.00708		502.251	0.00408		502.242	0.00445		502.242	0.00708
65349	0.00235		60034.9	0.00786		63349	0.000189465		65349	0.0028		65349	0.000941537		65349	0.00171		65349	0.00277	502.249	0.00445		502.246	0.00986		502.246	0.00928		502.249	0.00669		502.257	0.00332		502.249	0.00586		502.249	0.00884
65350	0.00225		60035	0.00789		63350	0.000210803		65350	0.00258		65350	0.000965924		65350	0.00173		65350	0.00246	502.255	0.00473		502.252	0.01003		502.253	0.01169		502.255	0.00615		502.264	0.0028		502.255	0.00589		502.255	0.01118
65351	0.0021		60035.1	0.00792		63351	0.0002397		65351	0.00248		65351	0.00101		65351	0.00178		65351	0.00216	502.262	0.00646		502.259	0.0126		502.259	0.01062		502.262	0.00567		502.27	0.00256		502.262	0.00683		502.262	0.01272
65352	0.00201		60035.2	0.00795		63352	0.000267685		65352	0.00255		65352	0.00105		65352	0.00186		65352	0.00192	502.268	0.00618		502.265	0.00926		502.266	0.00895		502.268	0.00855		502.276	0.00232		502.268	0.00628		502.268	0.01314
65353	0.00199		60035.3	0.00798		63353	0.00028546		65353	0.00282		65353	0.00105		65353	0.00196		65353	0.00177	502.275	0.00678		502.271	0.00909		502.272	0.00529		502.275	0.00754		502.283	0.00213		502.275	0.00651		502.275	0.01303
65354	0.00203		60035.4	0.008		63354	0.000285376		65354	0.00321		65354	0.000994225		65354	0.00209		65354	0.00173	502.281	0.00638		502.278	0.01218		502.279	0.00376		502.281	0.00665		502.289	0.00246		502.281	0.00738		502.281	0.01398
65355	0.00205		60035.5	0.00802		63355	0.00026628		65355	0.00358		65355	0.000893273		65355	0.00219		65355	0.00176	502.288	0.00674		502.284	0.01346		502.285	0.00292		502.288	0.00615		502.296	0.00248		502.288	0.00768		502.288	0.01648
65356	0.00203		60035.6	0.00803		63356	0.000233794		65356	0.00382		65356	0.00078911		65356	0.00224		65356	0.00185	502.294	0.00531		502.291	0.01518		502.291	0.00459		502.294	0.0084		502.302	0.0024		502.294	0.00927		502.294	0.01937
65357	0.00196		60035.7	0.00804		63357	0.000196665		65357	0.00382		65357	0.000712605		65357	0.00221		65357	0.00197	502.3	0.00445		502.297	0.01398		502.298	0.00677		502.3	0.01159		502.309	0.00216		502.3	0.00823		502.3	0.01754
65358	0.00185		60035.8	0.00805		63358	0.000164656		65358	0.00358		65358	0.000666577		65358	0.0021		65358	0.00207	502.307	0.00614		502.304	0.01286		502.304	0.00779		502.307	0.00916		502.315	0.00211		502.307	0.00719		502.307	0.01574
65359	0.00172		60035.9	0.00805		63359	0.000146735		65359	0.00319		65359	0.000635996		65359	0.00196		65359	0.00217	502.313	0.00989		502.31	0.01286		502.311	0.007		502.313	0.00968		502.322	0.0027		502.313	0.00573		502.313	0.014
65360	0.00161		60036	0.00805		63360	0.000149108		65360	0.00282		65360	0.000615676		65360	0.00184		65360	0.00231	502.32	0.00963		502.317	0.01055		502.317	0.0058		502.32	0.01262		502.328	0.00252		502.32	0.00549		502.32	0.01662
65361	0.00154		60036.1	0.00805		63361	0.000173438		65361	0.00257		65361	0.000621638		65361	0.00177		65361	0.00255	502.326	0.00926		502.323	0.01312		502.324	0.00663		502.326	0.01516		502.334	0.00182		502.326	0.00587		502.326	0.01946
65362	0.00148		60036.2	0.00804		63362	0.000214275		65362	0.00249		65362	0.000668636		65362	0.00174		65362	0.00292	502.333	0.00542		502.329	0.02066		502.33	0.00584		502.333	0.01639		502.341	0.00154		502.333	0.00466		502.333	0.01783
65363	0.00141		60036.3	0.00803		63363	0.000258561		65363	0.00257		65363	0.00075331		65363	0.00175		65363	0.00334	502.339	0.00528		502.336	0.02444		502.337	0.00756		502.339	0.01345		502.347	0.00143		502.339	0.005		502.339	0.01707
65364	0.00132		60036.4	0.00802		63364	0.000291668		65364	0.00276		65364	0.00085427		65364	0.00177		65364	0.00365	502.346	0.00582		502.342	0.02649		502.343	0.00918		502.346	0.01044		502.354	0.0015		502.346	0.00403		502.346	0.01529
65365	0.00119		60036.5	0.008		63365	0.000305712		65365	0.00299		65365	0.000943137		65365	0.00177		65365	0.00374	502.352	0.00515		502.349	0.02778		502.349	0.01011		502.352	0.00868		502.36	0.00179		502.352	0.00482		502.352	0.01526
65366	0.00106		60036.6	0.00797		63366	0.000301847		65366	0.00327		65366	0.00101		65366	0.00176		65366	0.00367	502.358	0.00576		502.355	0.02821		502.356	0.01016		502.358	0.00892		502.367	0.00179		502.358	0.00495		502.358	0.01294
65367	0.000955772		60036.7	0.00794		63367	0.000286721		65367	0.0036		65367	0.00106		65367	0.00177		65367	0.00356	502.365	0.00483		502.361	0.02855		502.362	0.00728		502.365	0.00726		502.373	0.00157		502.365	0.00533		502.365	0.01093
65368	0.0009085		60036.8	0.00791		63368	0.000266697		65368	0.00398		65368	0.00109		65368	0.00179		65368	0.00354	502.371	0.00687		502.368	0.02812		502.369	0.00496		502.371	0.00379		502.38	0.00134		502.371	0.00462		502.371	0.00839
65369	0.000923168		60036.9	0.00786		63369	0.000244013		65369	0.00437		65369	0.00109		65369	0.0018		65369	0.00365	502.378	0.00619		502.374	0.02607		502.375	0.00441		502.378	0.00407		502.386	0.00125		502.378	0.0041		502.378	0.00712
65370	0.00101		60037	0.00782		63370	0.000218047		65370	0.00471		65370	0.00108		65370	0.0018		65370	0.00383	502.384	0.00565		502.381	0.03593		502.382	0.00325		502.384	0.00487		502.392	0.00124		502.384	0.00337		502.384	0.00951
65371	0.00117		60037.1	0.00776		63371	0.000188568		65371	0.00488		65371	0.00106		65371	0.00182		65371	0.00399	502.391	0.0035		502.387	0.03052		502.388	0.00357		502.391	0.00647		502.399	0.00151		502.391	0.00334		502.391	0.00942
65372	0.0014		60037.2	0.0077		63372	0.000157753		65372	0.00477		65372	0.00102		65372	0.00184		65372	0.00403	502.397	0.00382		502.394	0.02898		502.394	0.00339		502.397	0.00572		502.405	0.00151		502.397	0.00313		502.397	0.00922
65373	0.0017		60037.3	0.00764		63373	0.000131147		65373	0.00438		65373	0.000932639		65373	0.00188		65373	0.00393	502.403	0.00344		502.4	0.01929		502.401	0.00269		502.403	0.00554		502.412	0.00182		502.403	0.00313		502.403	0.00708
65374	0.00208		60037.4	0.00756		63374	0.000116052		65374	0.00382		65374	0.000809256		65374	0.00195		65374	0.00375	502.41	0.00325		502.407	0.01218		502.407	0.00311		502.41	0.0053		502.418	0.002		502.41	0.00274		502.41	0.00485
65375	0.0025		60037.5	0.00748		63375	0.000118202		65375	0.00322		65375	0.000676526		65375	0.00203		65375	0.00356	502.416	0.0027		502.413	0.01029		502.414	0.0045		502.416	0.00442		502.425	0.00206		502.416	0.00292		502.416	0.00462
65376	0.00287		60037.6	0.0074		63376	0.000141341		65376	0.00267		65376	0.000573271		65376	0.00205		65376	0.00342	502.423	0.00267		502.42	0.0114		502.42	0.00464		502.423	0.00294		502.431	0.00135		502.423	0.00202		502.423	0.0034
65377	0.00313		60037.7	0.00731		63377	0.00018871		65377	0.00223		65377	0.000521062		65377	0.00198		65377	0.00339	502.429	0.00247		502.426	0.01192		502.427	0.00348		502.429	0.00316		502.438	0.00102		502.429	0.00202		502.429	0.00392
65378	0.00319		60037.8	0.00722		63378	0.000260673		65378	0.00194		65378	0.000521576		65378	0.00183		65378	0.00351	502.436	0.00262		502.432	0.01303		502.433	0.00399		502.436	0.00359		502.444	0.000835382		502.436	0.00279		502.436	0.00383
65379	0.00305		60037.9	0.00713		63379	0.00034863		65379	0.00181		65379	0.000561512		65379	0.00168		65379	0.00376	502.442	0.00184		502.439	0.02255		502.44	0.00376		502.442	0.00368		502.45	0.000805679		502.442	0.00277		502.442	0.00575
65380	0.00275		60038	0.00704		63380	0.000432472		65380	0.00183		65380	0.00061172		65380	0.00161		65380	0.00408	502.449	0.00143		502.445	0.02058		502.446	0.00399		502.449	0.00286		502.457	0.000998745		502.449	0.00256		502.449	0.00539
65381	0.00238		60038.1	0.00695		63381	0.000488252		65381	0.00198		65381	0.000645924		65381	0.00166		65381	0.00435	502.455	0.00168		502.452	0.01698		502.452	0.00348		502.455	0.00238		502.463	0.000946766		502.455	0.00171		502.455	0.00523
65382	0.00203		60038.2	0.00686		63382	0.000502395		65382	0.00221		65382	0.000666117		65382	0.00183		65382	0.0045	502.461	0.0015		502.458	0.009		502.459	0.00445		502.461	0.0031		502.47	0.000783402		502.461	0.0028		502.461	0.00365
65383	0.00178		60038.3	0.00678		63383	0.000477973		65383	0.00248		65383	0.000691007		65383	0.00206		65383	0.00454	502.468	0.00205		502.465	0.00952		502.465	0.00315		502.468	0.00364		502.476	0.000735136		502.468	0.00348		502.468	0.00309
65384	0.00174		60038.4	0.0067		63384	0.000428541		65384	0.00276		65384	0.000730352		65384	0.00231		65384	0.0046	502.474	0.0023		502.471	0.00917		502.472	0.00352		502.474	0.00286		502.483	0.000805679		502.474	0.00433		502.474	0.00223
65385	0.00192		60038.5	0.00663		63385	0.00036963		65385	0.00296		65385	0.000776857		65385	0.00254		65385	0.00473	502.481	0.00269		502.478	0.00832		502.478	0.0032		502.481	0.00229		502.489	0.000646028		502.481	0.00316		502.481	0.00392
65386	0.00224		60038.6	0.00656		63386	0.000313186		65386	0.003		65386	0.000802591		65386	0.0027		65386	0.00492	502.487	0.00301		502.484	0.0114		502.485	0.00237		502.487	0.00216		502.495	0.000564347		502.487	0.0019		502.487	0.0041
65387	0.00258		60038.7	0.0065		63387	0.000264412		65387	0.00287		65387	0.00077876		65387	0.00276		65387	0.00514	502.494	0.00248		502.49	0.01552		502.491	0.0013		502.494	0.00253		502.502	0.000371281		502.494	0.0014		502.494	0.00291
65388	0.00276		60038.8	0.00645		63388	0.000223483		65388	0.00265		65388	0.000708123		65388	0.00279		65388	0.00537	502.5	0.00145		502.497	0.01492		502.498	0.000973981		502.5	0.00126		502.508	0.000586624		502.5	0.00133		502.5	0.00162
65389	0.00269		60038.9	0.00641		63389	0.00019094		65389	0.00246		65389	0.000617416		65389	0.00284		65389	0.00557	502.507	0.00124		502.503	0.00977		502.504	0.0013		502.507	0.00132		502.515	0.000720285		502.507	0.00122		502.507	0.0023
65390	0.00242		60039	0.00637		63390	0.000168523		65390	0.00234		65390	0.000533422		65390	0.00293		65390	0.00563	502.513	0.00194		502.51	0.00729		502.51	0.00246		502.513	0.00221		502.521	0.000950479		502.513	0.00214		502.513	0.00248
65391	0.00205		60039.1	0.00635		63391	0.000156284		65391	0.00231		65391	0.000474433		65391	0.003		65391	0.00545	502.519	0.00194		502.516	0.00935		502.517	0.00167		502.519	0.00271		502.528	0.000879935		502.519	0.00244		502.519	0.00185
65392	0.00171		60039.2	0.00632		63392	0.000153528		65392	0.00235		65392	0.000447838		65392	0.00297		65392	0.005	502.526	0.00153		502.523	0.00995		502.523	0.00204		502.526	0.00251		502.534	0.000857659		502.526	0.00236		502.526	0.00198
65393	0.00148		60039.3	0.00631		63393	0.000160215		65393	0.00249		65393	0.000454635		65393	0.00281		65393	0.00439	502.532	0.00146		502.529	0.00832		502.53	0.00227		502.532	0.00197		502.541	0.00111		502.532	0.00164		502.532	0.00374
65394	0.00134		60039.4	0.0063		63394	0.000174069		65394	0.00268		65394	0.000493878		65394	0.00256		65394	0.00373	502.539	0.00178		502.536	0.006		502.536	0.00278		502.539	0.00175		502.547	0.00096533		502.539	0.00122		502.539	0.00386
65395	0.00128		60039.5	0.0063		63395	0.000188951		65395	0.00291		65395	0.000561232		65395	0.0023		65395	0.00314	502.545	0.00174		502.542	0.00695		502.543	0.00176		502.545	0.00106		502.553	0.000787115		502.545	0.00117		502.545	0.00404
65396	0.00129		60039.6	0.0063		63396	0.000198522		65396	0.00311		65396	0.00064686		65396	0.00212		65396	0.00267	502.552	0.00141		502.548	0.0096		502.549	0.00153		502.552	0.000501672		502.56	0.000412122		502.552	0.00127		502.552	0.00304
65397	0.00134		60039.7	0.00631		63397	0.000199551		65397	0.00322		65397	0.000734078		65397	0.00199		65397	0.00232	502.558	0.000626735		502.555	0.00952		502.556	0.0026		502.558	0.000594574		502.566	0.000504942		502.558	0.00217		502.558	0.00138
65398	0.00143		60039.8	0.00632		63398	0.000191687		65398	0.00322		65398	0.000807405		65398	0.00186		65398	0.0021	502.565	0.000844173		502.561	0.00643		502.562	0.00278		502.565	0.00136		502.573	0.000742561		502.565	0.00175		502.565	0.00216
65399	0.00155		60039.9	0.00634		63399	0.000178103		65399	0.00322		65399	0.00086325		65399	0.00173		65399	0.00206	502.571	0.00119		502.568	0.00549		502.568	0.00218		502.571	0.00227		502.579	0.000627465		502.571	0.00217		502.571	0.00302
65400	0.00169		60040	0.00636		63400	0.000166073		65400	0.00328		65400	0.000900859		65400	0.00162		65400	0.00216	502.577	0.00138		502.574	0.00617		502.575	0.0019		502.577	0.00266		502.586	0.000490091		502.577	0.00296		502.577	0.00257
65401	0.00179		60040.1	0.00638		63401	0.000163733		65401	0.00345		65401	0.000910547		65401	0.00158		65401	0.00238	502.584	0.00114		502.581	0.00815		502.581	0.00199		502.584	0.00219		502.592	0.000579198		502.584	0.00301		502.584	0.00185
65402	0.00183		60040.2	0.00641		63402	0.000176408		65402	0.00375		65402	0.000881412		65402	0.00167		65402	0.00264	502.59	0.000972078		502.587	0.00832		502.588	0.00162		502.59	0.00258		502.599	0.000642316		502.59	0.00231		502.59	0.00216
65403	0.0018		60040.3	0.00644		63403	0.00020506		65403	0.00411		65403	0.000814497		65403	0.00187		65403	0.00282	502.597	0.00132		502.594	0.00643		502.594	0.00348		502.597	0.00214		502.605	0.000842807		502.597	0.00113		502.597	0.00277
65404	0.0017		60040.4	0.00647		63404	0.000246552		65404	0.00439		65404	0.000728634		65404	0.00212		65404	0.00278	502.603	0.00152		502.6	0.00429		502.601	0.00408		502.603	0.00221		502.611	0.000723997		502.603	0.000570892		502.603	0.00408
65405	0.00158		60040.5	0.0065		63405	0.000296786		65405	0.00448		65405	0.000653094		65405	0.00234		65405	0.00251	502.61	0.0023		502.606	0.00446		502.607	0.00343		502.61	0.00255		502.618	0.000827956		502.61	0.000202984		502.61	0.00437
65406	0.00152		60040.6	0.00654		63406	0.000352904		65406	0.00433		65406	0.000607085		65406	0.00246		65406	0.00213	502.616	0.00233		502.613	0.00557		502.614	0.00116		502.616	0.00295		502.624	0.000646028		502.616	0.000647011		502.616	0.0055
65407	0.00152		60040.7	0.00657		63407	0.000408231		65407	0.00397		65407	0.000583373		65407	0.00247		65407	0.00178	502.623	0.00253		502.619	0.00592		502.62	0.00172		502.623	0.00388		502.631	0.000716572		502.623	0.00131		502.623	0.00494
65408	0.00159		60040.8	0.0066		63408	0.000448379		65408	0.00352		65408	0.000560265		65408	0.00241		65408	0.00155	502.629	0.00217		502.626	0.00686		502.626	0.00292		502.629	0.00286		502.637	0.000768551		502.629	0.00235		502.629	0.00365
65409	0.00169		60040.9	0.00663		63409	0.000461356		65409	0.00307		65409	0.000531346		65409	0.00236		65409	0.00145	502.635	0.0017		502.632	0.00617		502.633	0.0032		502.635	0.00383		502.644	0.000924489		502.635	0.00337		502.635	0.00401
65410	0.00174		60041	0.00666		63410	0.000448249		65410	0.0027		65410	0.000510299		65410	0.00239		65410	0.00146	502.642	0.00151		502.639	0.00446		502.639	0.00533		502.642	0.00359		502.65	0.000835382		502.642	0.00576		502.642	0.00485
65411	0.00168		60041.1	0.00669		63411	0.000419814		65411	0.00247		65411	0.000512262		65411	0.00251		65411	0.00153	502.648	0.000665106		502.645	0.00446		502.646	0.00649		502.648	0.00396		502.656	0.000698008		502.648	0.00694		502.648	0.00442
65412	0.00151		60041.2	0.00671		63412	0.000387702		65412	0.00245		65412	0.000542495		65412	0.00268		65412	0.00167	502.655	0.000690687		502.651	0.00695		502.652	0.00696		502.655	0.00401		502.663	0.000579198		502.655	0.0069		502.655	0.00347
65413	0.00131		60041.3	0.00674		63413	0.00036166		65413	0.00267		65413	0.00059485		65413	0.00288		65413	0.00192	502.661	0.0011		502.658	0.01218		502.659	0.00422		502.661	0.00331		502.669	0.000311876		502.661	0.00556		502.661	0.00381
65414	0.00114		60041.4	0.00675		63414	0.000354526		65414	0.00306		65414	0.000649732		65414	0.00304		65414	0.00238	502.668	0.00174		502.664	0.01089		502.665	0.00394		502.668	0.00364		502.676	0.000579198		502.668	0.00459		502.668	0.00334
65415	0.00107		60041.5	0.00677		63415	0.000381099		65415	0.00347		65415	0.00067955		65415	0.00316		65415	0.0031	502.674	0.00177		502.671	0.00772		502.671	0.00427		502.674	0.00349		502.682	0.000772264		502.674	0.00434		502.674	0.00196
65416	0.00111		60041.6	0.00678		63416	0.000446239		65416	0.00377		65416	0.00067165		65416	0.00322		65416	0.00405	502.68	0.00159		502.677	0.00574		502.678	0.00492		502.68	0.00258		502.689	0.000905925		502.68	0.00407		502.68	0.00167
65417	0.00127		60041.7	0.00679		63417	0.000535572		65417	0.00387		65417	0.000638176		65417	0.00325		65417	0.005	502.687	0.00179		502.684	0.009		502.684	0.00631		502.687	0.000334448		502.695	0.000716572		502.687	0.00337		502.687	0.00162
65418	0.00149		60041.8	0.00679		63418	0.000617358		65418	0.00379		65418	0.000599561		65418	0.0032		65418	0.00572	502.693	0.00194		502.69	0.00823		502.691	0.00584		502.693	0.000984764		502.702	0.000816817		502.693	0.00166		502.693	0.00363
65419	0.00172		60041.9	0.00679		63419	0.000657413		65419	0.00364		65419	0.000569506		65419	0.00304		65419	0.00604	502.7	0.00182		502.697	0.00489		502.697	0.00366		502.7	0.00193		502.708	0.000883648		502.7	0.00157		502.7	0.00302
65420	0.00188		60042	0.00679		63420	0.000637361		65420	0.00353		65420	0.000548163		65420	0.00277		65420	0.00593	502.706	0.00192		502.703	0.0054		502.704	0.00241		502.706	0.00327		502.714	0.00105		502.706	0.00223		502.706	0.00367
65421	0.00192		60042.1	0.00678		63421	0.000566047		65421	0.00353		65421	0.000526594		65421	0.00243		65421	0.0055	502.713	0.00166		502.709	0.00695		502.71	0.00162		502.713	0.00336		502.721	0.00107		502.713	0.00269		502.713	0.00413
65422	0.00188		60042.2	0.00677		63422	0.000473988		65422	0.00363		65422	0.000502613		65422	0.0021		65422	0.00498	502.719	0.00166		502.716	0.01792		502.717	0.00223		502.719	0.00178		502.727	0.00128		502.719	0.0025		502.719	0.00379
65423	0.00183		60042.3	0.00676		63423	0.000391983		65423	0.00378		65423	0.00048478		65423	0.00183		65423	0.00459	502.726	0.00185		502.722	0.01903		502.723	0.00237		502.726	0.000798959		502.734	0.00113		502.726	0.00298		502.726	0.00356
65424	0.00183		60042.4	0.00674		63424	0.000335248		65424	0.00389		65424	0.000478302		65424	0.00169		65424	0.00442	502.732	0.00159		502.729	0.01663		502.729	0.00329		502.732	0.000464511		502.74	0.000894786		502.732	0.00294		502.732	0.00356
65425	0.00191		60042.5	0.00672		63425	0.000299843		65425	0.0039		65425	0.000478563		65425	0.0017		65425	0.00443	502.738	0.00147		502.735	0.006		502.736	0.00468		502.738	0.000687477		502.747	0.000638603		502.738	0.00226		502.738	0.00257
65426	0.00202		60042.6	0.00669		63426	0.000272063		65426	0.00379		65426	0.000479443		65426	0.00184		65426	0.00449	502.745	0.000959288		502.742	0.0042		502.742	0.00455		502.745	0.00256		502.753	0.000412122		502.745	0.00188		502.745	0.00257
65427	0.00212		60042.7	0.00666		63427	0.000243959		65427	0.00361		65427	0.000480701		65427	0.00208		65427	0.00446	502.751	0.000972078		502.748	0.00806		502.749	0.00283		502.751	0.00342		502.76	0.000742561		502.751	0.00237		502.751	0.00149
65428	0.00216		60042.8	0.00663		63428	0.00021674		65428	0.00341		65428	0.00049154		65428	0.00238		65428	0.00425	502.758	0.000972078		502.755	0.00729		502.755	0.00162		502.758	0.00286		502.766	0.000857659		502.758	0.00239		502.758	0.00115
65429	0.0021		60042.9	0.00659		63429	0.000194563		65429	0.00323		65429	0.000526818		65429	0.00265		65429	0.00387	502.764	0.000677897		502.761	0.00772		502.762	0.0025		502.764	0.00212		502.772	0.000969043		502.764	0.00258		502.764	0.00327
65430	0.00196		60043	0.00655		63430	0.000179359		65430	0.0031		65430	0.000592945		65430	0.00285		65430	0.00343	502.771	0.000933707		502.767	0.00523		502.768	0.00334		502.771	0.0019		502.779	0.000649741		502.771	0.00321		502.771	0.00476
65431	0.00179		60043.1	0.00651		63431	0.000169566		65431	0.00303		65431	0.000680776		65431	0.00292		65431	0.00312	502.777	0.00129		502.774	0.00669		502.775	0.00329		502.777	0.00308		502.785	0.000709146		502.777	0.00287		502.777	0.00507
65432	0.00166		60043.2	0.00646		63432	0.000163039		65432	0.00307		65432	0.000778969		65432	0.00291		65432	0.0031	502.784	0.00159		502.78	0.00823		502.781	0.00315		502.784	0.00305		502.792	0.00101		502.784	0.00244		502.784	0.00343
65433	0.00165		60043.3	0.0064		63433	0.000158677		65433	0.00326		65433	0.000882364		65433	0.00289		65433	0.00348	502.79	0.00148		502.787	0.00797		502.788	0.00404		502.79	0.00221		502.798	0.00149		502.79	0.0015		502.79	0.00604
65434	0.00178		60043.4	0.00635		63434	0.000156		65434	0.00358		65434	0.000978856		65434	0.00291		65434	0.00425	502.796	0.00188		502.793	0.00806		502.794	0.00404		502.796	0.00141		502.805	0.00133		502.796	0.00136		502.796	0.0069
65435	0.00203		60043.5	0.00629		63435	0.000156125		65435	0.004		65435	0.00105		65435	0.00296		65435	0.00526	502.803	0.00168		502.8	0.00583		502.8	0.00292		502.803	0.00119		502.811	0.000969043		502.803	0.00157		502.803	0.0064
65436	0.00235		60043.6	0.00622		63436	0.000159909		65436	0.0045		65436	0.00108		65436	0.003		65436	0.00617	502.809	0.00189		502.806	0.00506		502.807	0.00181		502.809	0.00102		502.818	0.00084652		502.809	0.0023		502.809	0.00293
65437	0.00263		60043.7	0.00616		63437	0.00016554		65437	0.005		65437	0.00108		65437	0.00296		65437	0.00659	502.816	0.00192		502.812	0.00454		502.813	0.00241		502.816	0.00117		502.824	0.000972755		502.816	0.00384		502.816	0.00221
65438	0.00279		60043.8	0.00609		63438	0.000171545		65438	0.0054		65438	0.00108		65438	0.00285		65438	0.00634	502.822	0.00289		502.819	0.00343		502.82	0.00352		502.822	0.00137		502.83	0.00111		502.822	0.00504		502.822	0.00413
65439	0.00281		60043.9	0.00602		63439	0.000179273		65439	0.00559		65439	0.00109		65439	0.00272		65439	0.00562	502.829	0.0028		502.825	0.00446		502.826	0.0045		502.829	0.00156		502.837	0.0013		502.829	0.00594		502.829	0.00489
65440	0.00273		60044	0.00596		63440	0.000190529		65440	0.00555		65440	0.0011		65440	0.00262		65440	0.00481	502.835	0.00308		502.832	0.00506		502.833	0.00343		502.835	0.00149		502.843	0.00174		502.835	0.00525		502.835	0.00444
65441	0.00263		60044.1	0.00589		63441	0.000203675		65441	0.00534		65441	0.0011		65441	0.00258		65441	0.00417	502.841	0.0028		502.838	0.00523		502.839	0.00274		502.841	0.00119		502.85	0.00162		502.841	0.00359		502.841	0.00471
65442	0.00252		60044.2	0.00582		63442	0.000213117		65442	0.00504		65442	0.00108		65442	0.00263		65442	0.00374	502.848	0.00362		502.845	0.00472		502.846	0.00301		502.848	0.00151		502.856	0.00164		502.848	0.00354		502.848	0.00417
65443	0.00243		60044.3	0.00576		63443	0.000214722		65443	0.00472		65443	0.00105		65443	0.0028		65443	0.00343	502.854	0.00405		502.851	0.00729		502.852	0.00278		502.854	0.00199		502.863	0.00132		502.854	0.0035		502.854	0.00395
65444	0.00232		60044.4	0.0057		63444	0.000208847		65444	0.00443		65444	0.00103		65444	0.00306		65444	0.00315	502.861	0.00554		502.858	0.0096		502.858	0.00255		502.861	0.00182		502.869	0.00135		502.861	0.0041		502.861	0.00298
65445	0.00219		60044.5	0.00564		63445	0.000197135		65445	0.00422		65445	0.00102		65445	0.0033		65445	0.0029	502.867	0.00519		502.864	0.01029		502.865	0.00325		502.867	0.00253		502.876	0.00118		502.867	0.00294		502.867	0.00334
65446	0.00201		60044.6	0.00559		63446	0.00018258		65446	0.00418		65446	0.00104		65446	0.00343		65446	0.00274	502.874	0.0043		502.87	0.0072		502.871	0.00376		502.874	0.00286		502.882	0.00103		502.874	0.00273		502.874	0.00273
65447	0.00185		60044.7	0.00554		63447	0.000170518		65447	0.0044		65447	0.00104		65447	0.0034		65447	0.00273	502.88	0.00206		502.877	0.00669		502.878	0.00348		502.88	0.00273		502.889	0.000868797		502.88	0.00151		502.88	0.00198
65448	0.0017		60044.8	0.0055		63448	0.000164556		65448	0.0048		65448	0.00102		65448	0.00319		65448	0.00289	502.887	0.00258		502.883	0.00489		502.884	0.00297		502.887	0.00169		502.895	0.000582911		502.887	0.00147		502.887	0.00327
65449	0.00162		60044.9	0.00546		63449	0.000165665		65449	0.00518		65449	0.000981365		65449	0.00285		65449	0.00319	502.893	0.00285		502.89	0.00523		502.891	0.00186		502.893	0.00123		502.901	0.000653454		502.893	0.00185		502.893	0.00383
65450	0.00165		60045	0.00543		63450	0.000174425		65450	0.0054		65450	0.000941423		65450	0.00249		65450	0.00356	502.899	0.00232		502.896	0.00557		502.897	0.00306		502.899	0.00175		502.908	0.000698008		502.899	0.00171		502.899	0.00419
65451	0.00183		60045.1	0.00541		63451	0.000189153		65451	0.00537		65451	0.000917703		65451	0.00219		65451	0.00389	502.906	0.00192		502.903	0.00557		502.904	0.0032		502.906	0.00175		502.914	0.000679444		502.906	0.00179		502.906	0.00322
65452	0.00213		60045.2	0.00539		63452	0.000205409		65452	0.00507		65452	0.000918902		65452	0.00199		65452	0.00404	502.912	0.00162		502.909	0.00514		502.91	0.0026		502.912	0.00199		502.921	0.000805679		502.912	0.00242		502.912	0.00286
65453	0.00246		60045.3	0.00539		63453	0.000220572		65453	0.00464		65453	0.000941412		65453	0.00192		65453	0.00393	502.919	0.00159		502.916	0.00789		502.916	0.00255		502.919	0.00258		502.927	0.000887361		502.919	0.0031		502.919	0.00124
65454	0.00275		60045.4	0.00539		63454	0.000234714		65454	0.00428		65454	0.000977936		65454	0.00201		65454	0.00365	502.925	0.00262		502.922	0.00823		502.923	0.00343		502.925	0.0029		502.934	0.000764838		502.925	0.0028		502.925	0.00135
65455	0.00294		60045.5	0.00541		63455	0.00024576		65455	0.00413		65455	0.00102		65455	0.00226		65455	0.00338	502.932	0.00279		502.928	0.00815		502.929	0.00362		502.932	0.00297		502.94	0.000582911		502.932	0.00202		502.932	0.00252
65456	0.00303		60045.6	0.00543		63456	0.000248214		65456	0.00423		65456	0.00108		65456	0.0026		65456	0.00334	502.938	0.00216		502.935	0.0108		502.936	0.00241		502.938	0.00318		502.947	0.000467814		502.938	0.00203		502.938	0.00354
65457	0.00303		60045.7	0.00546		63457	0.000238269		65457	0.00459		65457	0.00113		65457	0.00294		65457	0.00367	502.945	0.00139		502.941	0.01063		502.942	0.00223		502.945	0.0036		502.953	0.000775977		502.945	0.00434		502.945	0.00264
65458	0.00294		60045.8	0.0055		63458	0.000219139		65458	0.00518		65458	0.00117		65458	0.00313		65458	0.0044	502.951	0.00151		502.948	0.01123		502.949	0.00408		502.951	0.00262		502.959	0.0007537		502.951	0.00501		502.951	0.00225
65459	0.00276		60045.9	0.00556		63459	0.000198975		65459	0.00586		65459	0.0012		65459	0.00311		65459	0.00534	502.957	0.00143		502.954	0.01037		502.955	0.00538		502.957	0.00154		502.966	0.00105		502.957	0.00436		502.957	0.00334
65460	0.00253		60046	0.00562		63460	0.000183118		65460	0.00648		65460	0.00122		65460	0.00295		65460	0.00621	502.964	0.00183		502.961	0.00789		502.962	0.00566		502.964	0.00197		502.972	0.000976468		502.964	0.00287		502.964	0.00313
65461	0.00231		60046.1	0.00568		63461	0.000171811		65461	0.00686		65461	0.00122		65461	0.00277		65461	0.00673	502.97	0.0023		502.967	0.00574		502.968	0.00487		502.97	0.00249		502.979	0.000887361		502.97	0.00283		502.97	0.00295
65462	0.00215		60046.2	0.00575		63462	0.000163334		65462	0.0069		65462	0.00122		65462	0.00272		65462	0.00684	502.977	0.00165		502.974	0.00626		502.974	0.00501		502.977	0.00225		502.985	0.000809392		502.977	0.00351		502.977	0.0021
65463	0.00205		60046.3	0.00583		63463	0.000156937		65463	0.00654		65463	0.00122		65463	0.0028		65463	0.00667	502.983	0.00118		502.98	0.00472		502.981	0.00543		502.983	0.00197		502.992	0.000827956		502.983	0.00381		502.983	0.00133
65464	0.00198		60046.4	0.0059		63464	0.000153972		65464	0.00588		65464	0.00121		65464	0.00296		65464	0.00641	502.99	0.00164		502.986	0.00463		502.987	0.0058		502.99	0.00119		502.998	0.000898499		502.99	0.00472		502.99	0.00255
65465	0.00191		60046.5	0.00598		63465	0.00015653		65465	0.00509		65465	0.00118		65465	0.00316		65465	0.00624	502.996	0.002		502.993	0.0102		502.994	0.00408		502.996	0.00147		503.005	0.000694295		502.996	0.00563		502.996	0.0023
65466	0.00185		60046.6	0.00605		63466	0.000167727		65466	0.00434		65466	0.00112		65466	0.00336		65466	0.00616	503.003	0.00128		502.999	0.01072		503	0.00413		503.003	0.00193		503.011	0.000467814		503.003	0.00525		503.003	0.00291
65467	0.00179		60046.7	0.00612		63467	0.000192536		65467	0.00377		65467	0.00103		65467	0.00356		65467	0.00609	503.009	0.00119		503.006	0.00909		503.007	0.00255		503.009	0.00227		503.017	0.000664593		503.009	0.00381		503.009	0.0032
65468	0.00174		60046.8	0.00619		63468	0.000232831		65468	0.00345		65468	0.000935864		65468	0.00381		65468	0.00592	503.015	0.00127		503.012	0.0054		503.013	0.0026		503.015	0.00162		503.024	0.000768551		503.015	0.00268		503.015	0.00356
65469	0.00171		60046.9	0.00625		63469	0.000284209		65469	0.00341		65469	0.000868811		65469	0.00408		65469	0.00563	503.022	0.00225		503.019	0.00506		503.019	0.00181		503.022	0.00151		503.03	0.00087251		503.022	0.00231		503.022	0.00248
65470	0.00171		60047	0.0063		63470	0.000340126		65470	0.00363		65470	0.000822927		65470	0.00427		65470	0.00523	503.028	0.00208		503.025	0.00369		503.026	0.00232		503.028	0.00154		503.037	0.000905925		503.028	0.00232		503.028	0.00352
65471	0.00177		60047.1	0.00635		63471	0.00039232		65471	0.00409		65471	0.000795998		65471	0.00422		65471	0.00477	503.035	0.00189		503.032	0.0048		503.032	0.0038		503.035	0.00284		503.043	0.000842807		503.035	0.00222		503.035	0.00426
65472	0.00193		60047.2	0.00639		63472	0.000433157		65472	0.0047		65472	0.00078654		65472	0.00395		65472	0.0044	503.041	0.0018		503.038	0.00634		503.039	0.00468		503.041	0.00346		503.05	0.000998745		503.041	0.00165		503.041	0.00428
65473	0.00219		60047.3	0.00643		63473	0.000465106		65473	0.0054		65473	0.000791623		65473	0.00355		65473	0.00427	503.048	0.00275		503.045	0.00875		503.045	0.00441		503.048	0.00364		503.056	0.00136		503.048	0.00222		503.048	0.00214
65474	0.0025		60047.4	0.00646		63474	0.000495946		65474	0.00599		65474	0.000810171		65474	0.00317		65474	0.0044	503.054	0.00275		503.051	0.01569		503.052	0.00301		503.054	0.00238		503.062	0.00128		503.054	0.0026		503.054	0.00149
65475	0.00278		60047.5	0.00648		63475	0.000526318		65475	0.00629		65475	0.000834175		65475	0.00288		65475	0.00467	503.061	0.00252		503.057	0.01492		503.058	0.00274		503.061	0.00199		503.069	0.00109		503.061	0.00412		503.061	0.00087923
65476	0.00297		60047.6	0.0065		63476	0.000553829		65476	0.00622		65476	0.000848347		65476	0.00268		65476	0.00494	503.067	0.00338		503.064	0.01252		503.065	0.00246		503.067	0.00271		503.075	0.00102		503.067	0.0048		503.067	0.00156
65477	0.00309		60047.7	0.00651		63477	0.000576795		65477	0.00588		65477	0.000840872		65477	0.00254		65477	0.00506	503.074	0.00294		503.07	0.00634		503.071	0.00162		503.074	0.00269		503.082	0.00111		503.074	0.00384		503.074	0.00147
65478	0.00316		60047.8	0.00652		63478	0.000589483		65478	0.00545		65478	0.000814014		65478	0.0024		65478	0.00497	503.08	0.00212		503.077	0.00583		503.077	0.00352		503.08	0.00214		503.088	0.000876223		503.08	0.00236		503.08	0.00205
65479	0.00318		60047.9	0.00653		63479	0.000588267		65479	0.00506		65479	0.000784328		65479	0.00223		65479	0.00467	503.086	0.00166		503.083	0.00394		503.084	0.00292		503.086	0.000984764		503.095	0.000775977		503.086	0.00265		503.086	0.00149
65480	0.00313		60048	0.00653		63480	0.000572068		65480	0.00476		65480	0.000765688		65480	0.00204		65480	0.00421	503.093	0.0013		503.09	0.00446		503.09	0.00301		503.093	0.000761799		503.101	0.000582911		503.093	0.00443		503.093	0.00171
65481	0.00304		60048.1	0.00653		63481	0.000532253		65481	0.00452		65481	0.00076471		65481	0.0019		65481	0.00367	503.099	0.00197		503.096	0.006		503.097	0.00283		503.099	0.000929023		503.108	0.000735136		503.099	0.00591		503.099	0.00309
65482	0.00295		60048.2	0.00653		63482	0.000465549		65482	0.00425		65482	0.000780853		65482	0.00181		65482	0.00311	503.106	0.00232		503.103	0.00412		503.103	0.00431		503.106	0.00217		503.114	0.000686869		503.106	0.00557		503.106	0.00331
65483	0.00289		60048.3	0.00652		63483	0.000388857		65483	0.00394		65483	0.00079871		65483	0.00179		65483	0.00256	503.112	0.00306		503.109	0.00763		503.11	0.0038		503.112	0.00381		503.12	0.000686869		503.112	0.00392		503.112	0.00311
65484	0.00291		60048.4	0.00652		63484	0.000320765		65484	0.00363		65484	0.000802306		65484	0.00186		65484	0.00208	503.119	0.00315		503.115	0.00952		503.116	0.0026		503.119	0.0037		503.127	0.00077969		503.119	0.00421		503.119	0.00243
65485	0.003		60048.5	0.00651		63485	0.000265456		65485	0.00345		65485	0.000792032		65485	0.00207		65485	0.00174	503.125	0.00261		503.122	0.01072		503.123	0.00269		503.125	0.00312		503.133	0.00138		503.125	0.0051		503.125	0.00255
65486	0.00312		60048.6	0.0065		63486	0.000223555		65486	0.00341		65486	0.000782303		65486	0.00241		65486	0.00155	503.132	0.00279		503.128	0.00789		503.129	0.00427		503.132	0.00269		503.14	0.00147		503.132	0.00559		503.132	0.00458
65487	0.00321		60048.7	0.00649		63487	0.000199489		65487	0.00352		65487	0.00079414		65487	0.00285		65487	0.00153	503.138	0.00381		503.135	0.00454		503.135	0.00441		503.138	0.00305		503.146	0.00134		503.138	0.00483		503.138	0.005
65488	0.00327		60048.8	0.00647		63488	0.00019576		65488	0.00373		65488	0.000841374		65488	0.00329		65488	0.00165	503.144	0.00408		503.141	0.0048		503.142	0.00543		503.144	0.00403		503.153	0.00099132		503.144	0.00559		503.144	0.006
65489	0.00332		60048.9	0.00646		63489	0.000212112		65489	0.00399		65489	0.000923284		65489	0.00364		65489	0.00192	503.151	0.00418		503.148	0.00995		503.148	0.00492		503.151	0.00457		503.159	0.00102		503.151	0.00658		503.151	0.00507
65490	0.00337		60049	0.00644		63490	0.000247347		65490	0.00425		65490	0.00102		65490	0.00383		65490	0.00237	503.157	0.00428		503.154	0.012		503.155	0.00431		503.157	0.00502		503.166	0.00107		503.157	0.00827		503.157	0.00618
65491	0.00345		60049.1	0.00642		63491	0.00029553		65491	0.00451		65491	0.00111		65491	0.00389		65491	0.00299	503.164	0.00636		503.161	0.01346		503.161	0.00204		503.164	0.00403		503.172	0.000969043		503.164	0.01072		503.164	0.00717
65492	0.00359		60049.2	0.0064		63492	0.000344543		65492	0.0048		65492	0.00116		65492	0.00393		65492	0.00369	503.17	0.00842		503.167	0.00909		503.168	0.00209		503.17	0.00582		503.178	0.00119		503.17	0.01376		503.17	0.00771
65493	0.00375		60049.3	0.00638		63493	0.000379416		65493	0.00513		65493	0.00114		65493	0.00401		65493	0.00431	503.177	0.0105		503.173	0.01089		503.174	0.00311		503.177	0.00858		503.185	0.00125		503.177	0.02087		503.177	0.00895
65494	0.0039		60049.4	0.00635		63494	0.000388723		65494	0.00552		65494	0.00109		65494	0.00416		65494	0.00467	503.183	0.01126		503.18	0.00977		503.181	0.00617		503.183	0.01429		503.191	0.00149		503.183	0.02917		503.183	0.01008
65495	0.00405		60049.5	0.00633		63495	0.000371545		65495	0.00601		65495	0.00104		65495	0.00439		65495	0.00475	503.19	0.01218		503.186	0.01046		503.187	0.00728		503.19	0.01702		503.198	0.00149		503.19	0.04003		503.19	0.01603
65496	0.00421		60049.6	0.0063		63496	0.000334971		65496	0.00655		65496	0.00105		65496	0.00458		65496	0.0046	503.196	0.01821		503.193	0.01166		503.193	0.00696		503.196	0.01832		503.204	0.00203		503.196	0.05156		503.196	0.02351
65497	0.00436		60049.7	0.00627		63497	0.000288517		65497	0.00697		65497	0.00113		65497	0.00465		65497	0.00434	503.202	0.02131		503.199	0.01492		503.2	0.00654		503.202	0.01477		503.211	0.00163		503.202	0.0536		503.202	0.02372
65498	0.00454		60049.8	0.00624		63498	0.000243774		65498	0.00714		65498	0.00129		65498	0.00458		65498	0.00409	503.209	0.02309		503.206	0.0156		503.206	0.00677		503.209	0.01191		503.217	0.0015		503.209	0.04792		503.209	0.01916
65499	0.00475		60049.9	0.0062		63499	0.00021134		65499	0.0071		65499	0.00152		65499	0.00446		65499	0.00396	503.215	0.01907		503.212	0.01526		503.213	0.00696		503.215	0.0128		503.224	0.00143		503.215	0.04289		503.215	0.01668
65500	0.00499		60050	0.00617		63500	0.000195512		65500	0.00696		65500	0.00176		65500	0.00437		65500	0.00397	503.222	0.01786		503.219	0.01886		503.219	0.00575		503.222	0.01195		503.23	0.00186		503.222	0.03628		503.222	0.01756
65501	0.00515		60050.1	0.00614		63501	0.000193663		65501	0.00679		65501	0.00192		65501	0.00434		65501	0.00413	503.228	0.01394		503.225	0.01749		503.226	0.00441		503.228	0.00912		503.236	0.00256		503.228	0.03252		503.228	0.02056
65502	0.00513		60050.2	0.00611		63502	0.000200099		65502	0.00661		65502	0.00195		65502	0.0043		65502	0.00438	503.235	0.01045		503.231	0.0132		503.232	0.00366		503.235	0.00884		503.243	0.00254		503.235	0.02703		503.235	0.02311
65503	0.00492		60050.3	0.00608		63503	0.000209096		65503	0.00638		65503	0.00186		65503	0.00419		65503	0.00472	503.241	0.01009		503.238	0.00617		503.239	0.00612		503.241	0.01037		503.249	0.00249		503.241	0.02481		503.241	0.02101
65504	0.00465		60050.4	0.00605		63504	0.000215533		65504	0.00609		65504	0.00167		65504	0.00403		65504	0.00523	503.248	0.01337		503.244	0.00643		503.245	0.0083		503.248	0.01078		503.256	0.00195		503.248	0.02232		503.248	0.01781
65505	0.00443		60050.5	0.00602		63505	0.000217318		65505	0.0058		65505	0.00146		65505	0.00389		65505	0.00609	503.254	0.01457		503.251	0.00952		503.252	0.01224		503.254	0.01029		503.262	0.00255		503.254	0.01952		503.254	0.01639
65506	0.00429		60050.6	0.00599		63506	0.000217041		65506	0.00557		65506	0.00125		65506	0.00378		65506	0.00745	503.26	0.01433		503.257	0.01209		503.258	0.01108		503.26	0.01061		503.269	0.00293		503.26	0.01945		503.26	0.01612
65507	0.00416		60050.7	0.00597		63507	0.000219039		65507	0.00542		65507	0.00108		65507	0.00368		65507	0.0092	503.267	0.01407		503.264	0.01286		503.264	0.00839		503.267	0.01247		503.275	0.00319		503.267	0.01876		503.267	0.0202
65508	0.00396		60050.8	0.00595		63508	0.000225949		65508	0.00534		65508	0.000975263		65508	0.00355		65508	0.01097	503.273	0.01283		503.27	0.01295		503.271	0.00645		503.273	0.01511		503.282	0.00348		503.273	0.01911		503.273	0.02142
65509	0.00374		60050.9	0.00593		63509	0.0002376		65509	0.00532		65509	0.00091736		65509	0.00341		65509	0.01235	503.28	0.01218		503.277	0.01046		503.277	0.00895		503.28	0.01603		503.288	0.00336		503.28	0.01958		503.28	0.02146
65510	0.00354		60051	0.00592		63510	0.000251149		65510	0.00525		65510	0.000899413		65510	0.00327		65510	0.01298	503.286	0.01285		503.283	0.01029		503.284	0.01503		503.286	0.02029		503.295	0.00351		503.286	0.01938		503.286	0.02124
65511	0.00342		60051.1	0.00591		63511	0.000260393		65511	0.00502		65511	0.000912748		65511	0.00314		65511	0.01266	503.293	0.0134		503.289	0.01046		503.29	0.01419		503.293	0.0235		503.301	0.00402		503.293	0.0215		503.293	0.02225
65512	0.00338		60051.2	0.0059		63512	0.000258418		65512	0.00459		65512	0.000939365		65512	0.00303		65512	0.01156	503.299	0.01363		503.296	0.02204		503.297	0.01266		503.299	0.02724		503.307	0.00383		503.299	0.01968		503.299	0.02164
65513	0.00342		60051.3	0.0059		63513	0.00024387		65513	0.00407		65513	0.000955779		65513	0.00295		65513	0.01005	503.306	0.01265		503.302	0.03112		503.303	0.01076		503.306	0.02066		503.314	0.00408		503.306	0.01959		503.306	0.02083
65514	0.00351		60051.4	0.0059		63514	0.00022074		65514	0.00357		65514	0.000954287		65514	0.00293		65514	0.00851	503.312	0.01375		503.309	0.03395		503.31	0.00886		503.312	0.01875		503.32	0.00414		503.312	0.01833		503.312	0.02272
65515	0.00365		60051.5	0.00591		63515	0.000193878		65515	0.00326		65515	0.000943488		65515	0.00299		65515	0.00725	503.318	0.01413		503.315	0.02581		503.316	0.01266		503.318	0.01639		503.327	0.00392		503.318	0.01815		503.318	0.02446
65516	0.00378		60051.6	0.00592		63516	0.000167123		65516	0.00322		65516	0.000929853		65516	0.00308		65516	0.00636	503.325	0.0148		503.322	0.02349		503.322	0.0128		503.325	0.0159		503.333	0.00361		503.325	0.01576		503.325	0.02681
65517	0.00383		60051.7	0.00593		63517	0.000143003		65517	0.00341		65517	0.000918849		65517	0.00313		65517	0.00569	503.331	0.01161		503.328	0.02795		503.329	0.01183		503.331	0.01295		503.34	0.00392		503.331	0.01524		503.331	0.0234
65518	0.00374		60051.8	0.00595		63518	0.000124052		65518	0.0038		65518	0.000930078		65518	0.0031		65518	0.00515	503.338	0.01156		503.335	0.02426		503.335	0.01071		503.338	0.01271		503.346	0.00379		503.338	0.01591		503.338	0.02302
65519	0.00357		60051.9	0.00596		63519	0.000113063		65519	0.00436		65519	0.000987173		65519	0.00308		65519	0.00475	503.344	0.01191		503.341	0.02547		503.342	0.00932		503.344	0.01355		503.353	0.00346		503.344	0.01704		503.344	0.02164
65520	0.00345		60052	0.00598		63520	0.000111902		65520	0.00502		65520	0.00109		65520	0.00314		65520	0.00459	503.351	0.01158		503.348	0.03215		503.348	0.00997		503.351	0.01366		503.359	0.00267		503.351	0.01635		503.351	0.02234
65521	0.00349		60052.1	0.006		63521	0.000121002		65521	0.00564		65521	0.00123		65521	0.00334		65521	0.00466	503.357	0.00998		503.354	0.03215		503.355	0.00867		503.357	0.01154		503.365	0.00283		503.357	0.01384		503.357	0.02405
65522	0.00371		60052.2	0.00602		63522	0.000137946		65522	0.00604		65522	0.00137		65522	0.00362		65522	0.00488	503.364	0.0077		503.36	0.02675		503.361	0.00784		503.364	0.00955		503.372	0.00271		503.364	0.01371		503.364	0.01828
65523	0.00407		60052.3	0.00604		63523	0.000158211		65523	0.00612		65523	0.00151		65523	0.0039		65523	0.00512	503.37	0.00604		503.367	0.01878		503.368	0.00853		503.37	0.0081		503.378	0.00248		503.37	0.01316		503.37	0.01689
65524	0.00448		60052.4	0.00606		63524	0.000177711		65524	0.00597		65524	0.00166		65524	0.0041		65524	0.00526	503.377	0.00593		503.373	0.01638		503.374	0.00863		503.377	0.01067		503.385	0.00241		503.377	0.01209		503.377	0.01605
65525	0.00483		60052.5	0.00608		63525	0.000192957		65525	0.00575		65525	0.00181		65525	0.00418		65525	0.00523	503.383	0.00559		503.38	0.01526		503.38	0.00598		503.383	0.01202		503.391	0.00235		503.383	0.01054		503.383	0.01578
65526	0.00503		60052.6	0.0061		63526	0.000203988		65526	0.00559		65526	0.00194		65526	0.00411		65526	0.00504	503.389	0.0065		503.386	0.01209		503.387	0.00612		503.389	0.01308		503.398	0.00253		503.389	0.00998		503.389	0.0122
65527	0.00505		60052.7	0.00612		63527	0.000216129		65527	0.00554		65527	0.00203		65527	0.00386		65527	0.00474	503.396	0.00619		503.393	0.01483		503.393	0.0051		503.396	0.00977		503.404	0.00195		503.396	0.00915		503.396	0.00848
65528	0.00497		60052.8	0.00614		63528	0.000233572		65528	0.00558		65528	0.00204		65528	0.00351		65528	0.00447	503.402	0.00585		503.399	0.01526		503.4	0.00552		503.402	0.00676		503.411	0.00188		503.402	0.00792		503.402	0.00839
65529	0.0049		60052.9	0.00615		63529	0.000255381		65529	0.00568		65529	0.00197		65529	0.00315		65529	0.00435	503.409	0.00519		503.406	0.01535		503.406	0.0045		503.409	0.00634		503.417	0.00181		503.409	0.00817		503.409	0.0073
65530	0.00482		60053	0.00617		63530	0.000277513		65530	0.00571		65530	0.00182		65530	0.00291		65530	0.00437	503.415	0.00513		503.412	0.01603		503.413	0.00524		503.415	0.00561		503.423	0.00155		503.415	0.00743		503.415	0.00706
65531	0.00467		60053.1	0.00618		63531	0.000294966		65531	0.00563		65531	0.00166		65531	0.00284		65531	0.00443	503.422	0.00556		503.418	0.01286		503.419	0.00455		503.422	0.00459		503.43	0.00138		503.422	0.00693		503.422	0.00595
65532	0.00446		60053.2	0.00619		63532	0.000303134		65532	0.00551		65532	0.00154		65532	0.00296		65532	0.00445	503.428	0.0051		503.425	0.01029		503.426	0.00673		503.428	0.00401		503.436	0.00144		503.428	0.00543		503.428	0.00667
65533	0.00427		60053.3	0.0062		63533	0.000298862		65533	0.00545		65533	0.00149		65533	0.00325		65533	0.00437	503.435	0.00414		503.431	0.00977		503.432	0.00635		503.435	0.00301		503.443	0.00151		503.435	0.00397		503.435	0.0073
65534	0.00419		60053.4	0.0062		63534	0.00028373		65534	0.00556		65534	0.00148		65534	0.00364		65534	0.00424	503.441	0.00308		503.438	0.01235		503.438	0.00594		503.441	0.00299		503.449	0.00134		503.441	0.00358		503.441	0.00633
65535	0.00431		60053.5	0.00621		63535	0.000265451		65535	0.00582		65535	0.00152		65535	0.00402		65535	0.00419	503.447	0.00294		503.444	0.01089		503.445	0.00408		503.447	0.00383		503.456	0.00155		503.447	0.00318		503.447	0.00706
65536	0.00462		60053.6	0.00621		63536	0.000251306		65536	0.00609		65536	0.00158		65536	0.00426		65536	0.00435	503.454	0.00311		503.451	0.00866		503.451	0.00288		503.454	0.00446		503.462	0.00143		503.454	0.00334		503.454	0.00733
65537	0.00501		60053.7	0.00621		63537	0.000242277		65537	0.0062		65537	0.00163		65537	0.00425		65537	0.0048	503.46	0.00266		503.457	0.00549		503.458	0.00357		503.46	0.00405		503.469	0.00117		503.46	0.00392		503.46	0.00575
65538	0.00538		60053.8	0.00621		63538	0.000237861		65538	0.00602		65538	0.00166		65538	0.00401		65538	0.00542	503.467	0.00233		503.464	0.00592		503.464	0.00399		503.467	0.00362		503.475	0.00102		503.467	0.00351		503.467	0.00442
65539	0.00565		60053.9	0.00621		63539	0.000241152		65539	0.00569		65539	0.00165		65539	0.00371		65539	0.00604	503.473	0.00257		503.47	0.00849		503.471	0.00547		503.473	0.00284		503.481	0.0013		503.473	0.00325		503.473	0.00372
65540	0.00577		60054	0.00621		63540	0.000252521		65540	0.00541		65540	0.00161		65540	0.0035		65540	0.0064	503.48	0.00283		503.476	0.00935		503.477	0.00506		503.48	0.00266		503.488	0.00149		503.48	0.00275		503.48	0.00397
65541	0.00567		60054.1	0.0062		63541	0.00026427		65541	0.00531		65541	0.00158		65541	0.00346		65541	0.00637	503.486	0.00237		503.483	0.01055		503.484	0.00473		503.486	0.00279		503.494	0.00129		503.486	0.00228		503.486	0.00367
65542	0.00539		60054.2	0.00619		63542	0.000266757		65542	0.00544		65542	0.00156		65542	0.00357		65542	0.00608	503.493	0.00187		503.489	0.0072		503.49	0.00427		503.493	0.00292		503.501	0.00134		503.493	0.00282		503.493	0.00442
65543	0.00508		60054.3	0.00617		63543	0.00025719		65543	0.00574		65543	0.00157		65543	0.00376		65543	0.00577	503.499	0.00226		503.496	0.00634		503.497	0.00399		503.499	0.00173		503.507	0.00114		503.499	0.00288		503.499	0.00397
65544	0.00485		60054.4	0.00616		63544	0.000241255		65544	0.0061		65544	0.00162		65544	0.00392		65544	0.00551	503.505	0.00216		503.502	0.00549		503.503	0.00339		503.505	0.00199		503.514	0.00133		503.505	0.00282		503.505	0.00392
65545	0.00479		60054.5	0.00614		63545	0.000227503		65545	0.00645		65545	0.00168		65545	0.00395		65545	0.00534	503.512	0.00201		503.509	0.00497		503.509	0.00269		503.512	0.00243		503.52	0.00127		503.512	0.0028		503.512	0.00399
65546	0.00484		60054.6	0.00611		63546	0.000223003		65546	0.00667		65546	0.00174		65546	0.00388		65546	0.00523	503.518	0.00228		503.515	0.00497		503.516	0.00218		503.518	0.00186		503.527	0.00147		503.518	0.00271		503.518	0.00331
65547	0.00482		60054.7	0.00609		63547	0.000232311		65547	0.00664		65547	0.0018		65547	0.00376		65547	0.00518	503.525	0.00228		503.522	0.0066		503.522	0.00139		503.525	0.00256		503.533	0.00134		503.525	0.00241		503.525	0.00309
65548	0.00463		60054.8	0.00605		63548	0.000257154		65548	0.00633		65548	0.00185		65548	0.00365		65548	0.0052	503.531	0.00173		503.528	0.00755		503.529	0.00167		503.531	0.00292		503.539	0.00107		503.531	0.00231		503.531	0.00367
65549	0.00434		60054.9	0.00602		63549	0.000298013		65549	0.00585		65549	0.00189		65549	0.00362		65549	0.00531	503.538	0.00141		503.534	0.00917		503.535	0.00218		503.538	0.0031		503.546	0.00102		503.538	0.00245		503.538	0.00379
65550	0.00412		60055	0.00598		63550	0.000352034		65550	0.00539		65550	0.00195		65550	0.00372		65550	0.00557	503.544	0.00134		503.541	0.0084		503.542	0.00357		503.544	0.00229		503.552	0.00087251		503.544	0.00233		503.544	0.00248
65551	0.00409		60055.1	0.00593		63551	0.000409013		65551	0.00511		65551	0.00201		65551	0.00393		65551	0.00598	503.551	0.00141		503.547	0.00772		503.548	0.00306		503.551	0.0024		503.559	0.00077969		503.551	0.00214		503.551	0.00336
65552	0.0043		60055.2	0.00588		63552	0.000457568		65552	0.00509		65552	0.00209		65552	0.0042		65552	0.00657	503.557	0.00139		503.554	0.00549		503.555	0.00357		503.557	0.00234		503.565	0.000720285		503.557	0.0019		503.557	0.00329
65553	0.0047		60055.3	0.00583		63553	0.000492201		65553	0.00528		65553	0.00216		65553	0.00446		65553	0.00722	503.563	0.0012		503.56	0.00583		503.561	0.00394		503.563	0.00204		503.572	0.000798254		503.563	0.00192		503.563	0.00336
65554	0.00519		60055.4	0.00578		63554	0.000510366		65554	0.00561		65554	0.00216		65554	0.00468		65554	0.00771	503.57	0.00133		503.567	0.006		503.567	0.0039		503.57	0.0019		503.578	0.000709146		503.57	0.00198		503.57	0.00329
65555	0.00576		60055.5	0.00572		63555	0.000513025		65555	0.00615		65555	0.00206		65555	0.00487		65555	0.00799	503.576	0.00145		503.573	0.00583		503.574	0.00501		503.576	0.00184		503.585	0.000582911		503.576	0.00156		503.576	0.00419
65556	0.00635		60055.6	0.00565		63556	0.000508321		65556	0.00697		65556	0.00189		65556	0.00506		65556	0.00807	503.583	0.00169		503.58	0.00343		503.58	0.00487		503.583	0.00279		503.591	0.000683157		503.583	0.00137		503.583	0.00372
65557	0.00676		60055.7	0.00559		63557	0.000502955		65557	0.008		65557	0.00173		65557	0.00517		65557	0.00805	503.589	0.00192		503.586	0.00429		503.587	0.00408		503.589	0.00264		503.598	0.000738849		503.589	0.00174		503.589	0.00302
65558	0.00677		60055.8	0.00552		63558	0.000492098		65558	0.00912		65558	0.00159		65558	0.00516		65558	0.008	503.596	0.00265		503.593	0.0036		503.593	0.00181		503.596	0.00329		503.604	0.00054207		503.596	0.00202		503.596	0.0037
65559	0.00636		60055.9	0.00545		63559	0.000469417		65559	0.01019		65559	0.0015		65559	0.00502		65559	0.00801	503.602	0.00248		503.599	0.00386		503.6	0.00167		503.602	0.00323		503.61	0.000638603		503.602	0.00227		503.602	0.00358
65560	0.00572		60056	0.00538		63560	0.000444674		65560	0.01124		65560	0.00145		65560	0.00492		65560	0.00815	503.609	0.00248		503.606	0.00309		503.606	0.00237		503.609	0.00273		503.617	0.0007537		503.609	0.00242		503.609	0.0025
65561	0.00514		60056.1	0.0053		63561	0.000441141		65561	0.01225		65561	0.00144		65561	0.00499		65561	0.00834	503.615	0.00203		503.612	0.00343		503.613	0.00246		503.615	0.00111		503.623	0.000794541		503.615	0.00263		503.615	0.00194
65562	0.00469		60056.2	0.00523		63562	0.000480525		65562	0.01307		65562	0.00143		65562	0.00523		65562	0.00839	503.622	0.00191		503.618	0.00317		503.619	0.00329		503.622	0.00249		503.63	0.0007537		503.622	0.00221		503.622	0.00241
65563	0.00429		60056.3	0.00515		63563	0.000574013		65563	0.01343		65563	0.00143		65563	0.00553		65563	0.00811	503.628	0.00142		503.625	0.00437		503.625	0.00315		503.628	0.00292		503.636	0.00101		503.628	0.00331		503.628	0.00223
65564	0.0039		60056.4	0.00507		63564	0.000707674		65564	0.01328		65564	0.00146		65564	0.00576		65564	0.00755	503.635	0.00197		503.631	0.00352		503.632	0.0057		503.635	0.00249		503.643	0.000816817		503.635	0.00345		503.635	0.00255
65565	0.00352		60056.5	0.005		63565	0.000830409		65565	0.01289		65565	0.00152		65565	0.00582		65565	0.00691	503.641	0.0024		503.638	0.00343		503.638	0.00626		503.641	0.00301		503.649	0.00054207		503.641	0.00364		503.641	0.0018
65566	0.0032		60056.6	0.00492		63566	0.00088229		65566	0.01256		65566	0.00161		65566	0.00571		65566	0.00634	503.647	0.00281		503.644	0.00489		503.645	0.00663		503.647	0.00264		503.656	0.000241333		503.647	0.00279		503.647	0.00507
65567	0.00295		60056.7	0.00485		63567	0.000844038		65567	0.01242		65567	0.00172		65567	0.00542		65567	0.0059	503.654	0.00165		503.651	0.00755		503.651	0.00422		503.654	0.00206		503.662	0.000445537		503.654	0.00317		503.654	0.00514
65568	0.00277		60056.8	0.00478		63568	0.000744919		65568	0.01243		65568	0.00182		65568	0.00496		65568	0.00559	503.66	0.00115		503.657	0.00677		503.658	0.0026		503.66	0.000538833		503.668	0.000519793		503.66	0.0034		503.66	0.0076
65569	0.00268		60056.9	0.00471		63569	0.000626937		65569	0.01251		65569	0.00187		65569	0.00446		65569	0.0054	503.667	0.00133		503.663	0.00652		503.664	0.00227		503.667	0.00106		503.675	0.000575485		503.667	0.00246		503.667	0.00546
65570	0.00273		60057	0.00465		63570	0.000521409		65570	0.01245		65570	0.00189		65570	0.00401		65570	0.00535	503.673	0.00174		503.67	0.0036		503.671	0.00417		503.673	0.00124		503.681	0.000441824		503.673	0.0035		503.673	0.00437
65571	0.00294		60057.1	0.00459		63571	0.000449986		65571	0.012		65571	0.00189		65571	0.00367		65571	0.00545	503.68	0.00164		503.676	0.00583		503.677	0.00798		503.68	0.00186		503.688	0.000649741		503.68	0.00372		503.68	0.00212
65572	0.00328		60057.2	0.00454		63572	0.000422078		65572	0.0111		65572	0.00189		65572	0.00346		65572	0.00567	503.686	0.00164		503.683	0.0078		503.683	0.00853		503.686	0.00245		503.694	0.000827956		503.686	0.00332		503.686	0.00194
65573	0.00371		60057.3	0.00449		63573	0.00043457		65573	0.00993		65573	0.00191		65573	0.00339		65573	0.00601	503.692	0.0013		503.689	0.00772		503.69	0.00524		503.692	0.00308		503.701	0.000946766		503.692	0.002		503.692	0.00198
65574	0.00414		60057.4	0.00446		63574	0.000479833		65574	0.00889		65574	0.00197		65574	0.00343		65574	0.00644	503.699	0.000844173		503.696	0.00823		503.696	0.00306		503.699	0.00308		503.707	0.000931915		503.699	0.00142		503.699	0.00349
65575	0.00445		60057.5	0.00443		63575	0.000545339		65575	0.00823		65575	0.00204		65575	0.00353		65575	0.00694	503.705	0.000933707		503.702	0.00669		503.703	0.00283		503.705	0.00327		503.714	0.000746274		503.705	0.0028		503.705	0.00537
65576	0.00457		60057.6	0.0044		63576	0.000613316		65576	0.00795		65576	0.00209		65576	0.00358		65576	0.00743	503.712	0.00187		503.709	0.006		503.709	0.00264		503.712	0.0018		503.72	0.000452963		503.712	0.00368		503.712	0.00611
65577	0.0045		60057.7	0.00439		63577	0.000672232		65577	0.00789		65577	0.00208		65577	0.00355		65577	0.00781	503.718	0.00288		503.715	0.00446		503.716	0.00278		503.718	0.00223		503.726	0.000100246		503.718	0.00378		503.718	0.00406
65578	0.00433		60057.8	0.00438		63578	0.000718414		65578	0.00779		65578	0.00199		65578	0.00348		65578	0.00797	503.725	0.00281		503.721	0.00403		503.722	0.00311		503.725	0.00307		503.733	0.000289599		503.725	0.00273		503.725	0.00383
65579	0.00413		60057.9	0.00438		63579	0.000745988		65579	0.0074		65579	0.00183		65579	0.00344		65579	0.00786	503.731	0.0011		503.728	0.0042		503.729	0.00385		503.731	0.00284		503.739	0.000594049		503.731	0.00184		503.731	0.00331
65580	0.00396		60058	0.00438		63580	0.000744908		65580	0.00667		65580	0.00164		65580	0.0035		65580	0.00758	503.738	0.000844173		503.734	0.00532		503.735	0.00306		503.738	0.00347		503.746	0.000961617		503.738	0.00152		503.738	0.00345
65581	0.00383		60058.1	0.00439		63581	0.000711265		65581	0.00575		65581	0.00147		65581	0.00371		65581	0.00725	503.744	0.00122		503.741	0.00806		503.742	0.00352		503.744	0.00232		503.752	0.000905925		503.744	0.00246		503.744	0.00343
65582	0.00374		60058.2	0.00441		63582	0.000658924		65582	0.00491		65582	0.00133		65582	0.00407		65582	0.00701	503.751	0.00146		503.747	0.00712		503.748	0.00348		503.751	0.00154		503.759	0.000902212		503.751	0.00246		503.751	0.00347
65583	0.00372		60058.3	0.00442		63583	0.000610597		65583	0.00436		65583	0.00124		65583	0.00454		65583	0.0069	503.757	0.00173		503.754	0.01166		503.755	0.00339		503.757	0.00119		503.765	0.00129		503.757	0.00225		503.757	0.00446
65584	0.00376		60058.4	0.00444		63584	0.000580251		65584	0.00412		65584	0.00123		65584	0.00498		65584	0.00682	503.764	0.00257		503.76	0.00823		503.761	0.00227		503.764	0.00147		503.772	0.0012		503.764	0.00275		503.764	0.00406
65585	0.00384		60058.5	0.00445		63585	0.000570925		65585	0.00417		65585	0.00127		65585	0.00529		65585	0.00673	503.77	0.00258		503.767	0.00883		503.767	0.00148		503.77	0.00193		503.778	0.0011		503.77	0.00271		503.77	0.00449
65586	0.00397		60058.6	0.00446		63586	0.000579634		65586	0.00446		65586	0.00136		65586	0.0054		65586	0.00668	503.776	0.00177		503.773	0.006		503.774	0.00125		503.776	0.00191		503.785	0.00063489		503.776	0.00237		503.776	0.00354
65587	0.00415		60058.7	0.00447		63587	0.000599017		65587	0.00495		65587	0.00149		65587	0.00526		65587	0.00674	503.783	0.00122		503.78	0.00583		503.78	0.00255		503.783	0.00253		503.791	0.000879935		503.783	0.00194		503.783	0.00376
65588	0.00441		60058.8	0.00448		63588	0.000618751		65588	0.00554		65588	0.00164		65588	0.00489		65588	0.00697	503.789	0.00075464		503.786	0.00746		503.787	0.00348		503.789	0.00217		503.798	0.000865084		503.789	0.00299		503.789	0.00327
65589	0.00476		60058.9	0.00449		63589	0.000629175		65589	0.00609		65589	0.0018		65589	0.0044		65589	0.0074	503.796	0.00156		503.793	0.00815		503.793	0.0026		503.796	0.00232		503.804	0.000887361		503.796	0.00251		503.796	0.0032
65590	0.00522		60059	0.00449		63590	0.000621957		65590	0.00643		65590	0.00195		65590	0.00394		65590	0.00793	503.802	0.00211		503.799	0.00832		503.8	0.00264		503.802	0.00377		503.81	0.000798254		503.802	0.00289		503.802	0.00264
65591	0.00567		60059.1	0.00449		63591	0.000593759		65591	0.00643		65591	0.00206		65591	0.00364		65591	0.0083	503.809	0.00224		503.805	0.0054		503.806	0.00315		503.809	0.00355		503.817	0.000612613		503.809	0.0031		503.809	0.00293
65592	0.00601		60059.2	0.00448		63592	0.000555537		65592	0.00611		65592	0.0021		65592	0.00354		65592	0.00832	503.815	0.00185		503.812	0.00634		503.812	0.00301		503.815	0.00279		503.823	0.000735136		503.815	0.00142		503.815	0.00262
65593	0.00622		60059.3	0.00447		63593	0.000529293		65593	0.00573		65593	0.00205		65593	0.00361		65593	0.00802	503.822	0.00177		503.818	0.00772		503.819	0.00269		503.822	0.00221		503.83	0.000987607		503.822	0.000951487		503.822	0.00347
65594	0.00638		60059.4	0.00446		63594	0.000531872		65594	0.00554		65594	0.00195		65594	0.00373		65594	0.00759	503.828	0.00197		503.825	0.012		503.825	0.00348		503.828	0.00223		503.836	0.000842807		503.828	0.00174		503.828	0.00431
65595	0.00648		60059.5	0.00444		63595	0.000564055		65595	0.00562		65595	0.00183		65595	0.00372		65595	0.0072	503.834	0.00202		503.831	0.01037		503.832	0.00348		503.834	0.0021		503.843	0.000568059		503.834	0.00291		503.834	0.00444
65596	0.00648		60059.6	0.00443		63596	0.000608004		65596	0.00594		65596	0.00172		65596	0.0035		65596	0.00694	503.841	0.00207		503.838	0.00866		503.838	0.00524		503.841	0.00282		503.849	0.000612613		503.841	0.00303		503.841	0.00548
65597	0.00633		60059.7	0.00441		63597	0.000634014		65597	0.00639		65597	0.00162		65597	0.00314		65597	0.00687	503.847	0.00156		503.844	0.00566		503.845	0.0051		503.847	0.0023		503.856	0.000694295		503.847	0.00329		503.847	0.00591
65598	0.00598		60059.8	0.00438		63598	0.000619068		65598	0.00685		65598	0.00154		65598	0.00282		65598	0.00695	503.854	0.00128		503.851	0.00626		503.851	0.0039		503.854	0.000984764		503.862	0.000749987		503.854	0.0019		503.854	0.00451
65599	0.00546		60059.9	0.00436		63599	0.000559255		65599	0.0072		65599	0.00143		65599	0.00272		65599	0.00713	503.86	0.00141		503.857	0.00497		503.858	0.00213		503.86	0.000631735		503.868	0.000623752		503.86	0.00178		503.86	0.00365
65600	0.00489		60060	0.00433		63600	0.000469977		65600	0.00745		65600	0.00131		65600	0.00295		65600	0.00737	503.867	0.00202		503.863	0.00292		503.864	0.00162		503.867	0.00141		503.875	0.000590336		503.867	0.00161		503.867	0.00374
65601	0.00442		60060.1	0.00431		63601	0.000379103		65601	0.00769		65601	0.00124		65601	0.00351		65601	0.00763	503.873	0.00226		503.87	0.0042		503.871	0.0004638		503.873	0.00175		503.881	0.000519793		503.873	0.00321		503.873	0.00322
65602	0.00411		60060.2	0.00428		63602	0.000307749		65602	0.00792		65602	0.00124		65602	0.00428		65602	0.00785	503.88	0.00196		503.876	0.00506		503.877	0.00357		503.88	0.0031		503.888	0.000735136		503.88	0.00259		503.88	0.00295
65603	0.00394		60060.3	0.00425		63603	0.000258206		65603	0.00804		65603	0.00131		65603	0.00501		65603	0.00801	503.886	0.00192		503.883	0.00669		503.884	0.00464		503.886	0.00344		503.894	0.000980181		503.886	0.00247		503.886	0.00309
65604	0.00386		60060.4	0.00421		63604	0.000221927		65604	0.00796		65604	0.00146		65604	0.00545		65604	0.00808	503.892	0.00202		503.889	0.00746		503.89	0.00761		503.892	0.00256		503.901	0.00115		503.892	0.00213		503.892	0.00473
65605	0.00379		60060.5	0.00418		63605	0.00019214		65605	0.00768		65605	0.00168		65605	0.00548		65605	0.00801	503.899	0.00191		503.896	0.0102		503.896	0.00779		503.899	0.00204		503.907	0.000868797		503.899	0.00188		503.899	0.00395
65606	0.00371		60060.6	0.00415		63606	0.000171355		65606	0.00732		65606	0.00193		65606	0.00521		65606	0.0079	503.905	0.00143		503.902	0.00892		503.903	0.007		503.905	0.00366		503.914	0.000664593		503.905	0.00301		503.905	0.00318
65607	0.00369		60060.7	0.00411		63607	0.000167151		65607	0.00709		65607	0.00214		65607	0.00492		65607	0.00781	503.912	0.00119		503.909	0.00755		503.909	0.00468		503.912	0.00316		503.92	0.000835382		503.912	0.00364		503.912	0.00325
65608	0.00375		60060.8	0.00408		63608	0.000184316		65608	0.00704		65608	0.00228		65608	0.00482		65608	0.00773	503.918	0.00122		503.915	0.00532		503.916	0.00464		503.918	0.00184		503.926	0.00118		503.918	0.00353		503.918	0.00316
65609	0.00391		60060.9	0.00404		63609	0.000223395		65609	0.00716		65609	0.00233		65609	0.00497		65609	0.00762	503.925	0.00129		503.921	0.0042		503.922	0.00394		503.925	0.00083612		503.933	0.000798254		503.925	0.0025		503.925	0.00264
65610	0.00418		60061	0.004		63610	0.000277581		65610	0.00733		65610	0.0023		65610	0.00531		65610	0.00752	503.931	0.00174		503.928	0.00274		503.929	0.00362		503.931	0.00175		503.939	0.000698008		503.931	0.00258		503.931	0.0021
65611	0.00449		60061.1	0.00396		63611	0.000332746		65611	0.00739		65611	0.00219		65611	0.00567		65611	0.00736	503.938	0.00217		503.934	0.00437		503.935	0.00362		503.938	0.00195		503.946	0.000712859		503.938	0.0016		503.938	0.00239
65612	0.00469		60061.2	0.00393		63612	0.000374783		65612	0.00719		65612	0.00202		65612	0.0059		65612	0.00712	503.944	0.0023		503.941	0.00866		503.942	0.00339		503.944	0.00266		503.952	0.000995032		503.944	0.00179		503.944	0.00473
65613	0.0047		60061.3	0.00389		63613	0.000391991		65613	0.00674		65613	0.00182		65613	0.00595		65613	0.00684	503.95	0.00175		503.947	0.01072		503.948	0.00376		503.95	0.00284		503.959	0.000839094		503.95	0.00157		503.95	0.00361
65614	0.00454		60061.4	0.00385		63614	0.00037866		65614	0.00613		65614	0.00163		65614	0.00594		65614	0.00661	503.957	0.0017		503.954	0.01012		503.954	0.00668		503.957	0.00271		503.965	0.00105		503.957	0.00256		503.957	0.00322
65615	0.00427		60061.5	0.00381		63615	0.000341944		65615	0.00549		65615	0.00151		65615	0.00593		65615	0.00643	503.963	0.00187		503.96	0.00746		503.961	0.0077		503.963	0.00214		503.972	0.00108		503.963	0.00252		503.963	0.00144
65616	0.004		60061.6	0.00377		63616	0.000296581		65616	0.00491		65616	0.00145		65616	0.00599		65616	0.00633	503.97	0.00169		503.967	0.00463		503.967	0.00863		503.97	0.00199		503.978	0.000831669		503.97	0.00311		503.97	0.00219
65617	0.0038		60061.7	0.00373		63617	0.000254608		65617	0.0045		65617	0.00146		65617	0.00611		65617	0.00635	503.976	0.00146		503.973	0.00437		503.974	0.0071		503.976	0.00162		503.985	0.00108		503.976	0.00222		503.976	0.00234
65618	0.00369		60061.8	0.00369		63618	0.000222224		65618	0.00432		65618	0.00152		65618	0.00619		65618	0.00655	503.983	0.00177		503.98	0.00352		503.98	0.00719		503.983	0.00111		503.991	0.00111		503.983	0.00246		503.983	0.00347
65619	0.0037		60061.9	0.00365		63619	0.00020145		65619	0.00437		65619	0.0016		65619	0.0061		65619	0.00692	503.989	0.00253		503.986	0.00403		503.987	0.0051		503.989	0.00188		503.997	0.000905925		503.989	0.00321		503.989	0.0037
65620	0.00379		60062	0.00361		63620	0.000192357		65620	0.00462		65620	0.00169		65620	0.00577		65620	0.00731	503.996	0.00239		503.993	0.00403		503.993	0.00515		503.996	0.00479		504.004	0.00072771		503.996	0.00438		503.996	0.00433
65621	0.00395		60062.1	0.00357		63621	0.000193463		65621	0.00498		65621	0.00177		65621	0.00527		65621	0.00758	504.002	0.00187		503.999	0.00377		504	0.00608		504.002	0.00539		504.01	0.000504942		504.002	0.00393		504.002	0.00446
65622	0.00416		60062.2	0.00353		63622	0.00020525		65622	0.00534		65622	0.00181		65622	0.00472		65622	0.00766	504.009	0.00123		504.005	0.00352		504.006	0.00524		504.009	0.00548		504.017	0.000790828		504.009	0.0025		504.009	0.00485
65623	0.00441		60062.3	0.00349		63623	0.000232494		65623	0.00565		65623	0.00183		65623	0.00427		65623	0.0076	504.015	0.00147		504.012	0.00326		504.012	0.00366		504.015	0.00264		504.023	0.00066088		504.015	0.00101		504.015	0.00367
65624	0.00463		60062.4	0.00346		63624	0.000279571		65624	0.00583		65624	0.00182		65624	0.004		65624	0.00758	504.022	0.0015		504.018	0.00463		504.019	0.0004638		504.022	0.00256		504.03	0.000868797		504.022	0.00249		504.022	0.0032
65625	0.00473		60062.5	0.00343		63625	0.000347115		65625	0.0059		65625	0.00181		65625	0.00388		65625	0.00779	504.028	0.00141		504.025	0.00386		504.025	0.00135		504.028	0.0021		504.036	0.000790828		504.028	0.00327		504.028	0.00203
65626	0.00465		60062.6	0.00339		63626	0.000425636		65626	0.00588		65626	0.00181		65626	0.00384		65626	0.00843	504.034	0.00173		504.031	0.00557		504.032	0.00292		504.034	0.00225		504.043	0.000653454		504.034	0.00307		504.034	0.00212
65627	0.00446		60062.7	0.00337		63627	0.000492081		65627	0.00588		65627	0.00181		65627	0.00386		65627	0.00964	504.041	0.00193		504.038	0.00429		504.038	0.00529		504.041	0.000891862		504.049	0.00103		504.041	0.00199		504.041	0.00174
65628	0.00428		60062.8	0.00334		63628	0.000527824		65628	0.00599		65628	0.00178		65628	0.00398		65628	0.0114	504.047	0.00134		504.044	0.00403		504.045	0.00501		504.047	0.000204385		504.055	0.000686869		504.047	0.00218		504.047	0.00246
65629	0.0042		60062.9	0.00332		63629	0.000532667		65629	0.0063		65629	0.00172		65629	0.00421		65629	0.01347	504.054	0.00171		504.05	0.00352		504.051	0.00417		504.054	0.00147		504.062	0.000642316		504.054	0.00193		504.054	0.00363
65630	0.00425		60063	0.0033		63630	0.000516077		65630	0.00686		65630	0.00164		65630	0.00459		65630	0.01546	504.06	0.00184		504.057	0.00634		504.058	0.00417		504.06	0.00175		504.068	0.000538357		504.06	0.00181		504.06	0.0046
65631	0.00438		60063.1	0.00328		63631	0.000494587		65631	0.00764		65631	0.00157		65631	0.00508		65631	0.01686	504.067	0.00159		504.063	0.00695		504.064	0.00325		504.067	0.00165		504.075	0.000868797		504.067	0.00169		504.067	0.00349
65632	0.00447		60063.2	0.00327		63632	0.000491595		65632	0.00842		65632	0.00153		65632	0.00556		65632	0.01723	504.073	0.00141		504.07	0.00849		504.07	0.00255		504.073	0.000947603		504.081	0.000813105		504.073	0.00188		504.073	0.00365
65633	0.00446		60063.3	0.00326		63633	0.000516605		65633	0.00903		65633	0.00154		65633	0.00594		65633	0.01661	504.08	0.00193		504.076	0.00943		504.077	0.00139		504.08	0.000910442		504.088	0.000638603		504.08	0.00166		504.08	0.00343
65634	0.00443		60063.4	0.00326		63634	0.000553842		65634	0.00945		65634	0.00164		65634	0.00628		65634	0.01552	504.086	0.0022		504.083	0.01089		504.083	0.0019		504.086	0.00178		504.094	0.000456675		504.086	0.00131		504.086	0.00397
65635	0.00448		60063.5	0.00326		63635	0.000581967		65635	0.00972		65635	0.0018		65635	0.00662		65635	0.01441	504.092	0.002		504.089	0.0084		504.09	0.00209		504.092	0.00199		504.101	0.00063489		504.092	0.002		504.092	0.00417
65636	0.00457		60063.6	0.00327		63636	0.000592383		65636	0.00984		65636	0.00201		65636	0.00687		65636	0.01329	504.099	0.00114		504.096	0.00626		504.096	0.0026		504.099	0.0019		504.107	0.000653454		504.099	0.00331		504.099	0.00363
65637	0.00468		60063.7	0.00327		63637	0.000587247		65637	0.00989		65637	0.00221		65637	0.00695		65637	0.01212	504.105	0.00134		504.102	0.00437		504.103	0.00218		504.105	0.00141		504.113	0.000672018		504.105	0.00326		504.105	0.0041
65638	0.00473		60063.8	0.00328		63638	0.00057546		65638	0.00997		65638	0.00235		65638	0.0069		65638	0.01095	504.112	0.000972078		504.109	0.00334		504.109	0.00167		504.112	0.0011		504.12	0.000560634		504.112	0.00303		504.112	0.00367
65639	0.00467		60063.9	0.0033		63639	0.00056848		65639	0.01011		65639	0.00239		65639	0.0068		65639	0.00998	504.118	0.000972078		504.115	0.00317		504.116	0.00394		504.118	0.00292		504.126	0.000497516		504.118	0.00223		504.118	0.00255
65640	0.00447		60064	0.00331		63640	0.000568831		65640	0.01024		65640	0.00233		65640	0.00675		65640	0.00945	504.125	0.000613944		504.122	0.00454		504.122	0.0039		504.125	0.00399		504.133	0.000883648		504.125	0.00282		504.125	0.00189
65641	0.00416		60064.1	0.00333		63641	0.000569777		65641	0.01013		65641	0.00223		65641	0.00669		65641	0.00938	504.131	0.00221		504.128	0.006		504.129	0.00352		504.131	0.00437		504.139	0.0013		504.131	0.00277		504.131	0.00234
65642	0.00385		60064.2	0.00334		63642	0.000567203		65642	0.00961		65642	0.0021		65642	0.00652		65642	0.00957	504.138	0.0027		504.134	0.009		504.135	0.00404		504.138	0.0031		504.146	0.00125		504.138	0.00202		504.138	0.00284
65643	0.00362		60064.3	0.00336		63643	0.000567479		65643	0.00871		65643	0.00194		65643	0.00618		65643	0.00977	504.144	0.00278		504.141	0.00969		504.142	0.00417		504.144	0.00338		504.152	0.000898499		504.144	0.00396		504.144	0.00318
65644	0.00353		60064.4	0.00337		63644	0.000591064		65644	0.00767		65644	0.00174		65644	0.00569		65644	0.0098	504.151	0.00228		504.147	0.00875		504.148	0.00213		504.151	0.00262		504.159	0.000868797		504.151	0.00409		504.151	0.00171
65645	0.00362		60064.5	0.00339		63645	0.000664777		65645	0.00677		65645	0.00155		65645	0.0052		65645	0.00969	504.157	0.00266		504.154	0.00772		504.154	0.00436		504.157	0.00171		504.165	0.00108		504.157	0.00349		504.157	0.00223
65646	0.00389		60064.6	0.0034		63646	0.000798651		65646	0.00622		65646	0.00139		65646	0.00487		65646	0.00954	504.163	0.00225		504.16	0.00566		504.161	0.00538		504.163	0.000724637		504.172	0.00125		504.163	0.00374		504.163	0.00338
65647	0.00426		60064.7	0.00341		63647	0.000967362		65647	0.006		65647	0.00129		65647	0.00478		65647	0.00932	504.17	0.002		504.167	0.0072		504.167	0.00575		504.17	0.00208		504.178	0.00127		504.17	0.00472		504.17	0.0044
65648	0.00463		60064.8	0.00342		63648	0.00111		65648	0.00602		65648	0.00125		65648	0.0049		65648	0.00899	504.176	0.00307		504.173	0.00857		504.174	0.00575		504.176	0.00336		504.185	0.0015		504.176	0.00618		504.176	0.00451
65649	0.00494		60064.9	0.00343		63649	0.00115		65649	0.0062		65649	0.00127		65649	0.00517		65649	0.0086	504.183	0.00454		504.18	0.00789		504.18	0.00371		504.183	0.00548		504.191	0.00171		504.183	0.0077		504.183	0.0037
65650	0.00518		60065	0.00343		63650	0.00105		65650	0.00653		65650	0.00133		65650	0.00557		65650	0.00835	504.189	0.00714		504.186	0.01209		504.187	0.00339		504.189	0.00563		504.197	0.00147		504.189	0.00905		504.189	0.00496
65651	0.00533		60065.1	0.00343		63651	0.000855048		65651	0.00701		65651	0.00144		65651	0.00605		65651	0.00843	504.196	0.00758		504.192	0.01578		504.193	0.00311		504.196	0.0058		504.204	0.00109		504.196	0.01104		504.196	0.00913
65652	0.00531		60065.2	0.00343		63652	0.000655729		65652	0.00752		65652	0.0016		65652	0.00645		65652	0.00879	504.202	0.00679		504.199	0.01758		504.2	0.00292		504.202	0.00589		504.21	0.000735136		504.202	0.01455		504.202	0.01093
65653	0.00512		60065.3	0.00342		63653	0.000503521		65653	0.00792		65653	0.00185		65653	0.00664		65653	0.00928	504.209	0.00494		504.205	0.01158		504.206	0.00362		504.209	0.00593		504.217	0.000564347		504.209	0.01505		504.209	0.01046
65654	0.00487		60065.4	0.00341		63654	0.000411472		65654	0.00824		65654	0.00219		65654	0.00663		65654	0.00976	504.215	0.00458		504.212	0.01269		504.212	0.00311		504.215	0.00689		504.223	0.000787115		504.215	0.01369		504.215	0.01062
65655	0.00466		60065.5	0.0034		63655	0.000372114		65655	0.00855		65655	0.00257		65655	0.00646		65655	0.01012	504.221	0.00427		504.218	0.01895		504.219	0.00264		504.221	0.00689		504.23	0.00126		504.221	0.01193		504.221	0.01055
65656	0.0045		60065.6	0.00339		63656	0.000372528		65656	0.00888		65656	0.00289		65656	0.00621		65656	0.01035	504.228	0.00604		504.225	0.01878		504.225	0.0026		504.228	0.00585		504.236	0.00167		504.228	0.00898		504.228	0.01051
65657	0.00442		60065.7	0.00337		63657	0.000403875		65657	0.00919		65657	0.00306		65657	0.00595		65657	0.01054	504.234	0.00654		504.231	0.015		504.232	0.00274		504.234	0.0037		504.243	0.00203		504.234	0.00879		504.234	0.00965
65658	0.00443		60065.8	0.00336		63658	0.000459877		65658	0.00944		65658	0.00304		65658	0.00573		65658	0.01084	504.241	0.00637		504.238	0.0084		504.238	0.00153		504.241	0.00487		504.249	0.00187		504.241	0.00917		504.241	0.00933
65659	0.00449		60065.9	0.00334		63659	0.000528401		65659	0.0097		65659	0.00291		65659	0.00555		65659	0.01133	504.247	0.00478		504.244	0.00532		504.245	0.00162		504.247	0.00513		504.255	0.00189		504.247	0.00945		504.247	0.01033
65660	0.00452		60066	0.00332		63660	0.000592479		65660	0.01013		65660	0.00276		65660	0.00546		65660	0.01189	504.254	0.00443		504.251	0.01097		504.251	0.00148		504.254	0.00732		504.262	0.00148		504.254	0.01105		504.254	0.01163
65661	0.00446		60066.1	0.0033		63661	0.000638634		65661	0.01079		65661	0.00265		65661	0.00552		65661	0.01221	504.26	0.0043		504.257	0.01483		504.258	0.00213		504.26	0.00834		504.268	0.00153		504.26	0.01128		504.26	0.01389
65662	0.00432		60066.2	0.00327		63662	0.000660208		65662	0.01161		65662	0.0026		65662	0.00575		65662	0.01204	504.267	0.00463		504.264	0.01775		504.264	0.00186		504.267	0.00983		504.275	0.00206		504.267	0.01151		504.267	0.01414
65663	0.00416		60066.3	0.00325		63663	0.000656866		65663	0.01224		65663	0.00261		65663	0.00612		65663	0.01143	504.273	0.00457		504.27	0.01132		504.271	0.00241		504.273	0.0099		504.281	0.00195		504.273	0.01125		504.273	0.0124
65664	0.00402		60066.4	0.00322		63664	0.000637111		65664	0.01227		65664	0.00266		65664	0.00653		65664	0.01059	504.28	0.00481		504.276	0.01286		504.277	0.00348		504.28	0.01031		504.288	0.00221		504.28	0.0139		504.28	0.01281
65665	0.00391		60066.5	0.0032		63665	0.000616542		65665	0.01161		65665	0.00271		65665	0.00682		65665	0.00968	504.286	0.00505		504.283	0.01209		504.284	0.00524		504.286	0.00894		504.294	0.00221		504.286	0.01469		504.286	0.01267
65666	0.0038		60066.6	0.00317		63666	0.000603365		65666	0.01054		65666	0.00272		65666	0.00683		65666	0.00877	504.293	0.00426		504.289	0.01903		504.29	0.00543		504.293	0.0074		504.301	0.0025		504.293	0.01449		504.293	0.01382
65667	0.0037		60066.7	0.00315		63667	0.000593482		65667	0.0095		65667	0.00264		65667	0.00655		65667	0.00789	504.299	0.0053		504.296	0.01698		504.296	0.00691		504.299	0.00775		504.307	0.00206		504.299	0.01614		504.299	0.01337
65668	0.00362		60066.8	0.00312		63668	0.000588451		65668	0.00877		65668	0.00245		65668	0.00618		65668	0.00711	504.305	0.00576		504.302	0.0132		504.303	0.00983		504.305	0.00894		504.314	0.00222		504.305	0.01692		504.305	0.01323
65669	0.00354		60066.9	0.00309		63669	0.000599731		65669	0.0083		65669	0.00217		65669	0.00587		65669	0.00652	504.312	0.00813		504.309	0.01192		504.309	0.01016		504.312	0.01102		504.32	0.0023		504.312	0.01998		504.312	0.01276
65670	0.00339		60067	0.00307		63670	0.000631175		65670	0.00787		65670	0.00189		65670	0.00569		65670	0.00616	504.318	0.01101		504.315	0.0138		504.316	0.00728		504.318	0.01291		504.327	0.00248		504.318	0.01833		504.318	0.01571
65671	0.0032		60067.1	0.00305		63671	0.000675876		65671	0.00739		65671	0.00169		65671	0.00568		65671	0.00608	504.325	0.0109		504.322	0.01972		504.322	0.00886		504.325	0.01505		504.333	0.00256		504.325	0.01661		504.325	0.01603
65672	0.00305		60067.2	0.00302		63672	0.0007206		65672	0.00691		65672	0.00164		65672	0.00584		65672	0.00628	504.331	0.00952		504.328	0.02306		504.329	0.00839		504.331	0.01496		504.339	0.00244		504.331	0.01553		504.331	0.01867
65673	0.00307		60067.3	0.003		63673	0.000742359		65673	0.00652		65673	0.00173		65673	0.00614		65673	0.00672	504.338	0.00572		504.334	0.02684		504.335	0.00863		504.338	0.01297		504.346	0.00231		504.338	0.01411		504.338	0.01783
65674	0.00332		60067.4	0.00298		63674	0.000719141		65674	0.00622		65674	0.00189		65674	0.00654		65674	0.00723	504.344	0.00582		504.341	0.02392		504.341	0.00441		504.344	0.01013		504.352	0.00189		504.344	0.01389		504.344	0.01761
65675	0.00377		60067.5	0.00296		63675	0.000650747		65675	0.00598		65675	0.00204		65675	0.00688		65675	0.0076	504.351	0.00604		504.347	0.02238		504.348	0.00339		504.351	0.00717		504.359	0.00166		504.351	0.0116		504.351	0.01244
65676	0.00427		60067.6	0.00294		63676	0.000561938		65676	0.00581		65676	0.00214		65676	0.00698		65676	0.00766	504.357	0.0067		504.354	0.01603		504.354	0.0032		504.357	0.00368		504.365	0.00138		504.357	0.01072		504.357	0.00994
65677	0.00463		60067.7	0.00292		63677	0.000487853		65677	0.00579		65677	0.00217		65677	0.00681		65677	0.00743	504.363	0.00651		504.36	0.01586		504.361	0.0045		504.363	0.00299		504.372	0.00123		504.363	0.00946		504.363	0.00945
65678	0.00472		60067.8	0.0029		63678	0.000455495		65678	0.00597		65678	0.00215		65678	0.00647		65678	0.00715	504.37	0.00596		504.367	0.01458		504.367	0.00807		504.37	0.00461		504.378	0.00129		504.37	0.00726		504.37	0.01184
65679	0.00447		60067.9	0.00289		63679	0.00047669		65679	0.00633		65679	0.00211		65679	0.00611		65679	0.00704	504.376	0.00436		504.373	0.01646		504.374	0.00979		504.376	0.00582		504.385	0.00118		504.376	0.00662		504.376	0.01123
65680	0.00396		60068	0.00287		63680	0.00055211		65680	0.00685		65680	0.00208		65680	0.00584		65680	0.00727	504.383	0.00453		504.38	0.01363		504.38	0.00751		504.383	0.00712		504.391	0.0013		504.383	0.00658		504.383	0.00913
65681	0.00339		60068.1	0.00286		63681	0.000668815		65681	0.00741		65681	0.00206		65681	0.00573		65681	0.00777	504.389	0.00464		504.386	0.01338		504.387	0.0032		504.389	0.00699		504.397	0.00137		504.389	0.00609		504.389	0.00785
65682	0.00293		60068.2	0.00284		63682	0.000794526		65682	0.0078		65682	0.00205		65682	0.00569		65682	0.00832	504.396	0.00466		504.393	0.01106		504.393	0.00297		504.396	0.00643		504.404	0.00118		504.396	0.00407		504.396	0.008
65683	0.00269		60068.3	0.00283		63683	0.000886779		65683	0.00792		65683	0.00204		65683	0.00559		65683	0.00867	504.402	0.0038		504.399	0.0084		504.4	0.00362		504.402	0.00394		504.41	0.00119		504.402	0.00422		504.402	0.00825
65684	0.00265		60068.4	0.00281		63684	0.000920296		65684	0.00779		65684	0.002		65684	0.00538		65684	0.00871	504.409	0.00301		504.406	0.0078		504.406	0.00445		504.409	0.00398		504.417	0.00123		504.409	0.00389		504.409	0.00719
65685	0.00275		60068.5	0.0028		63685	0.000901728		65685	0.00749		65685	0.00195		65685	0.00508		65685	0.00852	504.415	0.00229		504.412	0.00772		504.413	0.00343		504.415	0.00481		504.423	0.000898499		504.415	0.00393		504.415	0.00588
65686	0.00289		60068.6	0.00278		63686	0.000855428		65686	0.00714		65686	0.00194		65686	0.00476		65686	0.00831	504.422	0.00224		504.418	0.01046		504.419	0.00329		504.422	0.00511		504.43	0.000798254		504.422	0.00441		504.422	0.00473
65687	0.00301		60068.7	0.00277		63687	0.000802215		65687	0.00685		65687	0.00199		65687	0.00452		65687	0.00833	504.428	0.00256		504.425	0.01552		504.425	0.00357		504.428	0.00383		504.436	0.000560634		504.428	0.00409		504.428	0.00498
65688	0.00308		60068.8	0.00276		63688	0.000752344		65688	0.00668		65688	0.00209		65688	0.00444		65688	0.00883	504.435	0.00202		504.431	0.01115		504.432	0.00209		504.435	0.00299		504.443	0.000675731		504.435	0.00329		504.435	0.00442
65689	0.00315		60068.9	0.00274		63689	0.000712698		65689	0.00661		65689	0.00224		65689	0.00449		65689	0.01001	504.441	0.00177		504.438	0.00772		504.438	0.00278		504.441	0.00375		504.449	0.00104		504.441	0.00296		504.441	0.00546
65690	0.00324		60069	0.00273		63690	0.000679546		65690	0.00661		65690	0.00244		65690	0.00455		65690	0.01189	504.447	0.00179		504.444	0.00712		504.445	0.00288		504.447	0.00268		504.455	0.000950479		504.447	0.00368		504.447	0.00656
65691	0.00342		60069.1	0.00272		63691	0.000636213		65691	0.00668		65691	0.00268		65691	0.00453		65691	0.01415	504.454	0.00198		504.451	0.00823		504.451	0.00269		504.454	0.00273		504.462	0.00118		504.454	0.00381		504.454	0.00645
65692	0.00369		60069.2	0.00271		63692	0.000579333		65692	0.0068		65692	0.00292		65692	0.00442		65692	0.01607	504.46	0.00246		504.457	0.00943		504.458	0.00269		504.46	0.00145		504.468	0.00107		504.46	0.0035		504.46	0.00498
65693	0.004		60069.3	0.00271		63693	0.000523737		65693	0.00695		65693	0.00314		65693	0.00427		65693	0.01683	504.467	0.00237		504.464	0.00917		504.464	0.00195		504.467	0.0016		504.475	0.000998745		504.467	0.00331		504.467	0.00473
65694	0.0043		60069.4	0.0027		63694	0.000485802		65694	0.00716		65694	0.00333		65694	0.00418		65694	0.01613	504.473	0.00229		504.47	0.006		504.471	0.00181		504.473	0.00245		504.481	0.000850233		504.473	0.00318		504.473	0.00383
65695	0.00457		60069.5	0.00269		63695	0.000477078		65695	0.00747		65695	0.00348		65695	0.00427		65695	0.01454	504.48	0.00248		504.476	0.00506		504.477	0.00269		504.48	0.0026		504.488	0.000943053		504.48	0.00298		504.48	0.00302
65696	0.00482		60069.6	0.00269		63696	0.000493649		65696	0.00787		65696	0.00359		65696	0.00457		65696	0.0129	504.486	0.00221		504.483	0.003		504.483	0.00348		504.486	0.00333		504.494	0.000790828		504.486	0.00216		504.486	0.00311
65697	0.00497		60069.7	0.00269		63697	0.000515231		65697	0.00833		65697	0.00365		65697	0.00505		65697	0.0118	504.493	0.00136		504.489	0.00412		504.49	0.0045		504.493	0.00301		504.501	0.000594049		504.493	0.00175		504.493	0.00462
65698	0.00497		60069.8	0.00269		63698	0.000526524		65698	0.00886		65698	0.00365		65698	0.00562		65698	0.01145	504.499	0.000729059		504.496	0.00454		504.496	0.00362		504.499	0.00334		504.507	0.000638603		504.499	0.00197		504.499	0.00485
65699	0.0048		60069.9	0.00269		63699	0.000524065		65699	0.0096		65699	0.00361		65699	0.0062		65699	0.01175	504.505	0.0011		504.502	0.00489		504.503	0.00269		504.505	0.0021		504.514	0.000757413		504.505	0.00192		504.505	0.00462
65700	0.00455		60070	0.00269		63700	0.000507162		65700	0.01063		65700	0.00357		65700	0.00673		65700	0.01245	504.512	0.00185		504.509	0.00326		504.509	0.00283		504.512	0.0019		504.52	0.000720285		504.512	0.00179		504.512	0.00365
65701	0.00435		60070.1	0.00269		63701	0.000481893		65701	0.01191		65701	0.00357		65701	0.00714		65701	0.01333	504.518	0.0024		504.515	0.00429		504.516	0.00223		504.518	0.00186		504.526	0.000649741		504.518	0.00204		504.518	0.00354
65702	0.00428		60070.2	0.00269		63702	0.000461964		65702	0.0131		65702	0.00359		65702	0.00737		65702	0.01412	504.525	0.00219		504.522	0.00506		504.522	0.00172		504.525	0.0016		504.533	0.000943053		504.525	0.00235		504.525	0.00298
65703	0.00433		60070.3	0.00269		63703	0.000451147		65703	0.01389		65703	0.00365		65703	0.00741		65703	0.01449	504.531	0.00171		504.528	0.00497		504.529	0.000927601		504.531	0.00225		504.539	0.00108		504.531	0.0019		504.531	0.00212
65704	0.00444		60070.4	0.0027		63704	0.000439233		65704	0.01422		65704	0.00374		65704	0.00739		65704	0.01426	504.538	0.00102		504.535	0.0066		504.535	0.00218		504.538	0.0029		504.546	0.000931915		504.538	0.00181		504.538	0.00129
65705	0.00452		60070.5	0.0027		63705	0.000418835		65705	0.01417		65705	0.00389		65705	0.00741		65705	0.01335	504.544	0.00122		504.541	0.00772		504.542	0.00297		504.544	0.00329		504.552	0.00093934		504.544	0.0018		504.544	0.00225
65706	0.00451		60070.6	0.0027		63706	0.000393399		65706	0.01379		65706	0.00409		65706	0.00746		65706	0.01186	504.551	0.00164		504.548	0.0066		504.548	0.00264		504.551	0.00214		504.559	0.000865084		504.551	0.00174		504.551	0.00316
65707	0.00445		60070.7	0.0027		63707	0.00037317		65707	0.01311		65707	0.0043		65707	0.00752		65707	0.01009	504.557	0.00192		504.554	0.0048		504.555	0.0019		504.557	0.00151		504.565	0.000905925		504.557	0.0016		504.557	0.00354
65708	0.00441		60070.8	0.0027		63708	0.000370112		65708	0.0122		65708	0.00449		65708	0.00751		65708	0.00842	504.564	0.00188		504.56	0.00437		504.561	0.00227		504.564	0.00151		504.572	0.00101		504.564	0.00162		504.564	0.00354
65709	0.00441		60070.9	0.0027		63709	0.000393368		65709	0.01119		65709	0.00467		65709	0.00739		65709	0.00716	504.57	0.00168		504.567	0.00369		504.567	0.0032		504.57	0.00083612		504.578	0.000735136		504.57	0.00273		504.57	0.00347
65710	0.00448		60071	0.0027		63710	0.000447223		65710	0.01021		65710	0.00481		65710	0.00715		65710	0.00649	504.577	0.00153		504.573	0.0048		504.574	0.00339		504.577	0.00184		504.585	0.000575485		504.577	0.00289		504.577	0.00257
65711	0.00457		60071.1	0.0027		63711	0.000530215		65711	0.00934		65711	0.00481		65711	0.00682		65711	0.00643	504.583	0.00133		504.58	0.00412		504.58	0.00227		504.583	0.00149		504.591	0.000200492		504.583	0.00266		504.583	0.00185
65712	0.00463		60071.2	0.0027		63712	0.000633781		65712	0.00855		65712	0.00463		65712	0.00642		65712	0.00694	504.589	0.0016		504.586	0.00386		504.587	0.00148		504.589	0.00139		504.598	0.000382419		504.589	0.00178		504.589	0.0021
65713	0.00459		60071.3	0.0027		63713	0.000744307		65713	0.0078		65713	0.00431		65713	0.00607		65713	0.00798	504.596	0.00164		504.593	0.00583		504.593	0.00237		504.596	0.00188		504.604	0.000690582		504.596	0.00173		504.596	0.00248
65714	0.0044		60071.4	0.0027		63714	0.000847256		65714	0.00706		65714	0.00394		65714	0.00585		65714	0.0095	504.602	0.0013		504.599	0.00806		504.6	0.00199		504.602	0.00268		504.61	0.000894786		504.602	0.00161		504.602	0.00458
65715	0.00412		60071.5	0.0027		63715	0.000930151		65715	0.00638		65715	0.00361		65715	0.00584		65715	0.01134	504.609	0.00164		504.606	0.00909		504.606	0.00181		504.609	0.00279		504.617	0.000775977		504.609	0.00283		504.609	0.00482
65716	0.00386		60071.6	0.0027		63716	0.000983135		65716	0.0058		65716	0.00337		65716	0.00596		65716	0.01317	504.615	0.0016		504.612	0.0066		504.613	0.00269		504.615	0.00203		504.623	0.000482665		504.615	0.00349		504.615	0.00404
65717	0.00371		60071.7	0.0027		63717	0.000997474		65717	0.00537		65717	0.00328		65717	0.00608		65717	0.01453	504.622	0.00102		504.618	0.00454		504.619	0.00264		504.622	0.00216		504.63	0.000337866		504.622	0.00403		504.622	0.00183
65718	0.00369		60071.8	0.00269		63718	0.00096981		65718	0.00508		65718	0.00333		65718	0.00612		65718	0.01518	504.628	0.00157		504.625	0.00583		504.625	0.00195		504.628	0.00206		504.636	0.000341578		504.628	0.00374		504.628	0.00187
65719	0.0038		60071.9	0.00269		63719	0.000910758		65719	0.005		65719	0.00342		65719	0.0061		65719	0.01525	504.635	0.00262		504.631	0.00497		504.632	0.0019		504.635	0.0026		504.643	0.000493803		504.635	0.00275		504.635	0.00336
65720	0.00397		60072	0.00269		63720	0.00084468		65720	0.00514		65720	0.0035		65720	0.00606		65720	0.01492	504.641	0.00274		504.638	0.00446		504.638	0.00232		504.641	0.00221		504.649	0.000679444		504.641	0.00256		504.641	0.00395
65721	0.00413		60072.1	0.00269		63721	0.000791244		65721	0.00552		65721	0.00353		65721	0.006		65721	0.01437	504.647	0.00258		504.644	0.00832		504.645	0.00274		504.647	0.00188		504.656	0.000853946		504.647	0.00507		504.647	0.00223
65722	0.00426		60072.2	0.00269		63722	0.000751824		65722	0.00618		65722	0.00355		65722	0.00597		65722	0.01377	504.654	0.00205		504.651	0.0084		504.651	0.00218		504.654	0.0018		504.662	0.000323014		504.654	0.00666		504.654	0.000698875
65723	0.00439		60072.3	0.00269		63723	0.000725498		65723	0.00711		65723	0.0036		65723	0.00601		65723	0.01323	504.66	0.00182		504.657	0.01089		504.658	0.0025		504.66	0.00102		504.668	0.000400983		504.66	0.00831		504.66	0.00131
65724	0.0045		60072.4	0.00269		63724	0.000719917		65724	0.00812		65724	0.00367		65724	0.00612		65724	0.01277	504.667	0.00138		504.664	0.00746		504.664	0.00274		504.667	0.000668896		504.675	0.000315589		504.667	0.00671		504.667	0.00223
65725	0.00454		60072.5	0.00269		63725	0.000735124		65725	0.009		65725	0.00369		65725	0.00629		65725	0.01235	504.673	0.0016		504.67	0.00669		504.671	0.00292		504.673	0.000501672		504.681	0.000378706		504.673	0.00537		504.673	0.00273
65726	0.0045		60072.6	0.00269		63726	0.000755136		65726	0.00965		65726	0.00358		65726	0.00645		65726	0.01191	504.68	0.00178		504.677	0.00566		504.677	0.00339		504.68	0.00147		504.688	0.000256184		504.68	0.00416		504.68	0.00307
65727	0.00434		60072.7	0.00268		63727	0.000760816		65727	0.0102		65727	0.00336		65727	0.00651		65727	0.01156	504.686	0.00205		504.683	0.00532		504.684	0.00376		504.686	0.00184		504.694	0.000133661		504.686	0.0024		504.686	0.003
65728	0.00404		60072.8	0.00268		63728	0.000744549		65728	0.01074		65728	0.00306		65728	0.00626		65728	0.01145	504.693	0.00145		504.69	0.00626		504.69	0.00427		504.693	0.00266		504.701	0.000623752		504.693	0.00186		504.693	0.00352
65729	0.00364		60072.9	0.00267		63729	0.000716064		65729	0.01118		65729	0.00271		65729	0.00562		65729	0.01163	504.699	0.00151		504.696	0.006		504.697	0.00357		504.699	0.00256		504.707	0.00072771		504.699	0.00143		504.699	0.00401
65730	0.00327		60073	0.00266		63730	0.000692185		65730	0.01151		65730	0.00235		65730	0.00482		65730	0.01212	504.706	0.0017		504.702	0.00489		504.703	0.0026		504.706	0.00136		504.714	0.00105		504.706	0.00351		504.706	0.00433
65731	0.00308		60073.1	0.00266		63731	0.000680414		65731	0.0117		65731	0.00205		65731	0.00418		65731	0.01279	504.712	0.0027		504.709	0.00643		504.709	0.00278		504.712	0.0019		504.72	0.00114		504.712	0.0043		504.712	0.0028
65732	0.00318		60073.2	0.00264		63732	0.000679932		65732	0.01158		65732	0.0019		65732	0.00387		65732	0.01334	504.719	0.00287		504.715	0.00849		504.716	0.00218		504.719	0.00284		504.727	0.00108		504.719	0.00334		504.719	0.00381
65733	0.00362		60073.3	0.00263		63733	0.000687758		65733	0.01106		65733	0.00192		65733	0.00395		65733	0.01354	504.725	0.00262		504.722	0.00626		504.722	0.00186		504.725	0.00251		504.733	0.0013		504.725	0.0027		504.725	0.00464
65734	0.00441		60073.4	0.00262		63734	0.000698058		65734	0.01026		65734	0.00209		65734	0.00445		65734	0.01338	504.731	0.00104		504.728	0.00626		504.729	0.00241		504.731	0.00243		504.74	0.00134		504.731	0.00334		504.731	0.00399
65735	0.00548		60073.5	0.0026		63735	0.00070531		65735	0.00943		65735	0.00237		65735	0.00534		65735	0.01297	504.738	0.000933707		504.735	0.00609		504.735	0.00339		504.738	0.00171		504.746	0.000972755		504.738	0.00367		504.738	0.00266
65736	0.00671		60073.6	0.00259		63736	0.000704707		65736	0.00878		65736	0.00265		65736	0.00656		65736	0.01242	504.744	0.00129		504.741	0.00729		504.742	0.00413		504.744	0.00123		504.752	0.000995032		504.744	0.00303		504.744	0.00266
65737	0.00792		60073.7	0.00257		63737	0.000685809		65737	0.00843		65737	0.00281		65737	0.00789		65737	0.01176	504.751	0.00212		504.748	0.00806		504.748	0.00529		504.751	0.000650316		504.759	0.000712859		504.751	0.00274		504.751	0.00401
65738	0.00893		60073.8	0.00255		63738	0.000639206		65738	0.0084		65738	0.00276		65738	0.00909		65738	0.01109	504.757	0.00299		504.754	0.00857		504.755	0.00413		504.757	0.00212		504.765	0.000857659		504.757	0.00278		504.757	0.00451
65739	0.0096		60073.9	0.00252		63739	0.000573198		65739	0.00851		65739	0.00254		65739	0.00995		65739	0.01058	504.764	0.00284		504.76	0.00806		504.761	0.00311		504.764	0.00221		504.772	0.000857659		504.764	0.00264		504.764	0.00381
65740	0.0099		60074	0.0025		63740	0.00050701		65740	0.00861		65740	0.00227		65740	0.01043		65740	0.0104	504.77	0.00226		504.767	0.00755		504.767	0.00255		504.77	0.0019		504.778	0.000519793		504.77	0.00222		504.77	0.00291
65741	0.00985		60074.1	0.00248		63741	0.000450728		65741	0.00864		65741	0.00206		65741	0.01069		65741	0.01066	504.777	0.00169		504.773	0.01072		504.774	0.00274		504.777	0.00119		504.785	0.000553208		504.777	0.00174		504.777	0.00266
65742	0.00939		60074.2	0.00245		63742	0.000404095		65742	0.00857		65742	0.00194		65742	0.0108		65742	0.01133	504.783	0.00192		504.78	0.00823		504.781	0.00264		504.783	0.00256		504.791	0.000497516		504.783	0.0025		504.783	0.00329
65743	0.00849		60074.3	0.00243		63743	0.000363167		65743	0.0084		65743	0.00187		65743	0.01074		65743	0.01239	504.789	0.0024		504.786	0.00686		504.787	0.00264		504.789	0.00177		504.798	0.000917063		504.789	0.00292		504.789	0.00309
65744	0.00737		60074.4	0.0024		63744	0.00032421		65744	0.00822		65744	0.00182		65744	0.0105		65744	0.01403	504.796	0.00261		504.793	0.00815		504.793	0.00339		504.796	0.00219		504.804	0.00101		504.796	0.00285		504.796	0.00264
65745	0.00635		60074.5	0.00237		63745	0.000288398		65745	0.00813		65745	0.00177		65745	0.01018		65745	0.01649	504.803	0.00155		504.799	0.00583		504.8	0.00343		504.803	0.00152		504.811	0.00135		504.803	0.0023		504.803	0.00239
65746	0.00563		60074.6	0.00235		63746	0.000260857		65746	0.00812		65746	0.00174		65746	0.00979		65746	0.01976	504.809	0.00141		504.806	0.0072		504.806	0.00473		504.809	0.00238		504.817	0.00112		504.809	0.00245		504.809	0.00255
65747	0.00529		60074.7	0.00232		63747	0.000244672		65747	0.00814		65747	0.00177		65747	0.00934		65747	0.02338	504.815	0.00182		504.812	0.00857		504.813	0.0057		504.815	0.00286		504.824	0.00112		504.815	0.00282		504.815	0.00343
65748	0.00526		60074.8	0.0023		63748	0.000237715		65748	0.00809		65748	0.00189		65748	0.00881		65748	0.02652	504.822	0.00238		504.819	0.00909		504.819	0.00654		504.822	0.00253		504.83	0.000731423		504.822	0.00285		504.822	0.00413
65749	0.00544		60074.9	0.00227		63749	0.000234295		65749	0.00786		65749	0.0021		65749	0.00821		65749	0.02843	504.828	0.00205		504.825	0.00935		504.826	0.00478		504.828	0.00264		504.836	0.000586624		504.828	0.00346		504.828	0.00313
65750	0.0057		60075	0.00225		63750	0.000229357		65750	0.00744		65750	0.00239		65750	0.00764		65750	0.02887	504.835	0.00174		504.832	0.00695		504.832	0.00468		504.835	0.0037		504.843	0.000876223		504.835	0.00346		504.835	0.00252
65751	0.00587		60075.1	0.00222		63751	0.000220312		65751	0.00692		65751	0.0027		65751	0.0072		65751	0.02809	504.841	0.00178		504.838	0.00549		504.839	0.00352		504.841	0.00425		504.849	0.00133		504.841	0.00313		504.841	0.00338
65752	0.00579		60075.2	0.0022		63752	0.000207125		65752	0.00643		65752	0.00293		65752	0.0069		65752	0.02658	504.848	0.00242		504.844	0.00514		504.845	0.00283		504.848	0.00357		504.856	0.00123		504.848	0.00217		504.848	0.00469
65753	0.00537		60075.3	0.00218		63753	0.000194796		65753	0.00608		65753	0.00304		65753	0.00669		65753	0.02492	504.854	0.00262		504.851	0.00763		504.851	0.00255		504.854	0.00282		504.862	0.00129		504.854	0.00256		504.854	0.00446
65754	0.00468		60075.4	0.00216		63754	0.000191684		65754	0.00593		65754	0.00305		65754	0.00652		65754	0.02365	504.861	0.00243		504.857	0.00763		504.858	0.00311		504.861	0.00216		504.869	0.00112		504.861	0.00324		504.861	0.00395
65755	0.00392		60075.5	0.00215		63755	0.000201284		65755	0.00603		65755	0.00298		65755	0.00638		65755	0.02303	504.867	0.00212		504.864	0.00643		504.864	0.00329		504.867	0.000631735		504.875	0.000705433		504.867	0.00283		504.867	0.00415
65756	0.00329		60075.6	0.00213		63756	0.000219699		65756	0.00638		65756	0.00288		65756	0.00635		65756	0.02308	504.873	0.00252		504.87	0.00472		504.871	0.00278		504.873	0.000575994		504.882	0.00101		504.873	0.00232		504.873	0.00417
65757	0.00292		60075.7	0.00212		63757	0.000240207		65757	0.00691		65757	0.00274		65757	0.00647		65757	0.02369	504.88	0.00292		504.877	0.00257		504.877	0.00325		504.88	0.001		504.888	0.00137		504.88	0.00146		504.88	0.00406
65758	0.00283		60075.8	0.00211		63758	0.000256789		65758	0.0074		65758	0.00256		65758	0.00667		65758	0.02451	504.886	0.00338		504.883	0.00214		504.884	0.00274		504.886	0.00164		504.894	0.00164		504.886	0.00202		504.886	0.00311
65759	0.00294		60075.9	0.0021		63759	0.0002677		65759	0.00766		65759	0.00236		65759	0.00684		65759	0.02495	504.893	0.00308		504.89	0.00592		504.89	0.00162		504.893	0.00221		504.901	0.00155		504.893	0.00211		504.893	0.00327
65760	0.0032		60076	0.00209		63760	0.000276581		65760	0.00756		65760	0.00217		65760	0.0069		65760	0.02447	504.899	0.00278		504.896	0.00892		504.897	0.00241		504.899	0.00156		504.907	0.00146		504.899	0.00233		504.899	0.00302
65761	0.00354		60076.1	0.00208		63761	0.000287849		65761	0.00714		65761	0.00202		65761	0.00681		65761	0.02293	504.906	0.00293		504.903	0.00755		504.903	0.00385		504.906	0.00123		504.914	0.00146		504.906	0.00219		504.906	0.00316
65762	0.00384		60076.2	0.00208		63762	0.000303037		65762	0.00654		65762	0.00192		65762	0.00656		65762	0.02063	504.912	0.00248		504.909	0.00557		504.91	0.00371		504.912	0.00104		504.92	0.00127		504.912	0.0019		504.912	0.00444
65763	0.00398		60076.3	0.00208		63763	0.000319697		65763	0.00597		65763	0.00187		65763	0.00619		65763	0.01815	504.919	0.00202		504.916	0.00454		504.916	0.00352		504.919	0.000111483		504.927	0.00096533		504.919	0.00119		504.919	0.00437
65764	0.00389		60076.4	0.00208		63764	0.000331907		65764	0.00562		65764	0.00185		65764	0.00576		65764	0.01604	504.925	0.00229		504.922	0.00506		504.923	0.00288		504.925	0.001		504.933	0.000909638		504.925	0.00174		504.925	0.00386
65765	0.00361		60076.5	0.00208		63765	0.000334632		65765	0.00561		65765	0.00184		65765	0.00539		65765	0.01473	504.932	0.00207		504.928	0.00506		504.929	0.00292		504.932	0.00149		504.94	0.00111		504.932	0.00188		504.932	0.00201
65766	0.00328		60076.6	0.00208		63766	0.000327201		65766	0.00587		65766	0.00185		65766	0.00515		65766	0.01432	504.938	0.00156		504.935	0.00609		504.935	0.00343		504.938	0.00113		504.946	0.00109		504.938	0.00142		504.938	0.00304
65767	0.00305		60076.7	0.00208		63767	0.000312581		65767	0.00626		65767	0.00187		65767	0.00508		65767	0.01469	504.945	0.00177		504.941	0.00557		504.942	0.00227		504.945	0.00141		504.953	0.00119		504.945	0.00204		504.945	0.00311
65768	0.00308		60076.8	0.00208		63768	0.000295336		65768	0.00668		65768	0.00193		65768	0.00517		65768	0.01548	504.951	0.00175		504.948	0.00609		504.948	0.00348		504.951	0.00139		504.959	0.00154		504.951	0.00245		504.951	0.00313
65769	0.00345		60076.9	0.00209		63769	0.000278218		65769	0.00711		65769	0.00206		65769	0.00543		65769	0.01631	504.957	0.00197		504.954	0.00909		504.955	0.0051		504.957	0.00165		504.966	0.00143		504.957	0.00279		504.957	0.00446
65770	0.0042		60077	0.00209		63770	0.000261373		65770	0.00765		65770	0.00223		65770	0.00592		65770	0.01713	504.964	0.00134		504.961	0.01158		504.961	0.00533		504.964	0.00281		504.972	0.000972755		504.964	0.00313		504.964	0.00473
65771	0.00522		60077.1	0.00209		63771	0.000244941		65771	0.00833		65771	0.00243		65771	0.00665		65771	0.01813	504.97	0.00145		504.967	0.00943		504.968	0.0038		504.97	0.00368		504.978	0.000902212		504.97	0.00421		504.97	0.00442
65772	0.00615		60077.2	0.0021		63772	0.000229381		65772	0.00897		65772	0.00263		65772	0.00752		65772	0.01944	504.977	0.00125		504.974	0.00772		504.974	0.00297		504.977	0.00321		504.985	0.000935628		504.977	0.00502		504.977	0.00309
65773	0.00665		60077.3	0.00211		63773	0.000217218		65773	0.00945		65773	0.0028		65773	0.00844		65773	0.02108	504.983	0.00322		504.98	0.00566		504.981	0.00357		504.983	0.00164		504.991	0.000995032		504.983	0.00415		504.983	0.00228
65774	0.00653		60077.4	0.00211		63774	0.000214702		65774	0.00979		65774	0.0029		65774	0.00931		65774	0.02287	504.99	0.00326		504.986	0.00352		504.987	0.00441		504.99	0.001		504.998	0.000917063		504.99	0.00292		504.99	0.00259
65775	0.00582		60077.5	0.00212		63775	0.000225017		65775	0.01009		65775	0.00291		65775	0.00996		65775	0.02436	504.996	0.00297		504.993	0.0066		504.993	0.00283		504.996	0.00201		505.004	0.000768551		504.996	0.00392		504.996	0.00234
65776	0.00485		60077.6	0.00212		63776	0.000243466		65776	0.01039		65776	0.00281		65776	0.01018		65776	0.02494	505.003	0.00142		504.999	0.0096		505	0.00213		505.003	0.00154		505.011	0.000757413		505.003	0.0049		505.003	0.00185
65777	0.00397		60077.7	0.00213		63777	0.000262557		65777	0.0106		65777	0.00268		65777	0.0099		65777	0.02418	505.009	0.00166		505.006	0.0114		505.006	0.0019		505.009	0.000761799		505.017	0.000783402		505.009	0.00434		505.009	0.00174
65778	0.0034		60077.8	0.00213		63778	0.000275035		65778	0.0106		65778	0.00257		65778	0.00917		65778	0.0221	505.015	0.00216		505.012	0.01046		505.013	0.000927601		505.015	7.43219e-05		505.024	0.000831669		505.015	0.00358		505.015	0.0025
65779	0.00316		60077.9	0.00214		63779	0.00027727		65779	0.01031		65779	0.00251		65779	0.00823		65779	0.01921	505.022	0.0023		505.019	0.00986		505.019	0.00181		505.022	0.00119		505.03	0.000404696		505.022	0.00351		505.022	0.0032
65780	0.00318		60078	0.00214		63780	0.000273299		65780	0.00984		65780	0.00243		65780	0.00737		65780	0.01623	505.029	0.0017		505.025	0.00703		505.026	0.00325		505.029	0.00284		505.036	0.000349004		505.029	0.00378		505.029	0.00336
65781	0.00338		60078.1	0.00214		63781	0.000267792		65781	0.00934		65781	0.00229		65781	0.00686		65781	0.01384	505.035	0.00184		505.032	0.00703		505.032	0.00348		505.035	0.00279		505.043	0.000356429		505.035	0.00334		505.035	0.00331
65782	0.00372		60078.2	0.00215		63782	0.000261615		65782	0.00895		65782	0.00211		65782	0.00685		65782	0.01239	505.041	0.00188		505.038	0.00523		505.039	0.00223		505.041	0.0032		505.05	0.000530931		505.041	0.00251		505.041	0.00361
65783	0.00411		60078.3	0.00215		63783	0.000257401		65783	0.00859		65783	0.00196		65783	0.00728		65783	0.01173	505.048	0.00279		505.045	0.00797		505.045	0.00288		505.048	0.00262		505.056	0.000341578		505.048	0.00219		505.048	0.00358
65784	0.00442		60078.4	0.00215		63784	0.000261594		65784	0.00807		65784	0.00188		65784	0.00782		65784	0.01141	505.054	0.00295		505.051	0.00686		505.052	0.00422		505.054	0.00281		505.062	0.000582911		505.054	0.00265		505.054	0.00372
65785	0.00453		60078.5	0.00216		63785	0.00027884		65785	0.00739		65785	0.00189		65785	0.00813		65785	0.01098	505.061	0.00184		505.058	0.00857		505.058	0.0051		505.061	0.000910442		505.069	0.000790828		505.061	0.00277		505.061	0.00372
65786	0.00449		60078.6	0.00216		63786	0.00030864		65786	0.00677		65786	0.00198		65786	0.00807		65786	0.01037	505.067	0.00125		505.064	0.00746		505.065	0.00404		505.067	0.00106		505.075	0.00093934		505.067	0.00242		505.067	0.00386
65787	0.00439		60078.7	0.00216		63787	0.000352331		65787	0.00647		65787	0.0021		65787	0.00771		65787	0.00985	505.074	0.00139		505.07	0.00789		505.071	0.0039		505.074	0.00151		505.082	0.00108		505.074	0.0015		505.074	0.00325
65788	0.00425		60078.8	0.00216		63788	0.000412032		65788	0.00656		65788	0.00223		65788	0.00718		65788	0.00965	505.08	0.0012		505.077	0.0054		505.077	0.00301		505.08	0.00136		505.088	0.000931915		505.08	0.00209		505.08	0.00271
65789	0.00402		60078.9	0.00216		63789	0.00047995		65789	0.00683		65789	0.00234		65789	0.00666		65789	0.00982	505.087	0.0016		505.083	0.00583		505.084	0.00301		505.087	0.000966183		505.095	0.000943053		505.087	0.00221		505.087	0.00358
65790	0.00368		60079	0.00216		63790	0.000543876		65790	0.00697		65790	0.00243		65790	0.00631		65790	0.01023	505.093	0.00207		505.09	0.00532		505.09	0.00343		505.093	0.00139		505.101	0.000976468		505.093	0.00254		505.093	0.00516
65791	0.0033		60079.1	0.00216		63791	0.00059837		65791	0.00681		65791	0.00248		65791	0.00623		65791	0.01075	505.099	0.00211		505.096	0.00609		505.097	0.00404		505.099	0.00151		505.108	0.000961617		505.099	0.00343		505.099	0.00618
65792	0.00297		60079.2	0.00216		63792	0.00064388		65792	0.00638		65792	0.00246		65792	0.00641		65792	0.01121	505.106	0.00136		505.103	0.00703		505.103	0.00473		505.106	0.00206		505.114	0.000839094		505.106	0.00426		505.106	0.00489
65793	0.00274		60079.3	0.00216		63793	0.000681115		65793	0.0058		65793	0.00242		65793	0.00669		65793	0.01137	505.112	0.00157		505.109	0.00737		505.11	0.00399		505.112	0.00225		505.12	0.000627465		505.112	0.00464		505.112	0.00422
65794	0.00261		60079.4	0.00216		63794	0.000713151		65794	0.00528		65794	0.00236		65794	0.00694		65794	0.01118	505.119	0.00269		505.116	0.00695		505.116	0.0038		505.119	0.00249		505.127	0.000935628		505.119	0.00397		505.119	0.0048
65795	0.00261		60079.5	0.00216		63795	0.000755114		65795	0.00497		65795	0.00231		65795	0.00714		65795	0.01077	505.125	0.00312		505.122	0.00532		505.123	0.00343		505.125	0.00338		505.133	0.00131		505.125	0.00409		505.125	0.00467
65796	0.0027		60079.6	0.00216		63796	0.000827732		65796	0.00488		65796	0.00225		65796	0.00734		65796	0.01027	505.132	0.00452		505.129	0.00669		505.129	0.00325		505.132	0.00344		505.14	0.000998745		505.132	0.00417		505.132	0.00453
65797	0.00278		60079.7	0.00215		63797	0.000938222		65797	0.00488		65797	0.00218		65797	0.00749		65797	0.00972	505.138	0.0046		505.135	0.00806		505.136	0.00292		505.138	0.00334		505.146	0.00103		505.138	0.00576		505.138	0.0037
65798	0.00279		60079.8	0.00215		63798	0.00107		65798	0.00491		65798	0.00209		65798	0.00752		65798	0.00919	505.145	0.00448		505.142	0.01132		505.142	0.00274		505.145	0.00229		505.153	0.0011		505.145	0.00644		505.145	0.00372
65799	0.00275		60079.9	0.00215		63799	0.00119		65799	0.00494		65799	0.00201		65799	0.00735		65799	0.0088	505.151	0.00334		505.148	0.01209		505.149	0.00278		505.151	0.00119		505.159	0.00135		505.151	0.0058		505.151	0.0044
65800	0.0027		60080	0.00215		63800	0.00125		65800	0.00495		65800	0.00196		65800	0.00687		65800	0.00861	505.158	0.00399		505.154	0.01072		505.155	0.00264		505.158	0.00234		505.166	0.0017		505.158	0.00468		505.158	0.00433
65801	0.00269		60080.1	0.00214		63801	0.0012		65801	0.00486		65801	0.00197		65801	0.0061		65801	0.00855	505.164	0.00338		505.161	0.00832		505.161	0.00311		505.164	0.00472		505.172	0.0018		505.164	0.00411		505.164	0.00467
65802	0.00279		60080.2	0.00214		63802	0.00107		65802	0.00458		65802	0.00206		65802	0.00527		65802	0.00864	505.171	0.00339		505.167	0.00592		505.168	0.00315		505.171	0.00437		505.179	0.00183		505.171	0.00386		505.171	0.00338
65803	0.00298		60080.3	0.00214		63803	0.000901539		65803	0.00412		65803	0.00221		65803	0.00466		65803	0.00894	505.177	0.00251		505.174	0.00523		505.174	0.00417		505.177	0.00498		505.185	0.00133		505.177	0.00389		505.177	0.00433
65804	0.0032		60080.4	0.00213		63804	0.000757154		65804	0.00358		65804	0.00242		65804	0.00443		65804	0.00945	505.183	0.00373		505.18	0.0072		505.181	0.00288		505.183	0.007		505.192	0.00117		505.183	0.00464		505.183	0.00681
65805	0.00336		60080.5	0.00213		63805	0.000673737		65805	0.00306		65805	0.00263		65805	0.00459		65805	0.00994	505.19	0.0061		505.187	0.01012		505.187	0.00218		505.19	0.00992		505.198	0.00134		505.19	0.00751		505.19	0.01208
65806	0.0034		60080.6	0.00213		63806	0.000666083		65806	0.00266		65806	0.0028		65806	0.00504		65806	0.01019	505.196	0.00718		505.193	0.01166		505.194	0.00199		505.196	0.01093		505.204	0.00164		505.196	0.01158		505.196	0.01301
65807	0.00332		60080.7	0.00213		63807	0.000723514		65807	0.00245		65807	0.0029		65807	0.00567		65807	0.01009	505.203	0.00853		505.2	0.01235		505.2	0.00399		505.203	0.01013		505.211	0.00208		505.203	0.01651		505.203	0.01172
65808	0.00317		60080.8	0.00213		63808	0.00081724		65808	0.00241		65808	0.00294		65808	0.00636		65808	0.00972	505.209	0.01013		505.206	0.01012		505.207	0.00459		505.209	0.00935		505.217	0.00192		505.209	0.01639		505.209	0.01075
65809	0.00303		60080.9	0.00213		63809	0.00091083		65809	0.00252		65809	0.00294		65809	0.00701		65809	0.00928	505.216	0.00996		505.213	0.01166		505.213	0.00478		505.216	0.00793		505.224	0.00191		505.216	0.01363		505.216	0.00933
65810	0.0029		60081	0.00213		63810	0.000972044		65810	0.00273		65810	0.0029		65810	0.0076		65810	0.00909	505.222	0.0088		505.219	0.01106		505.22	0.00399		505.222	0.00936		505.23	0.00199		505.222	0.01143		505.222	0.01003
65811	0.0028		60081.1	0.00213		63811	0.000986617		65811	0.00303		65811	0.0028		65811	0.00813		65811	0.00935	505.229	0.00739		505.226	0.01037		505.226	0.00241		505.229	0.00955		505.237	0.00228		505.229	0.00911		505.229	0.00985
65812	0.00273		60081.2	0.00214		63812	0.000954538		65812	0.00336		65812	0.00266		65812	0.00857		65812	0.00994	505.235	0.00691		505.232	0.0132		505.233	0.00292		505.235	0.01141		505.243	0.00231		505.235	0.0077		505.235	0.00985
65813	0.0027		60081.3	0.00214		63813	0.000880209		65813	0.00368		65813	0.00252		65813	0.00888		65813	0.01051	505.242	0.00588		505.238	0.01303		505.239	0.00352		505.242	0.01184		505.25	0.00193		505.242	0.00759		505.242	0.01053
65814	0.00271		60081.4	0.00215		63814	0.000780038		65814	0.00401		65814	0.0024		65814	0.00901		65814	0.01084	505.248	0.00701		505.245	0.01149		505.245	0.00427		505.248	0.01184		505.256	0.00195		505.248	0.00865		505.248	0.00812
65815	0.00281		60081.5	0.00216		63815	0.000683018		65815	0.00441		65815	0.00232		65815	0.00892		65815	0.01088	505.255	0.00761		505.251	0.0072		505.252	0.00737		505.255	0.00981		505.263	0.00179		505.255	0.00882		505.255	0.00981
65816	0.00298		60081.6	0.00217		63816	0.000614273		65816	0.00485		65816	0.00229		65816	0.00853		65816	0.01067	505.261	0.00682		505.258	0.00712		505.258	0.00918		505.261	0.01219		505.269	0.00169		505.261	0.00943		505.261	0.01161
65817	0.00321		60081.7	0.00218		63817	0.000585914		65817	0.00524		65817	0.0023		65817	0.0078		65817	0.01034	505.267	0.00604		505.264	0.00617		505.265	0.01466		505.267	0.01459		505.276	0.00214		505.267	0.01166		505.267	0.01287
65818	0.00345		60081.8	0.00219		63818	0.000599111		65818	0.00557		65818	0.00235		65818	0.00687		65818	0.0101	505.274	0.00737		505.271	0.01012		505.271	0.01619		505.274	0.01386		505.282	0.00226		505.274	0.01299		505.274	0.01551
65819	0.00368		60081.9	0.00221		63819	0.000645094		65819	0.00591		65819	0.0024		65819	0.00599		65819	0.01022	505.28	0.00893		505.277	0.01106		505.278	0.01549		505.28	0.01249		505.288	0.00234		505.28	0.01236		505.28	0.01655
65820	0.00385		60082	0.00222		63820	0.000708548		65820	0.00631		65820	0.00242		65820	0.00538		65820	0.01084	505.287	0.00817		505.284	0.0084		505.284	0.00993		505.287	0.01407		505.295	0.00233		505.287	0.01025		505.287	0.01984
65821	0.00395		60082.1	0.00224		63821	0.000776247		65821	0.00679		65821	0.00238		65821	0.00516		65821	0.01189	505.293	0.00984		505.29	0.01037		505.291	0.00561		505.293	0.01498		505.301	0.00247		505.293	0.01237		505.293	0.01923
65822	0.00407		60082.2	0.00225		63822	0.000847038		65822	0.00732		65822	0.00231		65822	0.00537		65822	0.01308	505.3	0.01072		505.296	0.02075		505.297	0.00733		505.3	0.01652		505.308	0.00283		505.3	0.01403		505.3	0.01691
65823	0.00429		60082.3	0.00227		63823	0.000932039		65823	0.00781		65823	0.00222		65823	0.00592		65823	0.01399	505.306	0.01195		505.303	0.02667		505.303	0.01085		505.306	0.01405		505.314	0.00261		505.306	0.01615		505.306	0.0138
65824	0.00455		60082.4	0.00229		63824	0.00103		65824	0.00798		65824	0.00214		65824	0.0065		65824	0.01422	505.313	0.00985		505.31	0.02572		505.31	0.01206		505.313	0.01524		505.321	0.00309		505.313	0.01611		505.313	0.01727
65825	0.00473		60082.5	0.0023		63825	0.00112		65825	0.00763		65825	0.0021		65825	0.00678		65825	0.01364	505.319	0.01058		505.316	0.02289		505.316	0.01057		505.319	0.01421		505.327	0.00325		505.319	0.01899		505.319	0.01939
65826	0.00473		60082.6	0.00232		63826	0.00118		65826	0.0068		65826	0.00209		65826	0.00661		65826	0.01259	505.326	0.00971		505.322	0.01483		505.323	0.00835		505.326	0.0155		505.334	0.00293		505.326	0.01766		505.326	0.02031
65827	0.00456		60082.7	0.00234		63827	0.00118		65827	0.00576		65827	0.00211		65827	0.00607		65827	0.01162	505.332	0.00918		505.329	0.01518		505.329	0.007		505.332	0.01401		505.34	0.00272		505.332	0.01987		505.332	0.01734
65828	0.00433		60082.8	0.00235		63828	0.00112		65828	0.00481		65828	0.00212		65828	0.00542		65828	0.01111	505.339	0.00879		505.335	0.01072		505.336	0.00696		505.339	0.01146		505.347	0.00271		505.339	0.01722		505.339	0.01477
65829	0.00415		60082.9	0.00237		63829	0.000997162		65829	0.00414		65829	0.00214		65829	0.00491		65829	0.01107	505.345	0.00678		505.342	0.01158		505.342	0.0083		505.345	0.01031		505.353	0.00284		505.345	0.01616		505.345	0.01265
65830	0.00405		60083	0.00238		63830	0.000854496		65830	0.00377		65830	0.00215		65830	0.00467		65830	0.01123	505.351	0.00629		505.348	0.00686		505.349	0.00839		505.351	0.01187		505.36	0.00293		505.351	0.01517		505.351	0.01253
65831	0.00402		60083.1	0.0024		63831	0.000711682		65831	0.00362		65831	0.00218		65831	0.0047		65831	0.01136	505.358	0.00601		505.355	0.01218		505.355	0.01211		505.358	0.01111		505.366	0.00266		505.358	0.01318		505.358	0.01222
65832	0.00405		60083.2	0.00241		63832	0.000581957		65832	0.00365		65832	0.00222		65832	0.0049		65832	0.01141	505.364	0.00615		505.361	0.01363		505.362	0.01354		505.364	0.00866		505.372	0.00222		505.364	0.01214		505.364	0.01335
65833	0.00409		60083.3	0.00242		63833	0.000474859		65833	0.0038		65833	0.00227		65833	0.00511		65833	0.01141	505.371	0.00578		505.368	0.01621		505.368	0.01215		505.371	0.00598		505.379	0.0019		505.371	0.00892		505.371	0.01267
65834	0.00411		60083.4	0.00243		63834	0.000400002		65834	0.00401		65834	0.00233		65834	0.00522		65834	0.01144	505.377	0.00604		505.374	0.01543		505.375	0.00969		505.377	0.0047		505.385	0.00206		505.377	0.00896		505.377	0.01251
65835	0.00411		60083.5	0.00244		63835	0.000362346		65835	0.00424		65835	0.00241		65835	0.00521		65835	0.01147	505.384	0.00478		505.38	0.01603		505.381	0.00645		505.384	0.00528		505.392	0.0022		505.384	0.0074		505.384	0.00999
65836	0.00408		60083.6	0.00245		63836	0.000359282		65836	0.00441		65836	0.00254		65836	0.00508		65836	0.0114	505.39	0.00365		505.387	0.01218		505.387	0.00626		505.39	0.00643		505.398	0.00203		505.39	0.00746		505.39	0.009
65837	0.00407		60083.7	0.00245		63837	0.000380236		65837	0.0045		65837	0.00268		65837	0.00488		65837	0.01126	505.397	0.0032		505.393	0.009		505.394	0.00635		505.397	0.00767		505.405	0.00175		505.397	0.00651		505.397	0.00884
65838	0.00406		60083.8	0.00246		63838	0.00040874		65838	0.0045		65838	0.0028		65838	0.00462		65838	0.01107	505.403	0.00335		505.4	0.00677		505.4	0.00659		505.403	0.00567		505.411	0.0015		505.403	0.00447		505.403	0.01005
65839	0.004		60083.9	0.00246		63839	0.000432781		65839	0.00441		65839	0.00286		65839	0.00429		65839	0.01083	505.41	0.00318		505.406	0.00412		505.407	0.00584		505.41	0.0044		505.418	0.00153		505.41	0.00482		505.41	0.00812
65840	0.00391		60084	0.00247		63840	0.000461147		65840	0.00437		65840	0.00286		65840	0.00394		65840	0.01061	505.416	0.00343		505.413	0.006		505.413	0.00492		505.416	0.00388		505.424	0.00154		505.416	0.00426		505.416	0.00629
65841	0.00385		60084.1	0.00247		63841	0.000525012		65841	0.00448		65841	0.00279		65841	0.00365		65841	0.01054	505.423	0.00368		505.419	0.00815		505.42	0.00413		505.423	0.00334		505.43	0.0014		505.423	0.00398		505.423	0.0044
65842	0.00386		60084.2	0.00247		63842	0.000653901		65842	0.00479		65842	0.00268		65842	0.00349		65842	0.01063	505.429	0.00385		505.426	0.00926		505.426	0.00436		505.429	0.00485		505.437	0.0011		505.429	0.00376		505.429	0.00476
65843	0.00383		60084.3	0.00247		63843	0.000846314		65843	0.00516		65843	0.00252		65843	0.00345		65843	0.01068	505.435	0.00293		505.432	0.00952		505.433	0.0045		505.435	0.0055		505.443	0.000787115		505.435	0.0032		505.435	0.0041
65844	0.0037		60084.4	0.00248		63844	0.00105		65844	0.00551		65844	0.0023		65844	0.00353		65844	0.0105	505.442	0.00229		505.439	0.00823		505.439	0.00339		505.442	0.00517		505.45	0.000905925		505.442	0.00279		505.442	0.00491
65845	0.00345		60084.5	0.00248		63845	0.00118		65845	0.00577		65845	0.00206		65845	0.00377		65845	0.01008	505.448	0.00193		505.445	0.00969		505.446	0.00464		505.448	0.00271		505.456	0.00108		505.448	0.0024		505.448	0.00534
65846	0.00315		60084.6	0.00248		63846	0.00117		65846	0.00594		65846	0.00182		65846	0.0041		65846	0.00959	505.455	0.00168		505.452	0.00943		505.452	0.00394		505.455	0.00201		505.463	0.001		505.455	0.002		505.455	0.00561
65847	0.00288		60084.7	0.00248		63847	0.00106		65847	0.00603		65847	0.00164		65847	0.00443		65847	0.0093	505.461	0.00183		505.458	0.00695		505.459	0.00352		505.461	0.00217		505.469	0.00121		505.461	0.00291		505.461	0.00573
65848	0.0027		60084.8	0.00248		63848	0.000918873		65848	0.00608		65848	0.00156		65848	0.00466		65848	0.00953	505.468	0.00239		505.464	0.00394		505.465	0.00362		505.468	0.0032		505.476	0.000898499		505.468	0.00325		505.468	0.00528
65849	0.00262		60084.9	0.00248		63849	0.000809647		65849	0.00607		65849	0.00161		65849	0.00473		65849	0.01028	505.474	0.00235		505.471	0.00686		505.471	0.00468		505.474	0.00347		505.482	0.000757413		505.474	0.00369		505.474	0.00532
65850	0.0026		60085	0.00248		63850	0.000756539		65850	0.006		65850	0.00175		65850	0.00465		65850	0.01117	505.481	0.00235		505.477	0.00643		505.478	0.00357		505.481	0.00321		505.489	0.000850233		505.481	0.0037		505.481	0.00588
65851	0.00255		60085.1	0.00248		63851	0.000758914		65851	0.00586		65851	0.00197		65851	0.0045		65851	0.01169	505.487	0.00262		505.484	0.00592		505.484	0.00264		505.487	0.00214		505.495	0.00084652		505.487	0.00383		505.487	0.00462
65852	0.00242		60085.2	0.00249		63852	0.000808552		65852	0.00564		65852	0.0022		65852	0.00438		65852	0.01154	505.494	0.00295		505.49	0.0048		505.491	0.00172		505.494	0.00191		505.502	0.000653454		505.494	0.00363		505.494	0.00223
65853	0.00223		60085.3	0.00249		63853	0.000900613		65853	0.00533		65853	0.00237		65853	0.00439		65853	0.01081	505.5	0.00279		505.497	0.00429		505.497	0.00121		505.5	0.00173		505.508	0.000768551		505.5	0.00275		505.5	0.000541065
65854	0.00204		60085.4	0.0025		63854	0.00102		65854	0.00493		65854	0.00244		65854	0.00456		65854	0.00982	505.507	0.00174		505.503	0.00257		505.504	0.00135		505.507	0.00312		505.514	0.000738849		505.507	0.00221		505.507	0.000383254
65855	0.00191		60085.5	0.00251		63855	0.00114		65855	0.00451		65855	0.00241		65855	0.00492		65855	0.00893	505.513	0.00142		505.51	0.00489		505.51	0.00264		505.513	0.00386		505.521	0.000961617		505.513	0.00174		505.513	0.00131
65856	0.0019		60085.6	0.00252		63856	0.00121		65856	0.00414		65856	0.00229		65856	0.00541		65856	0.0083	505.519	0.00127		505.516	0.00549		505.517	0.00343		505.519	0.00307		505.527	0.00112		505.519	0.00208		505.519	0.0018
65857	0.00201		60085.7	0.00253		63857	0.00119		65857	0.00391		65857	0.00215		65857	0.00597		65857	0.00793	505.526	0.00141		505.523	0.00849		505.523	0.00297		505.526	0.00186		505.534	0.00111		505.526	0.00199		505.526	0.00275
65858	0.00224		60085.8	0.00254		63858	0.00109		65858	0.00389		65858	0.00207		65858	0.00651		65858	0.00779	505.532	0.00189		505.529	0.00574		505.53	0.00352		505.532	0.00295		505.54	0.00111		505.532	0.00226		505.532	0.00214
65859	0.00254		60085.9	0.00256		63859	0.00094634		65859	0.00411		65859	0.00207		65859	0.00694		65859	0.00788	505.539	0.00217		505.536	0.00703		505.536	0.00366		505.539	0.00264		505.547	0.00119		505.539	0.00241		505.539	0.00205
65860	0.00286		60086	0.00257		63860	0.000791586		65860	0.00457		65860	0.00214		65860	0.00725		65860	0.00831	505.545	0.00214		505.542	0.00566		505.543	0.00343		505.545	0.00227		505.553	0.00105		505.545	0.0015		505.545	0.00266
65861	0.00318		60086.1	0.00259		63861	0.000647347		65861	0.00529		65861	0.00222		65861	0.00748		65861	0.00925	505.552	0.00188		505.548	0.00506		505.549	0.00315		505.552	0.00229		505.56	0.00051608		505.552	0.00194		505.552	0.00356
65862	0.00345		60086.2	0.0026		63862	0.000520669		65862	0.00617		65862	0.00225		65862	0.00756		65862	0.0108	505.558	0.0018		505.555	0.0042		505.555	0.00227		505.558	0.00208		505.566	0.000504942		505.558	0.00344		505.558	0.00408
65863	0.00365		60086.3	0.00262		63863	0.000427065		65863	0.00712		65863	0.0022		65863	0.00739		65863	0.01293	505.565	0.00168		505.561	0.003		505.562	0.00241		505.565	0.00232		505.573	0.000675731		505.565	0.00381		505.565	0.00419
65864	0.00376		60086.4	0.00264		63864	0.000378549		65864	0.00811		65864	0.00208		65864	0.00702		65864	0.01538	505.571	0.00173		505.568	0.00171		505.568	0.00237		505.571	0.00279		505.579	0.00087251		505.571	0.00322		505.571	0.00446
65865	0.00375		60086.5	0.00266		63865	0.000374858		65865	0.00908		65865	0.00196		65865	0.00657		65865	0.01761	505.577	0.00147		505.574	0.00283		505.575	0.00213		505.577	0.00327		505.586	0.000813105		505.577	0.00198		505.577	0.00541
65866	0.0036		60086.6	0.00268		63866	0.000407909		65866	0.00997		65866	0.00187		65866	0.00621		65866	0.01915	505.584	0.00152		505.581	0.00309		505.581	0.00144		505.584	0.00331		505.592	0.000909638		505.584	0.00194		505.584	0.00537
65867	0.0034		60086.7	0.00269		63867	0.000464496		65867	0.01069		65867	0.00182		65867	0.00612		65867	0.01989	505.591	0.00162		505.587	0.00343		505.588	0.00186		505.591	0.00321		505.599	0.000620039		505.591	0.0019		505.591	0.00595
65868	0.00327		60086.8	0.00271		63868	0.000525728		65868	0.01106		65868	0.00182		65868	0.00625		65868	0.01998	505.597	0.00166		505.594	0.00583		505.594	0.00329		505.597	0.00303		505.605	0.00093934		505.597	0.00236		505.597	0.0037
65869	0.00326		60086.9	0.00273		63869	0.000569942		65869	0.01087		65869	0.00189		65869	0.00644		65869	0.01966	505.603	0.00138		505.6	0.00677		505.601	0.00775		505.603	0.0036		505.611	0.00103		505.603	0.00256		505.603	0.00268
65870	0.00339		60087	0.00275		63870	0.000582291		65870	0.01016		65870	0.00203		65870	0.00653		65870	0.01928	505.61	0.00133		505.607	0.00634		505.607	0.00835		505.61	0.00334		505.618	0.000957904		505.61	0.00247		505.61	0.00255
65871	0.00357		60087.1	0.00276		63871	0.000568655		65871	0.00913		65871	0.00224		65871	0.00644		65871	0.01906	505.616	0.00109		505.613	0.00309		505.614	0.00677		505.616	0.00206		505.624	0.000879935		505.616	0.00218		505.616	0.00464
65872	0.0037		60087.2	0.00278		63872	0.000557552		65872	0.00802		65872	0.00247		65872	0.00628		65872	0.01927	505.623	0.00101		505.62	0.00292		505.62	0.00311		505.623	0.00212		505.631	0.000746274		505.623	0.00176		505.623	0.00485
65873	0.00374		60087.3	0.00279		63873	0.000578521		65873	0.00703		65873	0.00268		65873	0.00616		65873	0.02004	505.629	0.0011		505.626	0.00257		505.627	0.00352		505.629	0.00225		505.637	0.000594049		505.629	0.00236		505.629	0.00469
65874	0.00367		60087.4	0.00281		63874	0.000644629		65874	0.00626		65874	0.00284		65874	0.00618		65874	0.0213	505.636	0.000639525		505.632	0.00232		505.633	0.00394		505.636	0.00197		505.644	0.000772264		505.636	0.00222		505.636	0.00232
65875	0.0035		60087.5	0.00282		63875	0.0007533		65875	0.00574		65875	0.0029		65875	0.00638		65875	0.02274	505.642	0.00076743		505.639	0.00532		505.639	0.00301		505.642	0.0018		505.65	0.00102		505.642	0.0014		505.642	0.00212
65876	0.00327		60087.6	0.00283		63876	0.000878888		65876	0.00548		65876	0.00288		65876	0.00672		65876	0.02382	505.649	0.00129		505.645	0.00686		505.646	0.00315		505.649	0.00485		505.657	0.00123		505.649	0.00105		505.649	0.00322
65877	0.003		60087.7	0.00285		63877	0.000977798		65877	0.00543		65877	0.00278		65877	0.00698		65877	0.02397	505.655	0.00184		505.652	0.00789		505.652	0.00352		505.655	0.00498		505.663	0.00132		505.655	0.00105		505.655	0.0051
65878	0.00272		60087.8	0.00286		63878	0.00102		65878	0.00558		65878	0.00264		65878	0.00702		65878	0.02314	505.662	0.00255		505.658	0.006		505.659	0.00357		505.662	0.00405		505.67	0.00133		505.662	0.00126		505.662	0.00422
65879	0.0025		60087.9	0.00287		63879	0.00103		65879	0.0059		65879	0.00251		65879	0.00687		65879	0.0218	505.668	0.00262		505.665	0.00935		505.665	0.00394		505.668	0.0029		505.676	0.00115		505.668	0.0009388		505.668	0.00295
65880	0.00239		60088	0.00288		63880	0.00101		65880	0.00634		65880	0.00238		65880	0.00661		65880	0.02033	505.675	0.00344		505.671	0.01175		505.672	0.00408		505.675	0.00383		505.683	0.00104		505.675	0.00156		505.675	0.0053
65881	0.0024		60088.1	0.00289		63881	0.000987018		65881	0.0068		65881	0.00224		65881	0.00637		65881	0.01895	505.681	0.00255		505.678	0.01175		505.678	0.00329		505.681	0.00424		505.689	0.000976468		505.681	0.00265		505.681	0.00886
65882	0.0025		60088.2	0.0029		63882	0.000963901		65882	0.00722		65882	0.00207		65882	0.00633		65882	0.01792	505.687	0.00327		505.684	0.00532		505.685	0.00148		505.687	0.00223		505.695	0.000857659		505.687	0.00345		505.687	0.00922
65883	0.00261		60088.3	0.00291		63883	0.000935133		65883	0.00754		65883	0.00191		65883	0.00657		65883	0.01729	505.694	0.00239		505.691	0.0048		505.691	0.000834841		505.694	0.00282		505.702	0.000943053		505.694	0.00301		505.694	0.011
65884	0.00267		60088.4	0.00292		63884	0.000901772		65884	0.00766		65884	0.00177		65884	0.00695		65884	0.01685	505.7	0.00263		505.697	0.01046		505.698	0.00116		505.7	0.00388		505.708	0.00116		505.7	0.00289		505.7	0.00866
65885	0.00267		60088.5	0.00293		63885	0.000864593		65885	0.00755		65885	0.00168		65885	0.0072		65885	0.01634	505.707	0.00219		505.704	0.01449		505.704	0.00204		505.707	0.0052		505.715	0.00102		505.707	0.00259		505.707	0.00706
65886	0.00268		60088.6	0.00295		63886	0.000824349		65886	0.00735		65886	0.00164		65886	0.00712		65886	0.01574	505.713	0.00142		505.71	0.01586		505.711	0.00172		505.713	0.0036		505.721	0.000672018		505.713	0.00284		505.713	0.00286
65887	0.00277		60088.7	0.00296		63887	0.000781021		65887	0.00725		65887	0.00163		65887	0.0067		65887	0.01514	505.72	0.00207		505.716	0.0144		505.717	0.00135		505.72	0.00256		505.728	0.000690582		505.72	0.0028		505.72	0.00388
65888	0.00303		60088.8	0.00297		63888	0.000735495		65888	0.00739		65888	0.00164		65888	0.00608		65888	0.01468	505.726	0.00275		505.723	0.01338		505.724	0.00186		505.726	0.00281		505.734	0.000742561		505.726	0.00247		505.726	0.00248
65889	0.00346		60088.9	0.00298		63889	0.000691948		65889	0.00768		65889	0.00167		65889	0.00545		65889	0.01442	505.733	0.00316		505.729	0.01226		505.73	0.00232		505.733	0.00438		505.741	0.000594049		505.733	0.00256		505.733	0.00415
65890	0.00401		60089	0.003		63890	0.000656016		65890	0.00792		65890	0.00173		65890	0.00494		65890	0.01444	505.739	0.0024		505.736	0.00789		505.736	0.00269		505.739	0.00368		505.747	0.000556921		505.739	0.00266		505.739	0.00433
65891	0.00455		60089.1	0.00301		63891	0.000631178		65891	0.00786		65891	0.00184		65891	0.00466		65891	0.01476	505.746	0.00242		505.742	0.00875		505.743	0.00306		505.746	0.00334		505.754	0.000705433		505.746	0.0026		505.746	0.0073
65892	0.00491		60089.2	0.00302		63892	0.000617129		65892	0.0074		65892	0.00202		65892	0.00462		65892	0.01525	505.752	0.00188		505.749	0.00883		505.749	0.0045		505.752	0.00442		505.76	0.000950479		505.752	0.00275		505.752	0.00733
65893	0.00497		60089.3	0.00304		63893	0.000611721		65893	0.00664		65893	0.00224		65893	0.00482		65893	0.01573	505.759	0.00153		505.755	0.00806		505.756	0.00468		505.759	0.00472		505.767	0.00084652		505.759	0.00256		505.759	0.00604
65894	0.00469		60089.4	0.00305		63894	0.000613071		65894	0.00577		65894	0.00246		65894	0.00523		65894	0.01601	505.765	0.000665106		505.762	0.0072		505.762	0.0038		505.765	0.00433		505.773	0.0007537		505.765	0.00146		505.765	0.00336
65895	0.00415		60089.5	0.00306		63895	0.000620577		65895	0.00495		65895	0.0026		65895	0.00578		65895	0.01594	505.771	0.00201		505.768	0.00677		505.769	0.00278		505.771	0.00132		505.779	0.000787115		505.771	0.000799249		505.771	0.00259
65896	0.00353		60089.6	0.00307		63896	0.000632077		65896	0.00428		65896	0.00261		65896	0.00645		65896	0.01564	505.778	0.00275		505.775	0.00703		505.775	0.00213		505.778	0.000984764		505.786	0.000686869		505.778	0.00164		505.778	0.00417
65897	0.00298		60089.7	0.00309		63897	0.000637836		65897	0.00381		65897	0.00253		65897	0.00722		65897	0.01528	505.784	0.00208		505.781	0.00626		505.782	0.00125		505.784	0.00184		505.792	0.000768551		505.784	0.00235		505.784	0.00467
65898	0.00264		60089.8	0.0031		63898	0.000626267		65898	0.00352		65898	0.00244		65898	0.008		65898	0.01492	505.791	0.00253		505.788	0.0036		505.788	0.0013		505.791	0.00249		505.799	0.00112		505.791	0.00336		505.791	0.00591
65899	0.00253		60089.9	0.00311		63899	0.000600532		65899	0.00339		65899	0.00238		65899	0.0087		65899	0.01458	505.797	0.00247		505.794	0.00386		505.795	0.00264		505.797	0.00308		505.805	0.00099132		505.797	0.00448		505.797	0.00514
65900	0.00265		60090	0.00312		63900	0.000581059		65900	0.00338		65900	0.00238		65900	0.00907		65900	0.01427	505.804	0.00275		505.8	0.00446		505.801	0.00357		505.804	0.00307		505.812	0.00114		505.804	0.00434		505.804	0.00514
65901	0.00296		60090.1	0.00313		63901	0.000587513		65901	0.0034		65901	0.00243		65901	0.00898		65901	0.01402	505.81	0.0017		505.807	0.00772		505.808	0.00297		505.81	0.00398		505.818	0.00131		505.81	0.00407		505.81	0.00347
65902	0.00341		60090.2	0.00314		63902	0.000617436		65902	0.00344		65902	0.00248		65902	0.00847		65902	0.01394	505.817	0.00217		505.813	0.00935		505.814	0.00315		505.817	0.00392		505.825	0.00131		505.817	0.00288		505.817	0.0039
65903	0.00393		60090.3	0.00315		63903	0.000644697		65903	0.0035		65903	0.00247		65903	0.00763		65903	0.01405	505.823	0.00275		505.82	0.00815		505.82	0.00352		505.823	0.00297		505.831	0.00138		505.823	0.00282		505.823	0.00435
65904	0.00442		60090.4	0.00316		63904	0.000644418		65904	0.00355		65904	0.00239		65904	0.0066		65904	0.01423	505.83	0.00315		505.826	0.00429		505.827	0.00427		505.83	0.00182		505.838	0.00121		505.83	0.0028		505.83	0.00552
65905	0.00481		60090.5	0.00317		63905	0.000613222		65905	0.00362		65905	0.00224		65905	0.0056		65905	0.01429	505.836	0.00311		505.833	0.00326		505.833	0.00413		505.836	0.00154		505.844	0.000594049		505.836	0.00299		505.836	0.00426
65906	0.00513		60090.6	0.00318		63906	0.000563225		65906	0.00377		65906	0.00205		65906	0.00487		65906	0.01415	505.842	0.00285		505.839	0.003		505.84	0.00329		505.842	0.00301		505.851	0.000627465		505.842	0.0026		505.842	0.00331
65907	0.00536		60090.7	0.00318		63907	0.000512279		65907	0.00405		65907	0.00186		65907	0.0045		65907	0.01388	505.849	0.00211		505.846	0.00437		505.846	0.00241		505.849	0.00301		505.857	0.000850233		505.849	0.00231		505.849	0.00293
65908	0.00543		60090.8	0.00319		63908	0.000480829		65908	0.00444		65908	0.00172		65908	0.00445		65908	0.01358	505.855	0.0013		505.852	0.0036		505.853	0.00325		505.855	0.00266		505.863	0.00107		505.855	0.00268		505.855	0.00286
65909	0.0053		60090.9	0.0032		63909	0.000483461		65909	0.0049		65909	0.00164		65909	0.00461		65909	0.01337	505.862	0.00233		505.859	0.00523		505.859	0.00417		505.862	0.00158		505.87	0.00106		505.862	0.00335		505.862	0.00334
65910	0.00504		60091	0.00321		63910	0.00052167		65910	0.00544		65910	0.00159		65910	0.00487		65910	0.01346	505.868	0.00207		505.865	0.00626		505.866	0.00445		505.868	0.00128		505.876	0.00077969		505.868	0.00426		505.868	0.00336
65911	0.00472		60091.1	0.00321		63911	0.000582438		65911	0.00605		65911	0.00154		65911	0.00514		65911	0.01383	505.875	0.0015		505.872	0.00849		505.872	0.00315		505.875	0.000798959		505.883	0.000853946		505.875	0.00402		505.875	0.00372
65912	0.00438		60091.2	0.00322		63912	0.000642689		65912	0.00666		65912	0.00148		65912	0.00534		65912	0.01413	505.881	0.00128		505.878	0.00695		505.879	0.00288		505.881	0.00149		505.889	0.000969043		505.881	0.00304		505.881	0.00331
65913	0.00407		60091.3	0.00323		63913	0.00068195		65913	0.00723		65913	0.00143		65913	0.00546		65913	0.01406	505.888	0.00146		505.885	0.0042		505.885	0.00315		505.888	0.00251		505.896	0.0011		505.888	0.00263		505.888	0.00271
65914	0.00381		60091.4	0.00323		63914	0.000690953		65914	0.00769		65914	0.00143		65914	0.00556		65914	0.01364	505.894	0.00147		505.891	0.00352		505.892	0.00297		505.894	0.00175		505.902	0.00115		505.894	0.00209		505.894	0.00176
65915	0.00355		60091.5	0.00324		63915	0.000675836		65915	0.00795		65915	0.0015		65915	0.00567		65915	0.01311	505.901	0.00125		505.897	0.00514		505.898	0.00274		505.901	0.00156		505.909	0.0013		505.901	0.0015		505.901	0.00239
65916	0.00327		60091.6	0.00324		63916	0.000658278		65916	0.00789		65916	0.00162		65916	0.00576		65916	0.01276	505.907	0.00151		505.904	0.00634		505.904	0.00371		505.907	0.00258		505.915	0.00112		505.907	0.00167		505.907	0.00232
65917	0.00298		60091.7	0.00325		63917	0.000663055		65917	0.00754		65917	0.00177		65917	0.00581		65917	0.01282	505.914	0.00124		505.91	0.00695		505.911	0.00371		505.914	0.00329		505.922	0.000924489		505.914	0.00287		505.914	0.00212
65918	0.00273		60091.8	0.00326		63918	0.00071		65918	0.00702		65918	0.00194		65918	0.00579		65918	0.01327	505.92	0.00113		505.917	0.00755		505.917	0.00478		505.92	0.00312		505.928	0.000809392		505.92	0.00441		505.92	0.0018
65919	0.00258		60091.9	0.00327		63919	0.000819715		65919	0.00646		65919	0.0021		65919	0.00569		65919	0.01393	505.926	0.00162		505.923	0.00806		505.924	0.00408		505.926	0.00197		505.935	0.00117		505.926	0.00485		505.926	0.00392
65920	0.00261		60092	0.00328		63920	0.001		65920	0.00598		65920	0.00223		65920	0.00558		65920	0.01455	505.933	0.00276		505.93	0.0054		505.93	0.00761		505.933	0.00282		505.941	0.000983894		505.933	0.00401		505.933	0.00467
65921	0.00282		60092.1	0.00329		63921	0.00122		65921	0.00563		65921	0.00232		65921	0.00558		65921	0.01482	505.94	0.00169		505.936	0.0066		505.937	0.00737		505.94	0.00338		505.947	0.000794541		505.94	0.00266		505.94	0.00458
65922	0.00317		60092.2	0.0033		63922	0.00142		65922	0.00541		65922	0.00235		65922	0.00573		65922	0.01448	505.946	0.00175		505.943	0.00626		505.943	0.00807		505.946	0.00273		505.954	0.000827956		505.946	0.00303		505.946	0.00437
65923	0.00359		60092.3	0.00331		63923	0.00152		65923	0.00532		65923	0.00233		65923	0.00603		65923	0.01367	505.952	0.00168		505.949	0.00703		505.95	0.00376		505.952	0.00152		505.96	0.000850233		505.952	0.00321		505.952	0.00334
65924	0.00399		60092.4	0.00332		63924	0.0015		65924	0.00536		65924	0.00229		65924	0.00638		65924	0.01282	505.959	0.00179		505.956	0.00626		505.956	0.00482		505.959	0.00108		505.967	0.000742561		505.959	0.00355		505.959	0.00255
65925	0.00426		60092.5	0.00334		63925	0.0014		65925	0.00551		65925	0.00223		65925	0.00656		65925	0.01231	505.965	0.00211		505.962	0.00497		505.963	0.00519		505.965	0.000613155		505.973	0.000419547		505.965	0.00383		505.965	0.00246
65926	0.00433		60092.6	0.00335		63926	0.00127		65926	0.00577		65926	0.00218		65926	0.00639		65926	0.01236	505.972	0.00187		505.969	0.00926		505.969	0.00631		505.972	0.000947603		505.98	0.000497516		505.972	0.005		505.972	0.00388
65927	0.00423		60092.7	0.00337		63927	0.00117		65927	0.00612		65927	0.00212		65927	0.00594		65927	0.01289	505.978	0.00145		505.975	0.01123		505.976	0.00714		505.978	0.00204		505.986	0.000716572		505.978	0.00496		505.978	0.00404
65928	0.00403		60092.8	0.00339		63928	0.00113		65928	0.0065		65928	0.00204		65928	0.00541		65928	0.01354	505.985	0.00174		505.981	0.0096		505.982	0.00468		505.985	0.00223		505.993	0.00134		505.985	0.00402		505.985	0.00386
65929	0.00384		60092.9	0.00341		63929	0.00112		65929	0.00673		65929	0.00193		65929	0.00499		65929	0.01391	505.991	0.00174		505.988	0.00446		505.988	0.00492		505.991	0.00195		505.999	0.00155		505.991	0.00303		505.991	0.00467
65930	0.00377		60093	0.00343		63930	0.00111		65930	0.00672		65930	0.00181		65930	0.00477		65930	0.01396	505.998	0.00197		505.994	0.00574		505.995	0.00473		505.998	0.00128		506.006	0.000891074		505.998	0.00291		505.998	0.00471
65931	0.00387		60093.1	0.00345		63931	0.00108		65931	0.00649		65931	0.00172		65931	0.00472		65931	0.01403	506.004	0.00233		506.001	0.00746		506.001	0.00325		506.004	0.00113		506.012	0.000504942		506.004	0.00228		506.004	0.00586
65932	0.00407		60093.2	0.00348		63932	0.00103		65932	0.00616		65932	0.00171		65932	0.00469		65932	0.01443	506.011	0.00425		506.007	0.00557		506.008	0.00255		506.011	0.00123		506.019	0.000415835		506.011	0.00212		506.011	0.00514
65933	0.00421		60093.3	0.0035		63933	0.000961179		65933	0.00581		65933	0.00182		65933	0.00455		65933	0.01515	506.017	0.00478		506.014	0.0042		506.014	0.00334		506.017	0.00204		506.025	0.000861371		506.017	0.00298		506.017	0.00534
65934	0.00417		60093.4	0.00352		63934	0.000887292		65934	0.0055		65934	0.00199		65934	0.00427		65934	0.01597	506.024	0.00436		506.02	0.003		506.021	0.00478		506.024	0.00355		506.031	0.00106		506.024	0.00297		506.024	0.00633
65935	0.00389		60093.5	0.00355		63935	0.000842479		65935	0.00524		65935	0.00218		65935	0.00396		65935	0.01652	506.03	0.00322		506.027	0.00574		506.027	0.00427		506.03	0.00455		506.038	0.00113		506.03	0.00244		506.03	0.00604
65936	0.00343		60093.6	0.00358		63936	0.00084772		65936	0.00502		65936	0.00231		65936	0.00371		65936	0.01639	506.036	0.00357		506.033	0.00823		506.034	0.00292		506.036	0.00366		506.044	0.000716572		506.036	0.00166		506.036	0.00809
65937	0.0029		60093.7	0.0036		63937	0.000904968		65937	0.00482		65937	0.0023		65937	0.00357		65937	0.01534	506.043	0.00407		506.04	0.00737		506.04	0.00301		506.043	0.00336		506.051	0.000868797		506.043	0.00198		506.043	0.00656
65938	0.00241		60093.8	0.00363		63938	0.00101		65938	0.00469		65938	0.00214		65938	0.00357		65938	0.01351	506.049	0.00284		506.046	0.00532		506.047	0.00417		506.049	0.00255		506.057	0.000898499		506.049	0.00162		506.049	0.00525
65939	0.00204		60093.9	0.00365		63939	0.00115		65939	0.0047		65939	0.00191		65939	0.00369		65939	0.01141	506.056	0.00197		506.053	0.00403		506.053	0.00612		506.056	0.00223		506.064	0.00072771		506.056	0.00198		506.056	0.00354
65940	0.00181		60094	0.00368		63940	0.00132		65940	0.00486		65940	0.00167		65940	0.00393		65940	0.00956	506.062	0.00142		506.059	0.00532		506.06	0.0064		506.062	0.00169		506.07	0.000579198		506.062	0.00157		506.062	0.00327
65941	0.00165		60094.1	0.00371		63941	0.00151		65941	0.00509		65941	0.00148		65941	0.00427		65941	0.00824	506.069	0.00145		506.066	0.0042		506.066	0.00714		506.069	0.0019		506.077	0.000594049		506.069	0.00167		506.069	0.00286
65942	0.00152		60094.2	0.00373		63942	0.00168		65942	0.00525		65942	0.00137		65942	0.00468		65942	0.00743	506.075	0.00178		506.072	0.00737		506.072	0.00872		506.075	0.00234		506.083	0.0014		506.075	0.00217		506.075	0.00365
65943	0.00139		60094.3	0.00376		63943	0.00181		65943	0.00522		65943	0.00133		65943	0.00518		65943	0.007	506.082	0.00164		506.079	0.01123		506.079	0.00566		506.082	0.00268		506.09	0.00151		506.082	0.00245		506.082	0.00431
65944	0.00127		60094.4	0.00378		63944	0.00186		65944	0.00504		65944	0.00138		65944	0.00582		65944	0.0068	506.088	0.00178		506.085	0.0108		506.085	0.00264		506.088	0.0031		506.096	0.0014		506.088	0.00273		506.088	0.00573
65945	0.00117		60094.5	0.0038		63945	0.00184		65945	0.00483		65945	0.00152		65945	0.00661		65945	0.00669	506.095	0.00229		506.091	0.00746		506.092	0.00209		506.095	0.00383		506.103	0.000478952		506.095	0.00299		506.095	0.00787
65946	0.0011		60094.6	0.00383		63946	0.00174		65946	0.00467		65946	0.00172		65946	0.0075		65946	0.00662	506.101	0.00179		506.098	0.00849		506.098	0.00227		506.101	0.00321		506.109	0.000683157		506.101	0.00275		506.101	0.00821
65947	0.00106		60094.7	0.00385		63947	0.00153		65947	0.00461		65947	0.00194		65947	0.00839		65947	0.0066	506.108	0.00211		506.104	0.00463		506.105	0.00366		506.108	0.00227		506.115	0.000790828		506.108	0.00162		506.108	0.00604
65948	0.00106		60094.8	0.00386		63948	0.00122		65948	0.0047		65948	0.00214		65948	0.00918		65948	0.00665	506.114	0.00249		506.111	0.00403		506.111	0.00288		506.114	0.00201		506.122	0.000835382		506.114	0.00146		506.114	0.003
65949	0.00112		60094.9	0.00388		63949	0.000888822		65949	0.00491		65949	0.00231		65949	0.00975		65949	0.00675	506.12	0.00299		506.117	0.0036		506.118	0.00213		506.12	0.00273		506.128	0.00109		506.12	0.00108		506.12	0.00374
65950	0.00127		60095	0.0039		63950	0.000609064		65950	0.00517		65950	0.00243		65950	0.00999		65950	0.00683	506.127	0.0023		506.124	0.00497		506.124	0.00264		506.127	0.00262		506.135	0.00116		506.127	0.00159		506.127	0.00331
65951	0.00147		60095.1	0.00391		63951	0.000418631		65951	0.00535		65951	0.00255		65951	0.00973		65951	0.00681	506.133	0.00214		506.13	0.00549		506.131	0.00218		506.133	0.00223		506.141	0.00113		506.133	0.00178		506.133	0.00442
65952	0.00166		60095.2	0.00393		63952	0.000315219		65952	0.00537		65952	0.00267		65952	0.00892		65952	0.00672	506.14	0.0018		506.137	0.01037		506.137	0.00241		506.14	0.00178		506.148	0.000757413		506.14	0.00263		506.14	0.00399
65953	0.0018		60095.3	0.00394		63953	0.000282651		65953	0.00532		65953	0.00278		65953	0.00771		65953	0.00674	506.146	0.00146		506.143	0.01209		506.144	0.0025		506.146	0.00106		506.154	0.000798254		506.146	0.00263		506.146	0.00437
65954	0.00186		60095.4	0.00395		63954	0.000309807		65954	0.00523		65954	0.00286		65954	0.00633		65954	0.00694	506.153	0.00211		506.15	0.012		506.15	0.00186		506.153	0.000761799		506.161	0.000705433		506.153	0.00384		506.153	0.00397
65955	0.00186		60095.5	0.00397		63955	0.000388072		65955	0.00514		65955	0.00285		65955	0.00501		65955	0.0073	506.159	0.00255		506.156	0.0078		506.156	0.00223		506.159	0.0032		506.167	0.00119		506.159	0.00346		506.159	0.0037
65956	0.00185		60095.6	0.00398		63956	0.000506394		65956	0.00509		65956	0.00273		65956	0.00396		65956	0.00778	506.166	0.00304		506.163	0.00592		506.163	0.0026		506.166	0.00548		506.174	0.00122		506.166	0.00303		506.166	0.00523
65957	0.00187		60095.7	0.00399		63957	0.00064743		65957	0.00511		65957	0.00257		65957	0.00325		65957	0.00834	506.172	0.00365		506.169	0.00532		506.17	0.00255		506.172	0.01089		506.18	0.00159		506.172	0.00367		506.172	0.006
65958	0.00195		60095.8	0.004		63958	0.000780738		65958	0.00516		65958	0.00243		65958	0.00282		65958	0.00879	506.179	0.00339		506.175	0.006		506.176	0.00227		506.179	0.01507		506.187	0.00222		506.179	0.00431		506.179	0.00726
65959	0.00207		60095.9	0.00401		63959	0.000874634		65959	0.00516		65959	0.00233		65959	0.00258		65959	0.00891	506.185	0.00352		506.182	0.00797		506.182	0.00255		506.185	0.02018		506.193	0.00228		506.185	0.00524		506.185	0.00724
65960	0.00225		60096	0.00402		63960	0.000915941		65960	0.00512		65960	0.00226		65960	0.00247		65960	0.00863	506.192	0.00391		506.188	0.012		506.189	0.00288		506.192	0.02135		506.2	0.0014		506.192	0.00561		506.192	0.01057
65961	0.00251		60096.1	0.00404		63961	0.000911645		65961	0.00505		65961	0.00219		65961	0.0025		65961	0.00806	506.198	0.00352		506.195	0.01149		506.195	0.00241		506.198	0.02258		506.206	0.000853946		506.198	0.00661		506.198	0.01093
65962	0.00285		60096.2	0.00405		63962	0.000888075		65962	0.00494		65962	0.00211		65962	0.00269		65962	0.00737	506.204	0.00494		506.201	0.01123		506.202	0.00246		506.204	0.0197		506.212	0.00114		506.204	0.00703		506.204	0.011
65963	0.00326		60096.3	0.00406		63963	0.000880515		65963	0.00479		65963	0.00203		65963	0.00304		65963	0.00676	506.211	0.00441		506.208	0.01226		506.208	0.00269		506.211	0.0194		506.219	0.0015		506.211	0.00685		506.211	0.01571
65964	0.00375		60096.4	0.00408		63964	0.00091095		65964	0.00459		65964	0.00199		65964	0.0035		65964	0.00632	506.217	0.00475		506.214	0.01235		506.215	0.00237		506.217	0.01479		506.225	0.00161		506.217	0.00729		506.217	0.01641
65965	0.00428		60096.5	0.00409		63965	0.000970144		65965	0.00441		65965	0.00199		65965	0.00397		65965	0.00602	506.224	0.005		506.221	0.01338		506.221	0.00232		506.224	0.01139		506.232	0.00176		506.224	0.00615		506.224	0.01639
65966	0.00481		60096.6	0.0041		63966	0.00102		65966	0.00436		65966	0.00203		65966	0.00433		65966	0.00584	506.23	0.00522		506.227	0.01123		506.228	0.00473		506.23	0.00832		506.238	0.00141		506.23	0.00476		506.23	0.00911
65967	0.00527		60096.7	0.00412		63967	0.00102		65967	0.00454		65967	0.00208		65967	0.00443		65967	0.00577	506.237	0.00507		506.234	0.00815		506.234	0.00598		506.237	0.00695		506.245	0.00135		506.237	0.00481		506.237	0.00848
65968	0.00556		60096.8	0.00413		63968	0.000983083		65968	0.00497		65968	0.00212		65968	0.00423		65968	0.00583	506.243	0.00572		506.24	0.0078		506.241	0.00399		506.243	0.00931		506.251	0.00113		506.243	0.00494		506.243	0.01116
65969	0.00561		60096.9	0.00415		63969	0.000913779		65969	0.00556		65969	0.00214		65969	0.0038		65969	0.00608	506.25	0.0044		506.247	0.00986		506.247	0.00162		506.25	0.01044		506.258	0.00115		506.25	0.00502		506.25	0.01256
65970	0.0054		60097	0.00416		63970	0.00081995		65970	0.00613		65970	0.00214		65970	0.0033		65970	0.00662	506.256	0.00402		506.253	0.00986		506.253	0.000649321		506.256	0.01128		506.264	0.00119		506.256	0.00539		506.256	0.01668
65971	0.00499		60097.1	0.00418		63971	0.0007116		65971	0.00642		65971	0.00208		65971	0.00291		65971	0.00741	506.263	0.00436		506.26	0.00935		506.26	0.0032		506.263	0.00951		506.271	0.001		506.263	0.00558		506.263	0.01707
65972	0.00449		60097.2	0.00419		63972	0.000610081		65972	0.00626		65972	0.00197		65972	0.0028		65972	0.00829	506.269	0.00551		506.266	0.00952		506.266	0.0045		506.269	0.00851		506.277	0.000879935		506.269	0.0065		506.269	0.01657
65973	0.00397		60097.3	0.0042		63973	0.000536984		65973	0.0057		65973	0.00185		65973	0.00304		65973	0.009	506.276	0.00513		506.272	0.00995		506.273	0.00798		506.276	0.00914		506.284	0.00103		506.276	0.00667		506.276	0.01452
65974	0.00343		60097.4	0.00422		63974	0.000505236		65974	0.00493		65974	0.00176		65974	0.00359		65974	0.00932	506.282	0.00711		506.279	0.01089		506.279	0.0083		506.282	0.01096		506.29	0.00109		506.282	0.00941		506.282	0.01226
65975	0.00291		60097.5	0.00423		63975	0.000521735		65975	0.00424		65975	0.00171		65975	0.00428		65975	0.00917	506.289	0.00891		506.285	0.01303		506.286	0.00668		506.289	0.01148		506.296	0.0011		506.289	0.00877		506.289	0.01341
65976	0.00244		60097.6	0.00424		63976	0.000578061		65976	0.00385		65976	0.00172		65976	0.0049		65976	0.00867	506.295	0.00936		506.292	0.01578		506.292	0.00431		506.295	0.00977		506.303	0.00131		506.295	0.00879		506.295	0.01247
65977	0.00212		60097.7	0.00425		63977	0.000645964		65977	0.00384		65977	0.00178		65977	0.00536		65977	0.00813	506.301	0.00775		506.298	0.01698		506.299	0.00543		506.301	0.01003		506.31	0.00149		506.301	0.00587		506.301	0.01389
65978	0.002		60097.8	0.00426		63978	0.000699632		65978	0.00415		65978	0.00186		65978	0.00565		65978	0.00777	506.308	0.0078		506.305	0.02246		506.305	0.00659		506.308	0.01256		506.316	0.00176		506.308	0.0077		506.308	0.01468
65979	0.00209		60097.9	0.00427		63979	0.000734857		65979	0.00462		65979	0.0019		65979	0.00581		65979	0.00763	506.314	0.00742		506.311	0.02049		506.312	0.00538		506.314	0.01754		506.322	0.0022		506.314	0.00789		506.314	0.01556
65980	0.00236		60098	0.00429		63980	0.000759448		65980	0.005		65980	0.00186		65980	0.00587		65980	0.00769	506.321	0.00581		506.318	0.02015		506.318	0.00589		506.321	0.01598		506.329	0.00315		506.321	0.01016		506.321	0.01508
65981	0.00273		60098.1	0.0043		63981	0.000776041		65981	0.00513		65981	0.00177		65981	0.00579		65981	0.00791	506.327	0.00521		506.324	0.01269		506.325	0.00506		506.327	0.01605		506.335	0.00376		506.327	0.0092		506.327	0.01465
65982	0.00305		60098.2	0.00431		63982	0.000780914		65982	0.00502		65982	0.00164		65982	0.00556		65982	0.00828	506.334	0.00688		506.331	0.01801		506.331	0.00417		506.334	0.0155		506.342	0.00404		506.334	0.00898		506.334	0.01405
65983	0.00323		60098.3	0.00432		63983	0.000771763		65983	0.00488		65983	0.0015		65983	0.00524		65983	0.00887	506.34	0.00813		506.337	0.01912		506.338	0.00482		506.34	0.01609		506.348	0.00331		506.34	0.00845		506.34	0.02142
65984	0.00325		60098.4	0.00433		63984	0.00075346		65984	0.00486		65984	0.00135		65984	0.00489		65984	0.00964	506.347	0.00693		506.344	0.02469		506.344	0.00404		506.347	0.01293		506.355	0.00268		506.347	0.0093		506.347	0.02045
65985	0.00315		60098.5	0.00434		63985	0.00073404		65985	0.005		65985	0.00123		65985	0.00454		65985	0.01049	506.353	0.00576		506.35	0.02435		506.351	0.00417		506.353	0.01236		506.361	0.00211		506.353	0.0122		506.353	0.01576
65986	0.00301		60098.6	0.00435		63986	0.000717393		65986	0.00525		65986	0.00115		65986	0.00423		65986	0.01135	506.36	0.00554		506.356	0.01749		506.357	0.0057		506.36	0.01237		506.368	0.00138		506.36	0.01205		506.36	0.0106
65987	0.00288		60098.7	0.00436		63987	0.000706355		65987	0.00558		65987	0.00112		65987	0.00399		65987	0.01225	506.366	0.00535		506.363	0.01706		506.363	0.00427		506.366	0.0118		506.374	0.00133		506.366	0.00992		506.366	0.00985
65988	0.00278		60098.8	0.00437		63988	0.000699727		65988	0.00597		65988	0.00111		65988	0.00382		65988	0.01316	506.373	0.00627		506.369	0.01638		506.37	0.00478		506.373	0.00842		506.381	0.00115		506.373	0.00611		506.373	0.01064
65989	0.00265		60098.9	0.00437		63989	0.000686087		65989	0.00635		65989	0.00113		65989	0.0037		65989	0.01389	506.379	0.00631		506.376	0.01655		506.376	0.00427		506.379	0.00697		506.387	0.00138		506.379	0.0044		506.379	0.0099
65990	0.00242		60099	0.00438		63990	0.000658232		65990	0.00668		65990	0.00115		65990	0.00362		65990	0.01431	506.386	0.00628		506.382	0.01312		506.383	0.00478		506.386	0.00622		506.394	0.00124		506.386	0.00453		506.386	0.00843
65991	0.00213		60099.1	0.00439		63991	0.000623098		65991	0.00695		65991	0.00114		65991	0.00361		65991	0.01451	506.392	0.00443		506.389	0.01278		506.389	0.00515		506.392	0.00632		506.4	0.0013		506.392	0.0045		506.392	0.00778
65992	0.00182		60099.2	0.0044		63992	0.00058857		65992	0.00711		65992	0.00109		65992	0.00368		65992	0.01459	506.399	0.00333		506.395	0.01569		506.396	0.00612		506.399	0.00682		506.406	0.00135		506.399	0.00438		506.399	0.00688
65993	0.00159		60099.3	0.00441		63993	0.000553161		65993	0.00706		65993	0.00103		65993	0.00374		65993	0.01455	506.405	0.0026		506.402	0.01715		506.402	0.00612		506.405	0.00583		506.413	0.00125		506.405	0.004		506.405	0.0073
65994	0.00146		60099.4	0.00442		63994	0.000511092		65994	0.00679		65994	0.000973049		65994	0.00372		65994	0.01433	506.411	0.00269		506.408	0.01741		506.409	0.00751		506.411	0.00491		506.419	0.00116		506.411	0.00368		506.411	0.00667
65995	0.00147		60099.5	0.00442		63995	0.0004608		65995	0.00637		65995	0.000947894		65995	0.00359		65995	0.01383	506.418	0.00313		506.415	0.01312		506.415	0.00756		506.418	0.00481		506.426	0.00107		506.418	0.0034		506.418	0.00575
65996	0.00157		60099.6	0.00443		63996	0.000406208		65996	0.00591		65996	0.000965445		65996	0.00338		65996	0.01284	506.424	0.00372		506.421	0.0096		506.422	0.00427		506.424	0.00308		506.432	0.00111		506.424	0.00289		506.424	0.00437
65997	0.00172		60099.7	0.00443		63997	0.000354999		65997	0.00553		65997	0.00103		65997	0.00314		65997	0.01133	506.431	0.00384		506.428	0.00917		506.428	0.00427		506.431	0.00271		506.439	0.00106		506.431	0.00336		506.431	0.0037
65998	0.00191		60099.8	0.00444		63998	0.000319561		65998	0.00534		65998	0.00114		65998	0.00298		65998	0.00952	506.437	0.00381		506.434	0.0096		506.435	0.00371		506.437	0.00284		506.445	0.00087251		506.437	0.00232		506.437	0.0025
65999	0.00214		60099.9	0.00444		63999	0.000312855		65999	0.00536		65999	0.00127		65999	0.00304		65999	0.00775	506.444	0.00307		506.441	0.01183		506.441	0.00343		506.444	0.00331		506.452	0.000850233		506.444	0.00225		506.444	0.00537
66000	0.0024		60100	0.00445		64000	0.000339267		66000	0.00549		66000	0.00138		66000	0.00333		66000	0.0063	506.45	0.00155		506.447	0.01252		506.447	0.0032		506.45	0.00359		506.458	0.00114		506.45	0.00247		506.45	0.00534
66001	0.00264		60100.1	0.00445		64001	0.000390721		66001	0.00556		66001	0.00143		66001	0.00378		66001	0.0053	506.457	0.0024		506.454	0.00857		506.454	0.00413		506.457	0.00321		506.465	0.00133		506.457	0.00261		506.457	0.00428
66002	0.00281		60100.2	0.00445		64002	0.000449974		66002	0.00546		66002	0.00139		66002	0.0043		66002	0.00478	506.463	0.0029		506.46	0.00489		506.46	0.00464		506.463	0.00262		506.471	0.00112		506.463	0.00265		506.463	0.00205
66003	0.00285		60100.3	0.00445		64003	0.00049981		66003	0.00525		66003	0.00126		66003	0.0048		66003	0.00469	506.47	0.00339		506.466	0.00429		506.467	0.00417		506.47	0.00308		506.478	0.00127		506.47	0.00302		506.47	0.00221
66004	0.00282		60100.4	0.00444		64004	0.000533613		66004	0.0051		66004	0.00108		66004	0.00518		66004	0.00489	506.476	0.00219		506.473	0.00626		506.473	0.00329		506.476	0.00375		506.484	0.00105		506.476	0.00263		506.476	0.00293
66005	0.00275		60100.5	0.00444		64005	0.00055715		66005	0.00506		66005	0.000903076		66005	0.00539		66005	0.00518	506.483	0.00145		506.479	0.01149		506.48	0.00269		506.483	0.00295		506.49	0.000772264		506.483	0.00195		506.483	0.0025
66006	0.00273		60100.6	0.00443		64006	0.000576984		66006	0.00508		66006	0.000764048		66006	0.00536		66006	0.0054	506.489	0.00133		506.486	0.01029		506.486	0.00297		506.489	0.00275		506.497	0.000768551		506.489	0.00175		506.489	0.00257
66007	0.00281		60100.7	0.00443		64007	0.000591808		66007	0.00505		66007	0.000681006		66007	0.00511		66007	0.00551	506.495	0.0016		506.492	0.00823		506.493	0.00311		506.495	0.00308		506.503	0.000772264		506.495	0.00194		506.495	0.00243
66008	0.00305		60100.8	0.00442		64008	0.000600419		66008	0.00491		66008	0.000662405		66008	0.00481		66008	0.00558	506.502	0.00173		506.499	0.00832		506.499	0.00237		506.502	0.00269		506.51	0.000464101		506.502	0.00186		506.502	0.00291
66009	0.00337		60100.9	0.0044		64009	0.000613909		66009	0.00473		66009	0.000697901		66009	0.00459		66009	0.00575	506.508	0.00189		506.505	0.00977		506.506	0.00232		506.508	0.00104		506.516	0.000508655		506.508	0.00185		506.508	0.0028
66010	0.00371		60101	0.00439		64010	0.000651871		66010	0.0046		66010	0.000763639		66010	0.0045		66010	0.0061	506.515	0.00164		506.512	0.00712		506.512	0.0026		506.515	0.000594574		506.523	0.000672018		506.515	0.00169		506.515	0.00264
66011	0.00398		60101.1	0.00438		64011	0.000721292		66011	0.00457		66011	0.000832366		66011	0.0045		66011	0.00666	506.521	0.00173		506.518	0.00583		506.519	0.00176		506.521	0.000891862		506.529	0.000928202		506.521	0.00175		506.521	0.00325
66012	0.00415		60101.2	0.00436		64012	0.000814931		66012	0.00468		66012	0.000876613		66012	0.00452		66012	0.00731	506.528	0.00161		506.525	0.0066		506.525	0.00107		506.528	0.00201		506.536	0.00116		506.528	0.00304		506.528	0.00311
66013	0.00423		60101.3	0.00434		64013	0.000929991		66013	0.00488		66013	0.000873895		66013	0.00453		66013	0.00787	506.534	0.00153		506.531	0.00592		506.532	0.00181		506.534	0.00208		506.542	0.00131		506.534	0.00285		506.534	0.00295
66014	0.00424		60101.4	0.00433		64014	0.00106		66014	0.00504		66014	0.00082452		66014	0.00458		66014	0.00818	506.541	0.00125		506.538	0.00634		506.538	0.00181		506.541	0.00308		506.549	0.00141		506.541	0.0023		506.541	0.003
66015	0.00418		60101.5	0.00431		64015	0.00118		66015	0.0051		66015	0.000762077		66015	0.00477		66015	0.00824	506.547	0.00203		506.544	0.00755		506.545	0.00148		506.547	0.00327		506.555	0.00117		506.547	0.00134		506.547	0.00277
66016	0.00403		60101.6	0.00429		64016	0.00123		66016	0.00504		66016	0.000728612		66016	0.00507		66016	0.00809	506.554	0.00224		506.55	0.00703		506.551	0.00195		506.554	0.00323		506.562	0.000920776		506.554	0.00132		506.554	0.00329
66017	0.00379		60101.7	0.00427		64017	0.00117		66017	0.00491		66017	0.000746821		66017	0.00541		66017	0.00776	506.56	0.00175		506.557	0.00566		506.557	0.00306		506.56	0.00273		506.568	0.000794541		506.56	0.00126		506.56	0.00354
66018	0.00352		60101.8	0.00425		64018	0.00102		66018	0.00476		66018	0.000818649		66018	0.00564		66018	0.00727	506.567	0.00134		506.563	0.00394		506.564	0.00348		506.567	0.0019		506.575	0.00082053		506.567	0.00143		506.567	0.0032
66019	0.00326		60101.9	0.00424		64019	0.000833692		66019	0.00463		66019	0.000928559		66019	0.00561		66019	0.00666	506.573	0.00105		506.57	0.00334		506.57	0.00366		506.573	0.00149		506.581	0.00117		506.573	0.0025		506.573	0.00241
66020	0.00307		60102	0.00423		64020	0.000669557		66020	0.00451		66020	0.00104		66020	0.00533		66020	0.00606	506.58	0.00226		506.576	0.0024		506.577	0.00417		506.58	0.0031		506.587	0.00099132		506.58	0.00316		506.58	0.0028
66021	0.00297		60102.1	0.00421		64021	0.000552888		66021	0.00448		66021	0.00113		66021	0.00491		66021	0.00561	506.586	0.00253		506.583	0.00386		506.583	0.00352		506.586	0.00321		506.594	0.00104		506.586	0.00242		506.586	0.00383
66022	0.00294		60102.2	0.0042		64022	0.000491182		66022	0.00465		66022	0.00115		66022	0.0045		66022	0.00546	506.592	0.00251		506.589	0.00463		506.59	0.00223		506.592	0.00232		506.601	0.000928202		506.592	0.00138		506.592	0.00358
66023	0.00291		60102.3	0.00419		64023	0.000472622		66023	0.00511		66023	0.00114		66023	0.00415		66023	0.00562	506.599	0.00168		506.596	0.006		506.596	0.00186		506.599	0.00243		506.607	0.000931915		506.599	0.00118		506.599	0.00386
66024	0.00284		60102.4	0.00419		64024	0.000472196		66024	0.00591		66024	0.0011		66024	0.00388		66024	0.00595	506.606	0.00151		506.602	0.00557		506.603	0.00209		506.606	0.00201		506.613	0.000657167		506.606	0.00103		506.606	0.00433
66025	0.00274		60102.5	0.00418		64025	0.000472728		66025	0.00702		66025	0.00108		66025	0.00369		66025	0.00623	506.612	0.00155		506.609	0.0042		506.609	0.00237		506.612	0.00171		506.62	0.000723997		506.612	0.0014		506.612	0.003
66026	0.00266		60102.6	0.00418		64026	0.000474522		66026	0.00823		66026	0.00107		66026	0.00361		66026	0.00629	506.618	0.0017		506.615	0.00394		506.616	0.00218		506.618	0.00193		506.626	0.000898499		506.618	0.00216		506.618	0.00361
66027	0.00266		60102.7	0.00417		64027	0.000482196		66027	0.00924		66027	0.00109		66027	0.00359		66027	0.00609	506.625	0.0021		506.622	0.0066		506.622	0.00223		506.625	0.00195		506.633	0.00077969		506.625	0.00227		506.625	0.00491
66028	0.00272		60102.8	0.00417		64028	0.000491595		66028	0.00982		66028	0.00112		66028	0.0036		66028	0.00575	506.631	0.00189		506.628	0.00806		506.629	0.00292		506.631	0.00204		506.639	0.000701721		506.631	0.00383		506.631	0.00446
66029	0.00282		60102.9	0.00417		64029	0.000495833		66029	0.0099		66029	0.00115		66029	0.00363		66029	0.00544	506.638	0.00226		506.635	0.00789		506.635	0.00413		506.638	0.00171		506.646	0.001		506.638	0.00329		506.638	0.00485
66030	0.00287		60103	0.00417		64030	0.000497167		66030	0.00956		66030	0.00119		66030	0.00364		66030	0.00527	506.644	0.00192		506.641	0.01115		506.642	0.00366		506.644	0.00102		506.652	0.00108		506.644	0.00217		506.644	0.00453
66031	0.00281		60103.1	0.00417		64031	0.000507495		66031	0.00894		66031	0.00123		66031	0.00362		66031	0.00519	506.651	0.00168		506.648	0.01149		506.648	0.00482		506.651	0.00162		506.659	0.000868797		506.651	0.000152238		506.651	0.00449
66032	0.00262		60103.2	0.00418		64032	0.000540214		66032	0.00816		66032	0.00127		66032	0.00355		66032	0.00508	506.657	0.00179		506.654	0.00857		506.654	0.00427		506.657	0.0021		506.665	0.000594049		506.657	0.000786562		506.657	0.00316
66033	0.00237		60103.3	0.00418		64033	0.000599766		66033	0.00738		66033	0.0013		66033	0.00342		66033	0.00484	506.664	0.00143		506.661	0.00583		506.661	0.00362		506.664	0.00351		506.672	0.000638603		506.664	0.00189		506.664	0.00277
66034	0.00214		60103.4	0.00418		64034	0.000675477		66034	0.00672		66034	0.00134		66034	0.00328		66034	0.0045	506.67	0.00118		506.667	0.00652		506.667	0.0032		506.67	0.00282		506.678	0.000898499		506.67	0.00242		506.67	0.00345
66035	0.00197		60103.5	0.00419		64035	0.00075178		66035	0.00626		66035	0.00137		66035	0.00318		66035	0.00419	506.677	0.00187		506.673	0.00506		506.674	0.00357		506.677	0.00262		506.685	0.000954191		506.677	0.00197		506.677	0.00437
66036	0.00187		60103.6	0.0042		64036	0.000816604		66036	0.00602		66036	0.00139		66036	0.00322		66036	0.00409	506.683	0.002		506.68	0.00532		506.68	0.00362		506.683	0.00167		506.691	0.000809392		506.683	0.00169		506.683	0.00379
66037	0.00183		60103.7	0.00421		64037	0.000857026		66037	0.00608		66037	0.00141		66037	0.00345		66037	0.0043	506.69	0.00122		506.686	0.00695		506.687	0.00339		506.69	0.00216		506.697	0.000519793		506.69	0.00175		506.69	0.00343
66038	0.00183		60103.8	0.00422		64038	0.000868992		66038	0.00645		66038	0.00144		66038	0.00389		66038	0.00479	506.696	0.00177		506.693	0.00652		506.693	0.00357		506.696	0.00191		506.704	0.000616326		506.696	0.00216		506.696	0.0034
66039	0.00188		60103.9	0.00423		64039	0.000869835		66039	0.00709		66039	0.00143		66039	0.00449		66039	0.0054	506.702	0.00202		506.699	0.00489		506.7	0.00237		506.702	0.0021		506.71	0.000672018		506.702	0.00324		506.702	0.00322
66040	0.00198		60104	0.00424		64040	0.000891056		66040	0.00788		66040	0.0014		66040	0.00516		66040	0.00595	506.709	0.00153		506.706	0.00369		506.706	0.00181		506.709	0.00325		506.717	0.000876223		506.709	0.00287		506.709	0.00334
66041	0.00217		60104.1	0.00426		64041	0.000961391		66041	0.00859		66041	0.00134		66041	0.00579		66041	0.00639	506.715	0.000703478		506.712	0.00489		506.713	0.00162		506.715	0.00355		506.723	0.000698008		506.715	0.0033		506.715	0.0028
66042	0.00245		60104.2	0.00428		64042	0.00109		66042	0.00898		66042	0.00129		66042	0.00631		66042	0.00679	506.722	0.00136		506.719	0.00755		506.719	0.00283		506.722	0.00355		506.73	0.00106		506.722	0.00252		506.722	0.00228
66043	0.0028		60104.3	0.0043		64043	0.00126		66043	0.00899		66043	0.00126		66043	0.00666		66043	0.00728	506.728	0.00175		506.725	0.01115		506.726	0.00348		506.728	0.00223		506.736	0.00103		506.728	0.00186		506.728	0.00135
66044	0.00312		60104.4	0.00433		64044	0.00146		66044	0.00878		66044	0.00126		66044	0.00689		66044	0.0079	506.735	0.0015		506.732	0.00995		506.732	0.00301		506.735	0.00217		506.743	0.000917063		506.735	0.00174		506.735	0.00223
66045	0.00332		60104.5	0.00436		64045	0.00162		66045	0.00856		66045	0.00128		66045	0.00709		66045	0.00857	506.741	0.000626735		506.738	0.00952		506.738	0.00241		506.741	0.00178		506.749	0.000876223		506.741	0.00207		506.741	0.00174
66046	0.00332		60104.6	0.00439		64046	0.0017		66046	0.00831		66046	0.00131		66046	0.00732		66046	0.00912	506.748	0.000844173		506.745	0.00977		506.745	0.0025		506.748	0.00262		506.756	0.000920776		506.748	0.00274		506.748	0.00223
66047	0.00312		60104.7	0.00443		64047	0.00169		66047	0.00784		66047	0.00131		66047	0.00754		66047	0.00946	506.754	0.00145		506.751	0.00797		506.752	0.0032		506.754	0.0036		506.762	0.000835382		506.754	0.00355		506.754	0.00277
66048	0.00279		60104.8	0.00446		64048	0.00157		66048	0.00709		66048	0.00128		66048	0.00763		66048	0.00955	506.761	0.00205		506.757	0.00737		506.758	0.00255		506.761	0.00437		506.769	0.000627465		506.761	0.00341		506.761	0.00442
66049	0.00247		60104.9	0.0045		64049	0.0014		66049	0.00625		66049	0.00123		66049	0.00757		66049	0.00943	506.767	0.00146		506.764	0.00489		506.764	0.00195		506.767	0.00266		506.775	0.000631177		506.767	0.0037		506.767	0.00327
66050	0.00225		60105	0.00455		64050	0.00124		66050	0.00561		66050	0.00118		66050	0.00737		66050	0.00916	506.774	0.00165		506.771	0.00429		506.771	0.00283		506.774	0.00242		506.782	0.00099132		506.774	0.00308		506.774	0.00302
66051	0.00215		60105.1	0.00459		64051	0.00118		66051	0.00537		66051	0.00114		66051	0.00709		66051	0.00882	506.78	0.00197		506.777	0.00583		506.777	0.0064		506.78	0.00201		506.788	0.00117		506.78	0.00288		506.78	0.00318
66052	0.00215		60105.2	0.00463		64052	0.00125		66052	0.00558		66052	0.00112		66052	0.00677		66052	0.00851	506.787	0.00258		506.783	0.00712		506.784	0.00557		506.787	0.00271		506.795	0.00117		506.787	0.00225		506.787	0.00386
66053	0.00219		60105.3	0.00468		64053	0.00144		66053	0.00604		66053	0.00114		66053	0.00641		66053	0.00837	506.793	0.00382		506.79	0.00909		506.79	0.00649		506.793	0.00422		506.801	0.00108		506.793	0.00233		506.793	0.00313
66054	0.00222		60105.4	0.00472		64054	0.00166		66054	0.00646		66054	0.0012		66054	0.00601		66054	0.00849	506.8	0.0032		506.796	0.009		506.797	0.00352		506.8	0.00492		506.808	0.000798254		506.8	0.00285		506.8	0.00255
66055	0.00223		60105.5	0.00477		64055	0.0018		66055	0.00661		66055	0.0013		66055	0.00558		66055	0.00893	506.806	0.00321		506.803	0.0084		506.803	0.00241		506.806	0.00321		506.814	0.000935628		506.806	0.00235		506.806	0.00284
66056	0.00224		60105.6	0.00481		64056	0.00179		66056	0.00644		66056	0.00144		66056	0.00509		66056	0.00958	506.812	0.00267		506.809	0.00686		506.81	0.000834841		506.812	0.00269		506.82	0.000935628		506.812	0.00287		506.812	0.00327
66057	0.00228		60105.7	0.00486		64057	0.0016		66057	0.00609		66057	0.0016		66057	0.00458		66057	0.01027	506.819	0.0016		506.816	0.00695		506.816	0.00246		506.819	0.00221		506.827	0.00105		506.819	0.0026		506.819	0.00304
66058	0.00237		60105.8	0.0049		64058	0.00131		66058	0.00576		66058	0.00174		66058	0.00411		66058	0.01088	506.825	0.00301		506.822	0.00497		506.823	0.00176		506.825	0.000650316		506.833	0.000865084		506.825	0.00271		506.825	0.00273
66059	0.00251		60105.9	0.00494		64059	0.00103		66059	0.00558		66059	0.00179		66059	0.00384		66059	0.01134	506.832	0.00298		506.829	0.00403		506.829	0.00121		506.832	0.000334448		506.84	0.000905925		506.832	0.00132		506.832	0.00246
66060	0.00268		60106	0.00498		64060	0.000844248		66060	0.00559		66060	0.00173		66060	0.00385		66060	0.0115	506.838	0.00283		506.835	0.00377		506.836	0.00306		506.838	0.00188		506.846	0.000813105		506.838	0.00176		506.838	0.00266
66061	0.00287		60106.1	0.00501		64061	0.000758596		66061	0.00575		66061	0.00161		66061	0.00417		66061	0.01132	506.845	0.00171		506.842	0.00557		506.842	0.00445		506.845	0.00336		506.853	0.00105		506.845	0.002		506.845	0.00214
66062	0.00314		60106.2	0.00505		64062	0.000742		66062	0.00604		66062	0.0015		66062	0.00477		66062	0.01091	506.851	0.00139		506.848	0.00677		506.849	0.00492		506.851	0.00511		506.859	0.000943053		506.851	0.00279		506.851	0.00327
66063	0.00354		60106.3	0.00508		64063	0.000752619		66063	0.00645		66063	0.00143		66063	0.00554		66063	0.01056	506.858	0.00105		506.855	0.00875		506.855	0.00473		506.858	0.00412		506.866	0.000995032		506.858	0.00285		506.858	0.00234
66064	0.00407		60106.4	0.00511		64064	0.000752429		66064	0.00694		66064	0.00139		66064	0.00631		66064	0.01041	506.864	0.000920916		506.861	0.01072		506.861	0.00362		506.864	0.00266		506.872	0.000545783		506.864	0.00254		506.864	0.00171
66065	0.00462		60106.5	0.00513		64065	0.000720586		66065	0.00745		66065	0.00137		66065	0.00688		66065	0.01039	506.871	0.00179		506.868	0.00806		506.868	0.00413		506.871	0.00208		506.879	0.000597762		506.871	0.00261		506.871	0.00162
66066	0.00505		60106.6	0.00515		64066	0.000666133		66066	0.00802		66066	0.00133		66066	0.00726		66066	0.01033	506.877	0.00267		506.874	0.00386		506.874	0.00348		506.877	0.0032		506.885	0.000865084		506.877	0.00146		506.877	0.00176
66067	0.00526		60106.7	0.00518		64067	0.000621831		66067	0.0086		66067	0.00126		66067	0.00746		66067	0.01007	506.884	0.00251		506.88	0.00171		506.881	0.00492		506.884	0.0026		506.892	0.00103		506.884	0.0004694		506.884	0.00293
66068	0.0052		60106.8	0.00519		64068	0.000618034		66068	0.00899		66068	0.00117		66068	0.00745		66068	0.00946	506.89	0.00212		506.887	0.00403		506.887	0.00543		506.89	0.00151		506.898	0.000980181		506.89	0.000926114		506.89	0.00298
66069	0.005		60106.9	0.00521		64069	0.000666346		66069	0.00896		66069	0.00111		66069	0.00723		66069	0.00856	506.897	0.00202		506.893	0.00626		506.894	0.00464		506.897	0.00104		506.904	0.000720285		506.897	0.00258		506.897	0.00419
66070	0.00485		60107	0.00522		64070	0.000768402		66070	0.00844		66070	0.0011		66070	0.00679		66070	0.00762	506.903	0.00215		506.9	0.00677		506.9	0.0019		506.903	0.00139		506.911	0.000575485		506.903	0.00299		506.903	0.0032
66071	0.00484		60107.1	0.00523		64071	0.000917825		66071	0.00748		66071	0.00115		66071	0.00608		66071	0.00687	506.909	0.00196		506.906	0.00729		506.907	0.0025		506.909	0.00134		506.917	0.000749987		506.909	0.00241		506.909	0.00379
66072	0.005		60107.2	0.00524		64072	0.00108		66072	0.0064		66072	0.00126		66072	0.00518		66072	0.00643	506.916	0.00124		506.913	0.0066		506.913	0.00413		506.916	0.0016		506.924	0.0006089		506.916	0.00147		506.916	0.00363
66073	0.0053		60107.3	0.00524		64073	0.0012		66073	0.00555		66073	0.0014		66073	0.0043		66073	0.00636	506.923	0.00141		506.919	0.00797		506.92	0.0045		506.923	0.00208		506.93	0.000664593		506.923	0.00189		506.923	0.0044
66074	0.00562		60107.4	0.00525		64074	0.00126		66074	0.00513		66074	0.00152		66074	0.00359		66074	0.00666	506.929	0.00102		506.926	0.01055		506.926	0.00519		506.929	0.00286		506.937	0.000657167		506.929	0.0017		506.929	0.00604
66075	0.00589		60107.5	0.00525		64075	0.00125		66075	0.00517		66075	0.00157		66075	0.00314		66075	0.00731	506.935	0.00115		506.932	0.01029		506.933	0.00482		506.935	0.00227		506.943	0.000690582		506.935	0.00231		506.935	0.00541
66076	0.00612		60107.6	0.00525		64076	0.00119		66076	0.00558		66076	0.00156		66076	0.00293		66076	0.00822	506.942	0.00178		506.939	0.00763		506.939	0.00246		506.942	0.00169		506.95	0.000868797		506.942	0.00147		506.942	0.00638
66077	0.00637		60107.7	0.00525		64077	0.0011		66077	0.00621		66077	0.0015		66077	0.00295		66077	0.00929	506.948	0.00191		506.945	0.00369		506.945	0.00125		506.948	0.00156		506.956	0.00105		506.948	0.00132		506.948	0.00476
66078	0.00656		60107.8	0.00524		64078	0.00101		66078	0.00683		66078	0.00145		66078	0.00313		66078	0.01025	506.955	0.00197		506.952	0.00369		506.952	0.00162		506.955	0.00178		506.963	0.000891074		506.955	0.00132		506.955	0.00383
66079	0.00661		60107.9	0.00524		64079	0.000918029		66079	0.00724		66079	0.00141		66079	0.00343		66079	0.01088	506.961	0.00197		506.958	0.00703		506.959	0.00278		506.961	0.00217		506.969	0.000334153		506.961	0.0023		506.961	0.00478
66080	0.00651		60108	0.00523		64080	0.00082974		66080	0.00746		66080	0.00139		66080	0.00375		66080	0.01113	506.968	0.00177		506.965	0.00643		506.965	0.00399		506.968	0.00206		506.976	0.000337866		506.968	0.00214		506.968	0.00307
66081	0.00629		60108.1	0.00522		64081	0.000730059		66081	0.00758		66081	0.00137		66081	0.00402		66081	0.01098	506.974	0.00139		506.971	0.00574		506.971	0.00482		506.974	0.00331		506.982	0.000601475		506.974	0.00252		506.974	0.0041
66082	0.00597		60108.2	0.00521		64082	0.000619807		66082	0.00765		66082	0.00133		66082	0.00414		66082	0.01038	506.981	0.00157		506.978	0.0054		506.978	0.00631		506.981	0.00403		506.989	0.000787115		506.981	0.00252		506.981	0.00444
66083	0.00557		60108.3	0.0052		64083	0.000517809		66083	0.00772		66083	0.00128		66083	0.00407		66083	0.00942	506.987	0.00192		506.984	0.00557		506.984	0.00584		506.987	0.00327		506.995	0.00105		506.987	0.00254		506.987	0.00541
66084	0.00506		60108.4	0.00518		64084	0.000451555		66084	0.00778		66084	0.00122		66084	0.00383		66084	0.00834	506.994	0.00225		506.99	0.0066		506.991	0.00594		506.994	0.00266		507.002	0.00124		506.994	0.00173		506.994	0.00611
66085	0.00448		60108.5	0.00517		64085	0.000441069		66085	0.00776		66085	0.00117		66085	0.00345		66085	0.00742	507	0.00156		506.997	0.00677		506.997	0.00422		507	0.00281		507.008	0.0013		507	0.00251		507	0.00548
66086	0.00392		60108.6	0.00515		64086	0.000495169		66086	0.00765		66086	0.00113		66086	0.00302		66086	0.00684	507.007	0.00134		507.003	0.00557		507.004	0.0038		507.007	0.00234		507.014	0.000824243		507.007	0.00268		507.007	0.00528
66087	0.00348		60108.7	0.00514		64087	0.000618753		66087	0.00747		66087	0.00109		66087	0.0026		66087	0.00664	507.013	0.0011		507.01	0.00652		507.01	0.00311		507.013	0.00162		507.021	0.000653454		507.013	0.00274		507.013	0.00582
66088	0.00321		60108.8	0.00512		64088	0.000812015		66088	0.00729		66088	0.00108		66088	0.00229		66088	0.00672	507.019	0.00141		507.016	0.00789		507.017	0.00496		507.019	0.00175		507.027	0.000553208		507.019	0.00219		507.019	0.00591
66089	0.00314		60108.9	0.0051		64089	0.00105		66089	0.00718		66089	0.0011		66089	0.00217		66089	0.00696	507.026	0.0027		507.023	0.0072		507.023	0.0058		507.026	0.00197		507.034	0.000627465		507.026	0.00213		507.026	0.00399
66090	0.00321		60109	0.00508		64090	0.00127		66090	0.00713		66090	0.00114		66090	0.00228		66090	0.00717	507.033	0.00283		507.029	0.00617		507.03	0.00487		507.033	0.00255		507.04	0.000590336		507.033	0.00194		507.033	0.0034
66091	0.00332		60109.1	0.00506		64091	0.0014		66091	0.0071		66091	0.00118		66091	0.00261		66091	0.00719	507.039	0.00297		507.036	0.00472		507.036	0.00297		507.039	0.00232		507.047	0.000534644		507.039	0.00181		507.039	0.00352
66092	0.00339		60109.2	0.00504		64092	0.0014		66092	0.00712		66092	0.00121		66092	0.00313		66092	0.00709	507.045	0.00237		507.042	0.00463		507.043	0.00255		507.045	0.00173		507.053	0.000694295		507.045	0.00159		507.045	0.00442
66093	0.00338		60109.3	0.00502		64093	0.00127		66093	0.00729		66093	0.00123		66093	0.00372		66093	0.00708	507.052	0.00235		507.049	0.00343		507.049	0.00181		507.052	0.00173		507.06	0.000946766		507.052	0.00198		507.052	0.00458
66094	0.00325		60109.4	0.005		64094	0.00109		66094	0.00764		66094	0.00125		66094	0.00425		66094	0.0073	507.058	0.00194		507.055	0.00274		507.055	0.00227		507.058	0.00184		507.066	0.00101		507.058	0.0025		507.058	0.00381
66095	0.003		60109.5	0.00499		64095	0.000892146		66095	0.00816		66095	0.0013		66095	0.00464		66095	0.00772	507.065	0.00145		507.062	0.00326		507.062	0.00269		507.065	0.00204		507.073	0.000954191		507.065	0.00226		507.065	0.00298
66096	0.0027		60109.6	0.00498		64096	0.000721842		66096	0.00877		66096	0.00135		66096	0.00492		66096	0.00813	507.071	0.00193		507.068	0.0042		507.068	0.00431		507.071	0.00331		507.079	0.00115		507.071	0.00255		507.071	0.00185
66097	0.00246		60109.7	0.00496		64097	0.000610313		66097	0.00942		66097	0.00141		66097	0.00515		66097	0.00838	507.078	0.0027		507.075	0.0072		507.075	0.00468		507.078	0.00492		507.086	0.000913351		507.078	0.00278		507.078	0.00442
66098	0.0024		60109.8	0.00496		64098	0.000564628		66098	0.01008		66098	0.00146		66098	0.0054		66098	0.00848	507.084	0.00295		507.081	0.00849		507.081	0.00645		507.084	0.00479		507.092	0.0007537		507.084	0.00242		507.084	0.00528
66099	0.0026		60109.9	0.00495		64099	0.000575289		66099	0.01058		66099	0.00148		66099	0.0057		66099	0.00848	507.091	0.00343		507.087	0.01072		507.088	0.00343		507.091	0.00522		507.099	0.000943053		507.091	0.00178		507.091	0.00519
66100	0.00303		60110	0.00495		64100	0.000629822		66100	0.01068		66100	0.00149		66100	0.006		66100	0.00844	507.097	0.00349		507.094	0.00797		507.094	0.00218		507.097	0.00271		507.105	0.00104		507.097	0.00105		507.097	0.00406
66101	0.00356		60110.1	0.00495		64101	0.00070775		66101	0.01033		66101	0.00147		66101	0.00629		66101	0.00831	507.104	0.00334		507.101	0.00917		507.101	0.00167		507.104	0.00247		507.111	0.00114		507.104	0.00123		507.104	0.00401
66102	0.00399		60110.2	0.00495		64102	0.000781489		66102	0.00965		66102	0.00145		66102	0.00647		66102	0.008	507.11	0.0027		507.107	0.00703		507.107	0.00292		507.11	0.00139		507.118	0.00108		507.11	0.00176		507.11	0.00453
66103	0.00414		60110.3	0.00496		64103	0.00082562		66103	0.0089		66103	0.00142		66103	0.00636		66103	0.00749	507.117	0.00223		507.113	0.00489		507.114	0.00311		507.117	0.00106		507.125	0.00114		507.117	0.00255		507.117	0.00476
66104	0.00402		60110.4	0.00497		64104	0.000830541		66104	0.00835		66104	0.00141		66104	0.00593		66104	0.00694	507.123	0.00307		507.12	0.003		507.12	0.00366		507.123	0.000854701		507.131	0.00104		507.123	0.00255		507.123	0.00665
66105	0.00375		60110.5	0.00499		64105	0.000813573		66105	0.00811		66105	0.00141		66105	0.00523		66105	0.00658	507.13	0.00399		507.126	0.00266		507.127	0.00199		507.13	0.0013		507.137	0.00106		507.13	0.00355		507.13	0.0085
66106	0.00345		60110.6	0.005		64106	0.000808108		66106	0.00803		66106	0.00139		66106	0.00439		66106	0.00663	507.136	0.00437		507.133	0.00274		507.133	0.00204		507.136	0.00269		507.144	0.0012		507.136	0.004		507.136	0.0096
66107	0.00321		60110.7	0.00502		64107	0.000851864		66107	0.00793		66107	0.00135		66107	0.00367		66107	0.00726	507.142	0.00473		507.139	0.00643		507.14	0.00385		507.142	0.00448		507.15	0.00141		507.142	0.00473		507.142	0.00748
66108	0.00306		60110.8	0.00504		64108	0.000973188		66108	0.0076		66108	0.00129		66108	0.0032		66108	0.00848	507.149	0.00487		507.146	0.00797		507.146	0.00543		507.149	0.00418		507.157	0.00209		507.149	0.00481		507.149	0.00739
66109	0.00297		60110.9	0.00507		64109	0.00116		66109	0.00695		66109	0.00123		66109	0.00297		66109	0.01012	507.155	0.00645		507.152	0.00815		507.153	0.00533		507.155	0.0052		507.163	0.00479		507.155	0.00494		507.155	0.00927
66110	0.00294		60111	0.0051		64110	0.00137		66110	0.0061		66110	0.00116		66110	0.00294		66110	0.01182	507.162	0.00483		507.159	0.00883		507.159	0.00473		507.162	0.00476		507.17	0.01187		507.162	0.00426		507.162	0.0108
66111	0.00297		60111.1	0.00512		64111	0.00157		66111	0.00519		66111	0.0011		66111	0.00306		66111	0.01305	507.168	0.0048		507.165	0.01106		507.166	0.00955		507.168	0.007		507.176	0.02313		507.168	0.00298		507.168	0.00868
66112	0.00305		60111.2	0.00515		64112	0.00175		66112	0.00436		66112	0.00105		66112	0.00325		66112	0.01336	507.175	0.00382		507.172	0.01012		507.172	0.01591		507.175	0.00728		507.183	0.03726		507.175	0.00367		507.175	0.00798
66113	0.00316		60111.3	0.00519		64113	0.00189		66113	0.00374		66113	0.00102		66113	0.00345		66113	0.01267	507.181	0.00499		507.178	0.00617		507.178	0.02848		507.181	0.00964		507.189	0.05026		507.181	0.0041		507.181	0.00676
66114	0.00327		60111.4	0.00522		64114	0.002		66114	0.00336		66114	0.00098759		66114	0.00362		66114	0.01128	507.188	0.0065		507.185	0.00283		507.185	0.03576		507.188	0.01178		507.196	0.05918		507.188	0.00429		507.188	0.00685
66115	0.00329		60111.5	0.00525		64115	0.00209		66115	0.00326		66115	0.000956062		66115	0.00369		66115	0.00967	507.194	0.00828		507.191	0.00583		507.191	0.0487		507.194	0.01345		507.202	0.06271		507.194	0.00431		507.194	0.00859
66116	0.00319		60111.6	0.00528		64116	0.00215		66116	0.00343		66116	0.000942681		66116	0.00369		66116	0.00825	507.201	0.00758		507.197	0.00583		507.198	0.04837		507.201	0.0134		507.209	0.05675		507.201	0.00464		507.201	0.01163
66117	0.00294		60111.7	0.00531		64117	0.00213		66117	0.00379		66117	0.000958958		66117	0.00365		66117	0.00721	507.207	0.00684		507.204	0.00909		507.204	0.0474		507.207	0.01211		507.215	0.04768		507.207	0.00516		507.207	0.01152
66118	0.00258		60111.8	0.00534		64118	0.00203		66118	0.00414		66118	0.001		66118	0.00362		66118	0.00654	507.214	0.00568		507.211	0.012		507.211	0.04443		507.214	0.00834		507.221	0.038		507.214	0.00585		507.214	0.01186
66119	0.00218		60111.9	0.00537		64119	0.00191		66119	0.00429		66119	0.00106		66119	0.00364		66119	0.00608	507.22	0.00633		507.217	0.01603		507.217	0.03914		507.22	0.01055		507.228	0.03262		507.22	0.00703		507.22	0.01256
66120	0.00186		60112	0.0054		64120	0.00179		66120	0.00417		66120	0.00112		66120	0.00373		66120	0.00568	507.227	0.00692		507.223	0.01629		507.224	0.03386		507.227	0.01139		507.235	0.02864		507.227	0.00669		507.227	0.01143
66121	0.00171		60112.1	0.00543		64121	0.0017		66121	0.00398		66121	0.00119		66121	0.00391		66121	0.00533	507.233	0.00751		507.23	0.01526		507.23	0.02319		507.233	0.01373		507.241	0.02307		507.233	0.00721		507.233	0.00891
66122	0.00173		60112.2	0.00546		64122	0.00164		66122	0.00396		66122	0.00125		66122	0.00412		66122	0.00505	507.24	0.00829		507.236	0.02178		507.237	0.01985		507.24	0.01561		507.247	0.01872		507.24	0.00686		507.24	0.00843
66123	0.0019		60112.3	0.00549		64123	0.00162		66123	0.00421		66123	0.0013		66123	0.00429		66123	0.00487	507.246	0.00624		507.243	0.02298		507.243	0.01684		507.246	0.01596		507.254	0.01564		507.246	0.00959		507.246	0.01084
66124	0.00212		60112.4	0.00551		64124	0.00166		66124	0.00467		66124	0.00133		66124	0.00439		66124	0.00483	507.252	0.00824		507.249	0.01981		507.25	0.01939		507.252	0.01442		507.26	0.01408		507.252	0.01045		507.252	0.01418
66125	0.00231		60112.5	0.00553		64125	0.00173		66125	0.0052		66125	0.00134		66125	0.0045		66125	0.00499	507.259	0.00879		507.256	0.01389		507.256	0.01883		507.259	0.01319		507.267	0.01238		507.259	0.00955		507.259	0.0145
66126	0.00241		60112.6	0.00555		64126	0.00183		66126	0.00562		66126	0.00133		66126	0.00472		66126	0.00538	507.265	0.01059		507.262	0.01286		507.263	0.01558		507.265	0.01384		507.273	0.0104		507.265	0.00795		507.265	0.01294
66127	0.00239		60112.7	0.00557		64127	0.00189		66127	0.00579		66127	0.00132		66127	0.00504		66127	0.00596	507.272	0.00939		507.269	0.01509		507.269	0.01614		507.272	0.01598		507.28	0.00933		507.272	0.00812		507.272	0.0163
66128	0.00228		60112.8	0.00559		64128	0.00188		66128	0.00571		66128	0.00132		66128	0.00539		66128	0.00661	507.278	0.00999		507.275	0.01869		507.276	0.01531		507.278	0.0142		507.286	0.00852		507.278	0.00891		507.278	0.01919
66129	0.00213		60112.9	0.00561		64129	0.00176		66129	0.00549		66129	0.00133		66129	0.00565		66129	0.00721	507.285	0.00981		507.282	0.01681		507.282	0.01605		507.285	0.0123		507.293	0.00882		507.285	0.01187		507.285	0.02279
66130	0.00203		60113	0.00562		64130	0.00156		66130	0.00528		66130	0.00136		66130	0.00574		66130	0.00777	507.291	0.00943		507.288	0.02169		507.288	0.0148		507.291	0.01256		507.299	0.00803		507.291	0.01113		507.291	0.02074
66131	0.00203		60113.1	0.00563		64131	0.00132		66131	0.0052		66131	0.00143		66131	0.00565		66131	0.00832	507.298	0.00785		507.295	0.02401		507.295	0.01099		507.298	0.01464		507.306	0.00817		507.298	0.01157		507.298	0.0227
66132	0.00216		60113.2	0.00564		64132	0.00112		66132	0.00533		66132	0.00154		66132	0.00547		66132	0.00887	507.304	0.00877		507.301	0.02761		507.301	0.01201		507.304	0.01512		507.312	0.00731		507.304	0.00915		507.304	0.0234
66133	0.00241		60113.3	0.00564		64133	0.000971607		66133	0.00568		66133	0.00171		66133	0.00532		66133	0.00938	507.311	0.0112		507.308	0.02135		507.308	0.01169		507.311	0.01626		507.319	0.00675		507.311	0.00836		507.311	0.02595
66134	0.00275		60113.4	0.00565		64134	0.000886968		66134	0.00616		66134	0.00192		66134	0.00528		66134	0.00975	507.317	0.01383		507.314	0.02212		507.314	0.01517		507.317	0.01713		507.325	0.00666		507.317	0.0071		507.317	0.02883
66135	0.00309		60113.5	0.00565		64135	0.000860999		66135	0.00652		66135	0.00212		66135	0.00526		66135	0.00986	507.324	0.01319		507.32	0.02778		507.321	0.01248		507.324	0.0199		507.332	0.00615		507.324	0.00818		507.324	0.03179
66136	0.00337		60113.6	0.00564		64136	0.000909042		66136	0.00658		66136	0.00228		66136	0.00522		66136	0.00969	507.33	0.01363		507.327	0.03258		507.327	0.01331		507.33	0.01819		507.338	0.0057		507.33	0.01111		507.33	0.03702
66137	0.00354		60113.7	0.00564		64137	0.00103		66137	0.00641		66137	0.00236		66137	0.00518		66137	0.00933	507.337	0.01346		507.334	0.04227		507.334	0.01002		507.337	0.01711		507.344	0.00554		507.337	0.01379		507.337	0.04347
66138	0.0036		60113.8	0.00563		64138	0.00118		66138	0.00621		66138	0.00235		66138	0.00517		66138	0.00876	507.343	0.01544		507.34	0.03996		507.34	0.00719		507.343	0.0223		507.351	0.00528		507.343	0.0152		507.343	0.04186
66139	0.00353		60113.9	0.00562		64139	0.00131		66139	0.00618		66139	0.00228		66139	0.00521		66139	0.00796	507.35	0.01346		507.346	0.0379		507.347	0.00529		507.35	0.03036		507.358	0.00532		507.35	0.01427		507.35	0.0388
66140	0.00342		60114	0.00561		64140	0.00136		66140	0.00647		66140	0.00218		66140	0.00538		66140	0.0071	507.356	0.01421		507.353	0.02795		507.353	0.00872		507.356	0.03785		507.364	0.0049		507.356	0.01142		507.356	0.03289
66141	0.00334		60114.1	0.00559		64141	0.00134		66141	0.00708		66141	0.00205		66141	0.00568		66141	0.00643	507.363	0.01145		507.359	0.02812		507.36	0.01067		507.363	0.03995		507.37	0.00447		507.363	0.00783		507.363	0.03379
66142	0.0033		60114.2	0.00557		64142	0.00129		66142	0.00785		66142	0.00185		66142	0.00591		66142	0.00603	507.369	0.01058		507.366	0.02821		507.366	0.01183		507.369	0.03883		507.377	0.00418		507.369	0.00801		507.369	0.0331
66143	0.00324		60114.3	0.00555		64143	0.00129		66143	0.00857		66143	0.00161		66143	0.00585		66143	0.00586	507.375	0.00783		507.372	0.0307		507.373	0.00932		507.375	0.03705		507.383	0.00387		507.375	0.00771		507.375	0.02877
66144	0.00313		60114.4	0.00552		64144	0.00134		66144	0.00918		66144	0.00138		66144	0.0055		66144	0.00586	507.382	0.00862		507.379	0.02821		507.379	0.00719		507.382	0.03233		507.39	0.00365		507.382	0.00771		507.382	0.02509
66145	0.00296		60114.5	0.0055		64145	0.00143		66145	0.00969		66145	0.00119		66145	0.00499		66145	0.00598	507.388	0.00724		507.385	0.02547		507.386	0.00668		507.388	0.02692		507.396	0.00379		507.388	0.00705		507.388	0.02739
66146	0.00275		60114.6	0.00547		64146	0.00152		66146	0.01004		66146	0.00106		66146	0.00448		66146	0.00618	507.395	0.00623		507.392	0.01758		507.392	0.00691		507.395	0.02044		507.403	0.00369		507.395	0.00723		507.395	0.0278
66147	0.00255		60114.7	0.00544		64147	0.00155		66147	0.0101		66147	0.00102		66147	0.00407		66147	0.00645	507.401	0.00627		507.398	0.01655		507.399	0.00728		507.401	0.01594		507.409	0.00334		507.401	0.00598		507.401	0.02453
66148	0.00239		60114.8	0.00541		64148	0.00151		66148	0.00975		66148	0.00105		66148	0.00378		66148	0.00678	507.408	0.00522		507.405	0.01492		507.405	0.00608		507.408	0.01408		507.416	0.00295		507.408	0.00655		507.408	0.01776
66149	0.00228		60114.9	0.00538		64149	0.00143		66149	0.00905		66149	0.00115		66149	0.00363		66149	0.00718	507.414	0.00494		507.411	0.012		507.411	0.00682		507.414	0.01433		507.422	0.00276		507.414	0.00707		507.414	0.01452
66150	0.00224		60115	0.00535		64150	0.00133		66150	0.0082		66150	0.0013		66150	0.00364		66150	0.00767	507.421	0.00423		507.418	0.0108		507.418	0.0045		507.421	0.01265		507.429	0.00225		507.421	0.00613		507.421	0.01251
66151	0.00227		60115.1	0.00533		64151	0.00126		66151	0.00741		66151	0.00149		66151	0.00379		66151	0.00824	507.427	0.00509		507.424	0.01097		507.424	0.00297		507.427	0.01325		507.435	0.00215		507.427	0.00436		507.427	0.0108
66152	0.00238		60115.2	0.0053		64152	0.00122		66152	0.00687		66152	0.00167		66152	0.00411		66152	0.00882	507.434	0.0053		507.431	0.0096		507.431	0.00362		507.434	0.01096		507.442	0.00211		507.434	0.00398		507.434	0.0117
66153	0.00258		60115.3	0.00528		64153	0.00121		66153	0.00667		66153	0.00183		66153	0.00458		66153	0.00927	507.44	0.00476		507.437	0.00977		507.437	0.00431		507.44	0.00988		507.448	0.00209		507.44	0.00429		507.44	0.00992
66154	0.00281		60115.4	0.00526		64154	0.00118		66154	0.00674		66154	0.00192		66154	0.00511		66154	0.0094	507.447	0.00382		507.443	0.01312		507.444	0.00468		507.447	0.0068		507.454	0.00219		507.447	0.00326		507.447	0.00918
66155	0.00303		60115.5	0.00524		64155	0.0011		66155	0.007		66155	0.0019		66155	0.00558		66155	0.00927	507.453	0.00284		507.45	0.01492		507.45	0.00339		507.453	0.00518		507.461	0.00245		507.453	0.00184		507.453	0.00947
66156	0.00322		60115.6	0.00523		64156	0.000951718		66156	0.00744		66156	0.00182		66156	0.00592		66156	0.00912	507.46	0.00308		507.457	0.01432		507.457	0.00343		507.46	0.00543		507.467	0.00275		507.46	0.00186		507.46	0.00987
66157	0.0034		60115.7	0.00522		64157	0.00076711		66157	0.00813		66157	0.00174		66157	0.00612		66157	0.00924	507.466	0.00344		507.463	0.01492		507.463	0.0039		507.466	0.00541		507.474	0.00235		507.466	0.00249		507.466	0.00836
66158	0.00357		60115.8	0.00521		64158	0.000596052		66158	0.00911		66158	0.00167		66158	0.00615		66158	0.00973	507.473	0.00353		507.469	0.01329		507.47	0.00547		507.473	0.00565		507.48	0.00213		507.473	0.00294		507.473	0.00764
66159	0.00369		60115.9	0.00521		64159	0.000473679		66159	0.01026		66159	0.00161		66159	0.006		66159	0.01041	507.479	0.0021		507.476	0.01115		507.476	0.00506		507.479	0.00572		507.487	0.00201		507.479	0.00312		507.479	0.00676
66160	0.00372		60116	0.00521		64160	0.000406036		66160	0.01135		66160	0.00155		66160	0.00578		66160	0.01096	507.486	0.00173		507.482	0.00815		507.483	0.00487		507.486	0.00457		507.493	0.00192		507.486	0.00211		507.486	0.00546
66161	0.00369		60116.1	0.00522		64161	0.000384641		66161	0.01214		66161	0.00146		66161	0.00567		66161	0.01119	507.492	0.00214		507.489	0.00943		507.489	0.00436		507.492	0.00468		507.5	0.00164		507.492	0.00194		507.492	0.00462
66162	0.00369		60116.2	0.00523		64162	0.000397771		66162	0.01236		66162	0.00138		66162	0.00578		66162	0.01101	507.498	0.00196		507.495	0.01115		507.496	0.00422		507.498	0.00405		507.506	0.0013		507.498	0.00193		507.498	0.00374
66163	0.0038		60116.3	0.00524		64163	0.000430977		66163	0.01179		66163	0.00132		66163	0.00612		66163	0.01054	507.505	0.00165		507.502	0.01089		507.502	0.00506		507.505	0.00398		507.513	0.00147		507.505	0.00209		507.505	0.0032
66164	0.00411		60116.4	0.00525		64164	0.000471943		66164	0.0105		66164	0.00129		66164	0.00653		66164	0.01008	507.511	0.00173		507.508	0.00815		507.509	0.00455		507.511	0.00331		507.519	0.00143		507.511	0.00169		507.511	0.00338
66165	0.00467		60116.5	0.00526		64165	0.000514821		66165	0.00893		66165	0.00129		66165	0.00678		66165	0.00992	507.518	0.00243		507.515	0.00634		507.515	0.00404		507.518	0.00368		507.526	0.00141		507.518	0.00186		507.518	0.00435
66166	0.00545		60116.6	0.00528		64166	0.000553944		66166	0.00765		66166	0.00131		66166	0.00672		66166	0.01019	507.524	0.00327		507.521	0.00463		507.522	0.0019		507.524	0.00316		507.532	0.00125		507.524	0.00151		507.524	0.00413
66167	0.0063		60116.7	0.00529		64167	0.000583932		66167	0.00706		66167	0.00132		66167	0.00642		66167	0.01087	507.531	0.00324		507.528	0.00506		507.528	0.00492		507.531	0.00307		507.539	0.00127		507.531	0.00247		507.531	0.0028
66168	0.00695		60116.8	0.00531		64168	0.000611059		66168	0.00722		66168	0.00132		66168	0.00605		66168	0.01177	507.537	0.00228		507.534	0.0042		507.534	0.0058		507.537	0.00346		507.545	0.00102		507.537	0.00264		507.537	0.0034
66169	0.00721		60116.9	0.00532		64169	0.000644505		66169	0.00799		66169	0.00129		66169	0.00588		66169	0.01274	507.544	0.00155		507.541	0.00506		507.541	0.00668		507.544	0.00468		507.552	0.00118		507.544	0.00235		507.544	0.0046
66170	0.0071		60117	0.00534		64170	0.000676646		66170	0.00913		66170	0.00125		66170	0.00616		66170	0.01366	507.55	0.00134		507.547	0.00669		507.547	0.00394		507.55	0.00409		507.558	0.00128		507.55	0.00156		507.55	0.00367
66171	0.00682		60117.1	0.00536		64171	0.000690789		66171	0.01042		66171	0.0012		66171	0.00695		66171	0.01434	507.557	0.00132		507.554	0.00652		507.554	0.0026		507.557	0.00281		507.565	0.00137		507.557	0.00132		507.557	0.00325
66172	0.00659		60117.2	0.00537		64172	0.00067875		66172	0.0117		66172	0.00113		66172	0.00811		66172	0.01456	507.563	0.00153		507.56	0.00797		507.56	0.00283		507.563	0.00171		507.571	0.00154		507.563	0.00244		507.563	0.00264
66173	0.00655		60117.3	0.00539		64173	0.000644354		66173	0.0129		66173	0.00103		66173	0.00931		66173	0.01428	507.57	0.00207		507.567	0.00832		507.567	0.0026		507.57	0.00279		507.577	0.00115		507.57	0.00365		507.57	0.00318
66174	0.00671		60117.4	0.0054		64174	0.000602805		66174	0.01389		66174	0.000930951		66174	0.01016		66174	0.01364	507.576	0.00458		507.573	0.00712		507.573	0.00371		507.576	0.00314		507.584	0.000787115		507.576	0.00382		507.576	0.00325
66175	0.007		60117.5	0.00542		64175	0.00057027		66175	0.01454		66175	0.000846978		66175	0.0104		66175	0.01286	507.583	0.00421		507.579	0.00943		507.58	0.00329		507.583	0.00318		507.591	0.000868797		507.583	0.00317		507.583	0.00318
66176	0.00729		60117.6	0.00543		64176	0.000547032		66176	0.01484		66176	0.000795354		66176	0.00997		66176	0.01215	507.589	0.0037		507.586	0.00926		507.586	0.00487		507.589	0.00323		507.597	0.00149		507.589	0.00154		507.589	0.00327
66177	0.00743		60117.7	0.00544		64177	0.000524952		66177	0.01477		66177	0.000787726		66177	0.00902		66177	0.01159	507.596	0.00279		507.592	0.00609		507.593	0.00436		507.596	0.00236		507.603	0.00153		507.596	0.0014		507.596	0.00327
66178	0.00736		60117.8	0.00545		64178	0.000503941		66178	0.01427		66178	0.000839613		66178	0.00786		66178	0.01113	507.602	0.00284		507.599	0.00214		507.599	0.00501		507.602	0.00136		507.61	0.00123		507.602	0.00166		507.602	0.00399
66179	0.00709		60117.9	0.00546		64179	0.000489259		66179	0.01333		66179	0.000951881		66179	0.00682		66179	0.01066	507.608	0.0031		507.605	0.00857		507.606	0.00547		507.608	0.00128		507.616	0.000972755		507.608	0.00147		507.608	0.00388
66180	0.00669		60118	0.00547		64180	0.000489483		66180	0.01208		66180	0.0011		66180	0.0061		66180	0.00999	507.615	0.00193		507.612	0.01072		507.612	0.00431		507.615	0.00177		507.623	0.000946766		507.615	0.00126		507.615	0.00316
66181	0.00617		60118.1	0.00548		64181	0.000516632		66181	0.01072		66181	0.00123		66181	0.00565		66181	0.00903	507.622	0.00313		507.618	0.01106		507.619	0.00464		507.622	0.00238		507.629	0.00129		507.622	0.000964173		507.622	0.00189
66182	0.00563		60118.2	0.00549		64182	0.000577748		66182	0.00955		66182	0.0013		66182	0.00535		66182	0.0079	507.628	0.00299		507.625	0.00497		507.625	0.0057		507.628	0.00286		507.636	0.00123		507.628	0.000786562		507.628	0.00219
66183	0.00517		60118.3	0.0055		64183	0.000670207		66183	0.00889		66183	0.00128		66183	0.00515		66183	0.00694	507.634	0.00339		507.631	0.00514		507.632	0.0045		507.634	0.00295		507.642	0.00103		507.634	0.000558206		507.634	0.00386
66184	0.00488		60118.4	0.0055		64184	0.000776095		66184	0.00885		66184	0.0012		66184	0.005		66184	0.00642	507.641	0.00283		507.638	0.00506		507.638	0.00728		507.641	0.00498		507.649	0.00106		507.641	0.000951487		507.641	0.00487
66185	0.00482		60118.5	0.0055		64185	0.000862798		66185	0.00931		66185	0.00109		66185	0.00489		66185	0.00645	507.647	0.00297		507.644	0.0072		507.644	0.00747		507.647	0.0053		507.655	0.00122		507.647	0.0015		507.647	0.00733
66186	0.00494		60118.6	0.00551		64186	0.000905662		66186	0.00998		66186	0.000988574		66186	0.00473		66186	0.00684	507.654	0.00324		507.651	0.00943		507.651	0.00835		507.654	0.00717		507.662	0.00117		507.654	0.00216		507.654	0.01035
66187	0.00522		60118.7	0.00551		64187	0.000900048		66187	0.0107		66187	0.000937661		66187	0.00455		66187	0.00734	507.66	0.00499		507.657	0.01106		507.658	0.00473		507.66	0.00595		507.668	0.00128		507.66	0.00252		507.66	0.01299
66188	0.00566		60118.8	0.0055		64188	0.00085612		66188	0.01164		66188	0.000946864		66188	0.00442		66188	0.0078	507.667	0.0077		507.664	0.0084		507.664	0.00376		507.667	0.0074		507.675	0.0012		507.667	0.0028		507.667	0.01148
66189	0.00622		60118.9	0.0055		64189	0.000800692		66189	0.01298		66189	0.00102		66189	0.00438		66189	0.00812	507.673	0.00828		507.67	0.00592		507.67	0.00362		507.673	0.006		507.681	0.00118		507.673	0.00268		507.673	0.01048
66190	0.00672		60119	0.0055		64190	0.000769683		66190	0.01455		66190	0.00116		66190	0.00443		66190	0.00824	507.68	0.00665		507.677	0.00326		507.677	0.00492		507.68	0.0044		507.688	0.00099132		507.68	0.00236		507.68	0.01064
66191	0.00698		60119.1	0.00549		64191	0.000793514		66191	0.0158		66191	0.00135		66191	0.00454		66191	0.0082	507.686	0.00411		507.683	0.00403		507.683	0.00478		507.686	0.00416		507.694	0.000894786		507.686	0.00228		507.686	0.0124
66192	0.00692		60119.2	0.00548		64192	0.000891493		66192	0.01618		66192	0.00153		66192	0.00479		66192	0.00808	507.693	0.00283		507.69	0.00463		507.69	0.00441		507.693	0.00383		507.7	0.000913351		507.693	0.00277		507.693	0.01033
66193	0.00666		60119.3	0.00546		64193	0.00107		66193	0.01541		66193	0.00166		66193	0.00526		66193	0.00791	507.699	0.00177		507.696	0.0048		507.696	0.00352		507.699	0.00511		507.707	0.00112		507.699	0.00282		507.699	0.00624
66194	0.0063		60119.4	0.00545		64194	0.00129		66194	0.01364		66194	0.00168		66194	0.00601		66194	0.00768	507.706	0.00343		507.702	0.00497		507.703	0.0039		507.706	0.00479		507.714	0.00128		507.706	0.00193		507.706	0.00399
66195	0.00588		60119.5	0.00543		64195	0.0015		66195	0.01136		66195	0.00162		66195	0.00707		66195	0.00742	507.712	0.00389		507.709	0.00857		507.709	0.00445		507.712	0.00474		507.72	0.00126		507.712	0.00134		507.712	0.00485
66196	0.00544		60119.6	0.00541		64196	0.00164		66196	0.00925		66196	0.00149		66196	0.00834		66196	0.0073	507.719	0.0039		507.715	0.009		507.716	0.00441		507.719	0.00353		507.726	0.00103		507.719	0.000799249		507.719	0.00543
66197	0.00499		60119.7	0.00539		64197	0.00166		66197	0.00776		66197	0.00136		66197	0.00957		66197	0.00739	507.725	0.0026		507.722	0.00832		507.722	0.00325		507.725	0.00221		507.733	0.000775977		507.725	0.000786562		507.725	0.00516
66198	0.00453		60119.8	0.00537		64198	0.00158		66198	0.00702		66198	0.00125		66198	0.01038		66198	0.00761	507.731	0.0029		507.728	0.00514		507.729	0.00352		507.731	0.0026		507.739	0.000913351		507.731	0.000761189		507.731	0.00424
66199	0.00411		60119.9	0.00535		64199	0.00142		66199	0.00697		66199	0.00122		66199	0.01058		66199	0.00782	507.738	0.00333		507.735	0.00403		507.735	0.00325		507.738	0.00334		507.746	0.00122		507.738	0.00119		507.738	0.00478
66200	0.00384		60120	0.00532		64200	0.00124		66200	0.00747		66200	0.00125		66200	0.01019		66200	0.00791	507.745	0.00329		507.741	0.00729		507.742	0.00269		507.745	0.00431		507.752	0.00142		507.745	0.00173		507.745	0.0051
66201	0.00377		60120.1	0.0053		64201	0.00109		66201	0.00821		66201	0.0013		66201	0.0094		66201	0.00777	507.751	0.00338		507.748	0.00815		507.748	0.00297		507.751	0.00386		507.759	0.00126		507.751	0.00213		507.751	0.00485
66202	0.00388		60120.2	0.00527		64202	0.000947291		66202	0.00885		66202	0.00136		66202	0.00848		66202	0.00745	507.757	0.00333		507.754	0.01226		507.755	0.00329		507.757	0.00301		507.765	0.000746274		507.757	0.00167		507.757	0.00397
66203	0.00413		60120.3	0.00525		64203	0.000825679		66203	0.00915		66203	0.00142		66203	0.0077		66203	0.00712	507.764	0.00382		507.761	0.01132		507.761	0.00311		507.764	0.00344		507.772	0.00117		507.764	0.00204		507.764	0.00516
66204	0.00443		60120.4	0.00523		64204	0.000723027		66204	0.00913		66204	0.00146		66204	0.00713		66204	0.00698	507.77	0.00372		507.767	0.00892		507.767	0.00329		507.77	0.00301		507.778	0.00151		507.77	0.00154		507.77	0.00453
66205	0.00468		60120.5	0.00521		64205	0.000651104		66205	0.00898		66205	0.00151		66205	0.00665		66205	0.00702	507.777	0.00446		507.774	0.00257		507.774	0.00274		507.777	0.00141		507.785	0.00155		507.777	0.00142		507.777	0.00602
66206	0.00475		60120.6	0.00519		64206	0.000621834		66206	0.00879		66206	0.00158		66206	0.00606		66206	0.00705	507.783	0.00405		507.78	0.00257		507.781	0.00241		507.783	0.0016		507.791	0.00105		507.783	0.00212		507.783	0.0051
66207	0.00464		60120.7	0.00517		64207	0.000636528		66207	0.00864		66207	0.00162		66207	0.00531		66207	0.00685	507.79	0.00444		507.787	0.00677		507.787	0.00181		507.79	0.00303		507.798	0.00105		507.79	0.00308		507.79	0.00473
66208	0.00445		60120.8	0.00515		64208	0.000682158		66208	0.00867		66208	0.00162		66208	0.00453		66208	0.00642	507.796	0.0026		507.793	0.00917		507.793	0.00311		507.796	0.00342		507.804	0.00133		507.796	0.00327		507.796	0.00505
66209	0.0043		60120.9	0.00514		64209	0.000736841		66209	0.00887		66209	0.00157		66209	0.00386		66209	0.00588	507.803	0.00217		507.8	0.00935		507.8	0.0039		507.803	0.00284		507.811	0.00178		507.803	0.00349		507.803	0.00289
66210	0.00422		60121	0.00514		64210	0.000779721		66210	0.0091		66210	0.00149		66210	0.0034		66210	0.00538	507.809	0.00153		507.806	0.01106		507.806	0.00292		507.809	0.00221		507.817	0.00185		507.809	0.00289		507.809	0.00259
66211	0.00417		60121.1	0.00513		64211	0.000800216		66211	0.00918		66211	0.00143		66211	0.00316		66211	0.00502	507.816	0.00139		507.813	0.01998		507.813	0.0013		507.816	0.00271		507.824	0.00164		507.816	0.00183		507.816	0.00271
66212	0.00409		60121.2	0.00513		64212	0.000801351		66212	0.00904		66212	0.0014		66212	0.00311		66212	0.00485	507.822	0.00161		507.819	0.02152		507.819	0.00158		507.822	0.00398		507.83	0.00121		507.822	0.00103		507.822	0.00453
66213	0.00399		60121.3	0.00514		64213	0.000801739		66213	0.0087		66213	0.00141		66213	0.00316		66213	0.00491	507.829	0.00197		507.825	0.02092		507.826	0.00427		507.829	0.0045		507.837	0.00104		507.829	0.00274		507.829	0.00645
66214	0.00388		60121.4	0.00515		64214	0.000830288		66214	0.00825		66214	0.00144		66214	0.0032		66214	0.0052	507.835	0.00182		507.832	0.00935		507.832	0.00566		507.835	0.00554		507.843	0.00104		507.835	0.00378		507.835	0.0062
66215	0.00375		60121.5	0.00516		64215	0.000904925		66215	0.00776		66215	0.00145		66215	0.00317		66215	0.00571	507.842	0.00192		507.839	0.00746		507.839	0.00654		507.842	0.0089		507.849	0.00128		507.842	0.00327		507.842	0.00577
66216	0.00357		60121.6	0.00517		64216	0.00102		66216	0.00723		66216	0.00143		66216	0.00309		66216	0.00634	507.848	0.00138		507.845	0.00712		507.845	0.00315		507.848	0.01208		507.856	0.00112		507.848	0.00146		507.848	0.01125
66217	0.00333		60121.7	0.00518		64217	0.00116		66217	0.00664		66217	0.00138		66217	0.00306		66217	0.00692	507.855	0.00184		507.851	0.0066		507.852	0.00306		507.855	0.01858		507.862	0.00105		507.855	0.00107		507.855	0.0161
66218	0.00308		60121.8	0.0052		64218	0.00127		66218	0.00603		66218	0.0013		66218	0.00318		66218	0.00724	507.861	0.00157		507.858	0.0054		507.858	0.00357		507.861	0.02072		507.869	0.000920776		507.861	0.00108		507.861	0.01713
66219	0.00291		60121.9	0.00522		64219	0.00133		66219	0.00553		66219	0.00123		66219	0.00352		66219	0.00719	507.868	0.0015		507.864	0.00549		507.865	0.00436		507.868	0.02042		507.875	0.000839094		507.868	0.00192		507.868	0.01204
66220	0.00287		60122	0.00524		64220	0.00133		66220	0.00522		66220	0.00119		66220	0.00402		66220	0.00675	507.874	0.00155		507.871	0.00823		507.871	0.00366		507.874	0.01691		507.882	0.000961617		507.874	0.00302		507.874	0.01269
66221	0.00297		60122.1	0.00526		64221	0.00127		66221	0.00506		66221	0.00122		66221	0.00456		66221	0.00605	507.88	0.0017		507.877	0.00849		507.878	0.00288		507.88	0.01514		507.888	0.00115		507.88	0.00346		507.88	0.01312
66222	0.00319		60122.2	0.00528		64222	0.00117		66222	0.00499		66222	0.00135		66222	0.005		66222	0.00535	507.887	0.00208		507.884	0.00652		507.884	0.00385		507.887	0.01211		507.895	0.00113		507.887	0.00285		507.887	0.01377
66223	0.00345		60122.3	0.0053		64223	0.00105		66223	0.00494		66223	0.00152		66223	0.00525		66223	0.00492	507.893	0.00258		507.89	0.00677		507.891	0.00343		507.893	0.01003		507.901	0.00126		507.893	0.00217		507.893	0.01157
66224	0.00364		60122.4	0.00532		64224	0.000931541		66224	0.00494		66224	0.00171		66224	0.00523		66224	0.00494	507.9	0.00329		507.897	0.00446		507.897	0.00204		507.9	0.00819		507.908	0.00108		507.9	0.0019		507.9	0.00963
66225	0.0037		60122.5	0.00533		64225	0.000840501		66225	0.00513		66225	0.00186		66225	0.00498		66225	0.00551	507.906	0.00303		507.903	0.00343		507.904	0.00176		507.906	0.0079		507.914	0.000980181		507.906	0.00237		507.906	0.00665
66226	0.00363		60122.6	0.00535		64226	0.000781691		66226	0.00548		66226	0.00194		66226	0.00455		66226	0.00658	507.913	0.00228		507.91	0.00292		507.91	0.00413		507.913	0.00695		507.921	0.000798254		507.913	0.00246		507.913	0.00602
66227	0.00345		60122.7	0.00537		64227	0.000749448		66227	0.00584		66227	0.00195		66227	0.00404		66227	0.00801	507.919	0.00237		507.916	0.00317		507.916	0.00557		507.919	0.00641		507.927	0.000865084		507.919	0.00249		507.919	0.00494
66228	0.00324		60122.8	0.00539		64228	0.00074716		66228	0.00605		66228	0.00192		66228	0.00354		66228	0.0095	507.926	0.00266		507.923	0.00257		507.923	0.0038		507.926	0.00632		507.934	0.000913351		507.926	0.0016		507.926	0.00597
66229	0.0031		60122.9	0.00541		64229	0.000777877		66229	0.00603		66229	0.00186		66229	0.00312		66229	0.0107	507.932	0.0028		507.929	0.00292		507.929	0.00162		507.932	0.00544		507.94	0.000917063		507.932	0.00178		507.932	0.00561
66230	0.00308		60123	0.00542		64230	0.000823191		66230	0.00586		66230	0.00179		66230	0.00285		66230	0.01144	507.939	0.00191		507.936	0.00506		507.936	0.00348		507.939	0.00483		507.947	0.0011		507.939	0.00202		507.939	0.00559
66231	0.0032		60123.1	0.00544		64231	0.000855285		66231	0.0057		66231	0.00172		66231	0.00277		66231	0.0118	507.945	0.00207		507.942	0.00514		507.942	0.00329		507.945	0.00725		507.953	0.00135		507.945	0.00161		507.945	0.00532
66232	0.00337		60123.2	0.00546		64232	0.000866336		66232	0.0056		66232	0.00166		66232	0.00287		66232	0.01197	507.952	0.0016		507.949	0.00403		507.949	0.00329		507.952	0.00838		507.96	0.00123		507.952	0.00235		507.952	0.00525
66233	0.00347		60123.3	0.00548		64233	0.000869466		66233	0.0055		66233	0.00162		66233	0.00314		66233	0.01205	507.958	0.00192		507.955	0.00163		507.955	0.00357		507.958	0.00801		507.966	0.00149		507.958	0.002		507.958	0.00537
66234	0.00347		60123.4	0.00551		64234	0.000870713		66234	0.00533		66234	0.00161		66234	0.00355		66234	0.01204	507.965	0.00179		507.962	0.00068593		507.962	0.00399		507.965	0.00407		507.973	0.00141		507.965	0.00145		507.965	0.00516
66235	0.0034		60123.5	0.00553		64235	0.000857314		66235	0.0051		66235	0.00162		66235	0.00413		66235	0.01188	507.971	0.00246		507.968	0.00352		507.968	0.0045		507.971	0.00424		507.979	0.00135		507.971	0.00258		507.971	0.00537
66236	0.00335		60123.6	0.00556		64236	0.00081363		66236	0.00485		66236	0.00163		66236	0.00496		66236	0.01155	507.978	0.00247		507.974	0.00557		507.975	0.00478		507.978	0.00407		507.986	0.00123		507.978	0.00353		507.978	0.00582
66237	0.00341		60123.7	0.00559		64237	0.000736097		66237	0.00464		66237	0.0016		66237	0.00603		66237	0.01105	507.984	0.00366		507.981	0.00626		507.981	0.00292		507.984	0.00457		507.992	0.00102		507.984	0.00461		507.984	0.00769
66238	0.00357		60123.8	0.00562		64238	0.000640477		66238	0.00447		66238	0.00157		66238	0.00718		66238	0.01034	507.991	0.0043		507.987	0.00643		507.988	0.00246		507.991	0.0042		507.998	0.00123		507.991	0.00315		507.991	0.01364
66239	0.00377		60123.9	0.00565		64239	0.000556355		66239	0.00432		66239	0.00157		66239	0.00811		66239	0.00943	507.997	0.00404		507.994	0.00497		507.994	0.00153		507.997	0.00535		508.005	0.00152		507.997	0.00291		507.997	0.014
66240	0.00392		60124	0.00568		64240	0.000509578		66240	0.0042		66240	0.00162		66240	0.00858		66240	0.00839	508.004	0.00272		508	0.00729		508.001	0.00199		508.004	0.00463		508.011	0.00165		508.004	0.00282		508.004	0.01157
66241	0.00394		60124.1	0.00572		64241	0.000515553		66241	0.00418		66241	0.00173		66241	0.00864		66241	0.00735	508.01	0.0031		508.007	0.00935		508.007	0.00213		508.01	0.00489		508.018	0.00125		508.01	0.00379		508.01	0.00667
66242	0.00382		60124.2	0.00576		64242	0.000581202		66242	0.00433		66242	0.00189		66242	0.00848		66242	0.00647	508.017	0.00283		508.013	0.00883		508.014	0.00473		508.017	0.00613		508.024	0.000742561		508.017	0.00331		508.017	0.00584
66243	0.00358		60124.3	0.0058		64243	0.000699156		66243	0.0047		66243	0.00205		66243	0.00824		66243	0.0058	508.023	0.00207		508.02	0.00695		508.02	0.00621		508.023	0.0053		508.031	0.000943053		508.023	0.00335		508.023	0.00798
66244	0.0033		60124.4	0.00585		64244	0.000848207		66244	0.00527		66244	0.00214		66244	0.00791		66244	0.00538	508.029	0.00151		508.026	0.00609		508.027	0.00621		508.029	0.00474		508.037	0.00102		508.029	0.00291		508.029	0.00593
66245	0.003		60124.5	0.00589		64245	0.00101		66245	0.00592		66245	0.00214		66245	0.00737		66245	0.00513	508.036	0.00225		508.033	0.00695		508.033	0.00501		508.036	0.00418		508.044	0.00102		508.036	0.00339		508.036	0.00552
66246	0.0027		60124.6	0.00593		64246	0.00117		66246	0.0065		66246	0.00206		66246	0.00662		66246	0.00497	508.042	0.00233		508.039	0.00626		508.039	0.00325		508.042	0.00245		508.05	0.00114		508.042	0.00291		508.042	0.00334
66247	0.00245		60124.7	0.00598		64247	0.00128		66247	0.00694		66247	0.00194		66247	0.00592		66247	0.00491	508.049	0.00261		508.046	0.00789		508.046	0.00269		508.049	0.00227		508.057	0.00135		508.049	0.00199		508.049	0.00397
66248	0.00228		60124.8	0.00602		64248	0.00132		66248	0.00726		66248	0.00181		66248	0.00549		66248	0.00496	508.055	0.00194		508.052	0.00609		508.053	0.00301		508.055	0.00342		508.063	0.00131		508.055	0.000951487		508.055	0.00496
66249	0.00222		60124.9	0.00606		64249	0.00128		66249	0.00745		66249	0.00174		66249	0.00541		66249	0.00512	508.062	0.00192		508.059	0.00566		508.059	0.00264		508.062	0.00301		508.07	0.000861371		508.062	0.00127		508.062	0.00557
66250	0.00227		60125	0.0061		64250	0.00118		66250	0.00758		66250	0.00175		66250	0.00566		66250	0.00542	508.068	0.00125		508.065	0.0084		508.065	0.00292		508.068	0.00297		508.076	0.000768551		508.068	0.00137		508.068	0.00426
66251	0.00242		60125.1	0.00614		64251	0.00102		66251	0.00772		66251	0.00183		66251	0.00614		66251	0.00586	508.075	0.0012		508.072	0.00917		508.072	0.0025		508.075	0.00316		508.083	0.00108		508.075	0.00122		508.075	0.00358
66252	0.00264		60125.2	0.00618		64252	0.000841004		66252	0.00795		66252	0.00195		66252	0.00667		66252	0.00634	508.081	0.00125		508.078	0.00686		508.078	0.00278		508.081	0.00288		508.089	0.00131		508.081	0.00226		508.081	0.00352
66253	0.00291		60125.3	0.00621		64253	0.00069513		66253	0.00832		66253	0.00208		66253	0.00715		66253	0.00672	508.088	0.000946497		508.085	0.00755		508.085	0.0019		508.088	0.00223		508.096	0.00154		508.088	0.0024		508.088	0.00338
66254	0.00321		60125.4	0.00624		64254	0.000603536		66254	0.00891		66254	0.0022		66254	0.00758		66254	0.0069	508.094	0.00106		508.091	0.00789		508.091	0.00348		508.094	0.0018		508.102	0.00143		508.094	0.00218		508.094	0.00383
66255	0.00356		60125.5	0.00627		64255	0.000558889		66255	0.00972		66255	0.00232		66255	0.00795		66255	0.00691	508.101	0.0011		508.098	0.01063		508.098	0.0032		508.101	0.00177		508.108	0.00126		508.101	0.00141		508.101	0.00354
66256	0.00394		60125.6	0.00629		64256	0.000552647		66256	0.01064		66256	0.00243		66256	0.00812		66256	0.0068	508.107	0.00113		508.104	0.00926		508.104	0.00422		508.107	0.00124		508.115	0.00111		508.107	0.002		508.107	0.00426
66257	0.00432		60125.7	0.00631		64257	0.000578975		66257	0.01143		66257	0.00252		66257	0.00785		66257	0.00668	508.114	0.0018		508.111	0.00797		508.111	0.00339		508.114	0.00123		508.122	0.00101		508.114	0.00202		508.114	0.00437
66258	0.00462		60125.8	0.00633		64258	0.000626134		66258	0.0119		66258	0.00257		66258	0.00707		66258	0.00668	508.12	0.00193		508.117	0.00437		508.117	0.00417		508.12	0.000854701		508.128	0.000972755		508.12	0.00221		508.12	0.00422
66259	0.00477		60125.9	0.00634		64259	0.000679033		66259	0.01203		66259	0.00257		66259	0.00607		66259	0.00695	508.127	0.00152		508.123	0.00317		508.124	0.00385		508.127	0.00229		508.134	0.000954191		508.127	0.00239		508.127	0.00419
66260	0.00464		60126	0.00635		64260	0.000729931		66260	0.01183		66260	0.00252		66260	0.00518		66260	0.0075	508.133	0.00229		508.13	0.00437		508.13	0.0051		508.133	0.0031		508.141	0.000894786		508.133	0.00428		508.133	0.00512
66261	0.00424		60126.1	0.00635		64261	0.000778695		66261	0.01147		66261	0.00247		66261	0.00463		66261	0.00823	508.14	0.00294		508.136	0.00763		508.137	0.00492		508.14	0.0031		508.147	0.00051608		508.14	0.0049		508.14	0.00701
66262	0.00367		60126.2	0.00635		64262	0.000823463		66262	0.01125		66262	0.00242		66262	0.00448		66262	0.0089	508.146	0.00376		508.143	0.00686		508.143	0.00422		508.146	0.00359		508.154	0.000523506		508.146	0.0042		508.146	0.00557
66263	0.00312		60126.3	0.00634		64263	0.000859614		66263	0.01134		66263	0.00239		66263	0.00463		66263	0.00927	508.152	0.0029		508.149	0.00369		508.15	0.00334		508.152	0.00388		508.16	0.00105		508.152	0.00354		508.152	0.0046
66264	0.0027		60126.4	0.00633		64264	0.000891156		66264	0.01174		66264	0.00238		66264	0.00498		66264	0.00923	508.159	0.00334		508.156	0.00343		508.156	0.00274		508.159	0.00325		508.167	0.00198		508.159	0.0025		508.159	0.00392
66265	0.00249		60126.5	0.00632		64265	0.000933734		66265	0.0122		66265	0.00242		66265	0.00542		66265	0.0089	508.166	0.00284		508.162	0.00369		508.163	0.00501		508.166	0.0037		508.173	0.00398		508.166	0.00401		508.166	0.00503
66266	0.00245		60126.6	0.00629		64266	0.001		66266	0.01236		66266	0.00248		66266	0.0058		66266	0.00854	508.172	0.00284		508.169	0.00583		508.169	0.0057		508.172	0.00217		508.18	0.00769		508.172	0.00528		508.172	0.00473
66267	0.00254		60126.7	0.00627		64267	0.00109		66267	0.01201		66267	0.00253		66267	0.00607		66267	0.0084	508.178	0.00312		508.175	0.00712		508.176	0.00923		508.178	0.00269		508.186	0.01131		508.178	0.00599		508.178	0.00519
66268	0.0027		60126.8	0.00624		64268	0.00116		66268	0.01123		66268	0.00252		66268	0.00626		66268	0.00863	508.185	0.00334		508.182	0.00789		508.182	0.01224		508.185	0.0057		508.193	0.01653		508.185	0.00556		508.185	0.00557
66269	0.00287		60126.9	0.0062		64269	0.00116		66269	0.01024		66269	0.00248		66269	0.0064		66269	0.00915	508.191	0.00357		508.188	0.00763		508.188	0.01391		508.191	0.00699		508.199	0.01821		508.191	0.00641		508.191	0.00519
66270	0.00299		60127	0.00616		64270	0.00108		66270	0.00939		66270	0.00247		66270	0.00655		66270	0.00974	508.198	0.00281		508.195	0.01132		508.195	0.01322		508.198	0.00749		508.206	0.01763		508.198	0.00704		508.198	0.00521
66271	0.00305		60127.1	0.00611		64271	0.000941512		66271	0.00894		66271	0.00247		66271	0.0068		66271	0.01019	508.204	0.00322		508.201	0.01312		508.202	0.0147		508.204	0.00515		508.212	0.01559		508.204	0.00632		508.204	0.00733
66272	0.00303		60127.2	0.00606		64272	0.000814189		66272	0.00889		66272	0.00247		66272	0.00714		66272	0.01037	508.211	0.00381		508.208	0.0144		508.208	0.01568		508.211	0.0047		508.219	0.01312		508.211	0.00565		508.211	0.00807
66273	0.00294		60127.3	0.00601		64273	0.000728581		66273	0.009		66273	0.00248		66273	0.00756		66273	0.01032	508.217	0.00501		508.214	0.01518		508.214	0.01262		508.217	0.00255		508.225	0.01164		508.217	0.00336		508.217	0.00859
66274	0.00282		60127.4	0.00595		64274	0.000696756		66274	0.00909		66274	0.00249		66274	0.00803		66274	0.01022	508.224	0.00605		508.221	0.01723		508.221	0.01067		508.224	0.00334		508.232	0.0098		508.224	0.00406		508.224	0.00697
66275	0.00277		60127.5	0.00589		64275	0.000712841		66275	0.00914		66275	0.00248		66275	0.00842		66275	0.0103	508.23	0.00564		508.227	0.01775		508.227	0.009		508.23	0.00425		508.238	0.00862		508.23	0.0054		508.23	0.00742
66276	0.00289		60127.6	0.00583		64276	0.000756776		66276	0.00924		66276	0.00242		66276	0.00856		66276	0.01072	508.237	0.00537		508.234	0.01809		508.234	0.00979		508.237	0.00818		508.245	0.00707		508.237	0.00481		508.237	0.00886
66277	0.00321		60127.7	0.00577		64277	0.000807121		66277	0.00936		66277	0.00231		66277	0.00825		66277	0.01148	508.243	0.00512		508.24	0.01663		508.24	0.00793		508.243	0.00936		508.251	0.00628		508.243	0.00509		508.243	0.00929
66278	0.00366		60127.8	0.00572		64278	0.000853433		66278	0.00938		66278	0.00214		66278	0.00749		66278	0.01235	508.25	0.0048		508.247	0.0138		508.247	0.00724		508.25	0.0102		508.257	0.00584		508.25	0.00634		508.25	0.00803
66279	0.00418		60127.9	0.00566		64279	0.000898256		66279	0.0092		66279	0.00197		66279	0.0065		66279	0.01306	508.256	0.00376		508.253	0.00935		508.253	0.00765		508.256	0.00816		508.264	0.00526		508.256	0.00716		508.256	0.00996
66280	0.00469		60128	0.00562		64280	0.00094579		66280	0.00873		66280	0.00187		66280	0.00555		66280	0.0132	508.263	0.00537		508.26	0.01132		508.26	0.00659		508.263	0.00728		508.271	0.00404		508.263	0.00742		508.263	0.00947
66281	0.00514		60128.1	0.00558		64281	0.000990888		66281	0.00794		66281	0.00192		66281	0.00477		66281	0.01249	508.269	0.00573		508.266	0.01415		508.266	0.00436		508.269	0.00667		508.277	0.00332		508.269	0.00575		508.269	0.0106
66282	0.00549		60128.2	0.00556		64282	0.00103		66282	0.00696		66282	0.00208		66282	0.00427		66282	0.01104	508.276	0.00609		508.272	0.01175		508.273	0.00455		508.276	0.0074		508.283	0.00319		508.276	0.00683		508.276	0.01188
66283	0.00566		60128.3	0.00554		64283	0.00107		66283	0.00605		66283	0.00229		66283	0.00405		66283	0.00935	508.282	0.00412		508.279	0.00677		508.279	0.00524		508.282	0.00931		508.29	0.00312		508.282	0.00568		508.282	0.01409
66284	0.00561		60128.4	0.00553		64284	0.00111		66284	0.0054		66284	0.00243		66284	0.00408		66284	0.00789	508.289	0.00563		508.285	0.00506		508.286	0.01081		508.289	0.01226		508.296	0.00286		508.289	0.00749		508.289	0.01247
66285	0.0054		60128.5	0.00554		64285	0.00115		66285	0.00512		66285	0.00245		66285	0.0043		66285	0.00702	508.295	0.00623		508.292	0.01492		508.292	0.01025		508.295	0.01382		508.303	0.00232		508.295	0.00912		508.295	0.01152
66286	0.00522		60128.6	0.00556		64286	0.00115		66286	0.00525		66286	0.00234		66286	0.00468		66286	0.00688	508.301	0.00646		508.298	0.02332		508.299	0.01122		508.301	0.01076		508.309	0.00279		508.301	0.00957		508.301	0.01136
66287	0.00518		60128.7	0.00558		64287	0.0011		66287	0.00577		66287	0.00218		66287	0.00506		66287	0.00732	508.308	0.00496		508.305	0.02504		508.305	0.00779		508.308	0.0091		508.316	0.00334		508.308	0.00724		508.308	0.01208
66288	0.00533		60128.8	0.00562		64288	0.001		66288	0.00654		66288	0.00202		66288	0.00524		66288	0.00798	508.315	0.00514		508.311	0.01792		508.312	0.01141		508.315	0.00968		508.322	0.00336		508.315	0.00486		508.315	0.0108
66289	0.00568		60128.9	0.00567		64289	0.000867633		66289	0.00743		66289	0.00194		66289	0.00506		66289	0.00846	508.321	0.00668		508.318	0.01886		508.318	0.0128		508.321	0.00961		508.329	0.00289		508.321	0.00509		508.321	0.01129
66290	0.00622		60129	0.00573		64290	0.000738186		66290	0.00838		66290	0.00196		66290	0.00454		66290	0.00854	508.327	0.0075		508.324	0.02469		508.325	0.00951		508.327	0.00773		508.335	0.0022		508.327	0.00549		508.327	0.01256
66291	0.00686		60129.1	0.0058		64291	0.000647806		66291	0.00929		66291	0.00209		66291	0.00389		66291	0.00826	508.334	0.00775		508.331	0.02375		508.331	0.00719		508.334	0.0087		508.342	0.00213		508.334	0.00685		508.334	0.01332
66292	0.00734		60129.2	0.00587		64292	0.000608864		66292	0.00997		66292	0.00233		66292	0.00331		66292	0.00779	508.34	0.00666		508.337	0.02512		508.337	0.00937		508.34	0.01081		508.348	0.00254		508.34	0.0091		508.34	0.01323
66293	0.00743		60129.3	0.00594		64293	0.000613123		66293	0.01025		66293	0.00261		66293	0.00292		66293	0.00739	508.347	0.00538		508.344	0.02281		508.344	0.00886		508.347	0.01358		508.355	0.00284		508.347	0.00878		508.347	0.014
66294	0.00703		60129.4	0.00602		64294	0.000647186		66294	0.01001		66294	0.00287		66294	0.00276		66294	0.0072	508.353	0.00486		508.35	0.02204		508.351	0.00742		508.353	0.01581		508.361	0.00275		508.353	0.00801		508.353	0.01855
66295	0.0063		60129.5	0.0061		64295	0.00069734		66295	0.00929		66295	0.00304		66295	0.00284		66295	0.0073	508.36	0.00397		508.357	0.01509		508.357	0.00673		508.36	0.01652		508.368	0.00255		508.36	0.00737		508.36	0.0188
66296	0.0055		60129.6	0.00618		64296	0.000737882		66296	0.00823		66296	0.00306		66296	0.00317		66296	0.00766	508.366	0.0038		508.363	0.01355		508.363	0.00547		508.366	0.02003		508.374	0.00237		508.366	0.00702		508.366	0.02024
66297	0.00485		60129.7	0.00626		64297	0.000736921		66297	0.00701		66297	0.00295		66297	0.0037		66297	0.00822	508.373	0.0045		508.37	0.01552		508.37	0.0071		508.373	0.01652		508.381	0.00206		508.373	0.00724		508.373	0.0186
66298	0.00439		60129.8	0.00634		64298	0.000687753		66298	0.00581		66298	0.00277		66298	0.00435		66298	0.00888	508.379	0.00414		508.376	0.01166		508.376	0.00441		508.379	0.01834		508.387	0.00203		508.379	0.00731		508.379	0.01529
66299	0.00411		60129.9	0.00641		64299	0.000618589		66299	0.0048		66299	0.00259		66299	0.00498		66299	0.00957	508.386	0.00353		508.383	0.01072		508.383	0.00315		508.386	0.01529		508.394	0.00196		508.386	0.00842		508.386	0.01262
66300	0.00393		60130	0.00648		64300	0.000567095		66300	0.00406		66300	0.00246		66300	0.00541		66300	0.01019	508.392	0.00344		508.389	0.01578		508.389	0.00283		508.392	0.01412		508.4	0.00202		508.392	0.00567		508.392	0.01411
66301	0.00376		60130.1	0.00654		64301	0.000559983		66301	0.00361		66301	0.0024		66301	0.00556		66301	0.01067	508.399	0.00455		508.396	0.01646		508.396	0.00311		508.399	0.00922		508.406	0.0018		508.399	0.00349		508.399	0.01303
66302	0.00359		60130.2	0.0066		64302	0.00061396		66302	0.00346		66302	0.00237		66302	0.00551		66302	0.01101	508.405	0.00405		508.402	0.01475		508.402	0.00529		508.405	0.00777		508.413	0.00176		508.405	0.00179		508.405	0.00999
66303	0.00346		60130.3	0.00664		64303	0.000735955		66303	0.00359		66303	0.00231		66303	0.00537		66303	0.01128	508.412	0.00352		508.409	0.0144		508.409	0.00719		508.412	0.00656		508.42	0.00177		508.412	0.00235		508.412	0.00839
66304	0.00339		60130.4	0.00667		64304	0.000913386		66304	0.00387		66304	0.00218		66304	0.00523		66304	0.01149	508.418	0.00295		508.415	0.01312		508.415	0.00686		508.418	0.00591		508.426	0.00186		508.418	0.00316		508.418	0.00915
66305	0.00338		60130.5	0.0067		64305	0.00111		66305	0.00415		66305	0.00202		66305	0.00512		66305	0.01151	508.425	0.00294		508.421	0.01106		508.422	0.00464		508.425	0.00515		508.432	0.00194		508.425	0.00302		508.425	0.00861
66306	0.0034		60130.6	0.00671		64306	0.00128		66306	0.00427		66306	0.00189		66306	0.00504		66306	0.01107	508.431	0.00211		508.428	0.00763		508.428	0.00552		508.431	0.00489		508.439	0.00152		508.431	0.00409		508.431	0.00897
66307	0.00342		60130.7	0.00672		64307	0.00138		66307	0.00417		66307	0.00186		66307	0.00497		66307	0.01004	508.438	0.00143		508.435	0.00652		508.435	0.0058		508.438	0.00346		508.445	0.00138		508.438	0.00463		508.438	0.00618
66308	0.00347		60130.8	0.00672		64308	0.00141		66308	0.00396		66308	0.00196		66308	0.00495		66308	0.00868	508.444	0.00182		508.441	0.00652		508.441	0.00645		508.444	0.00325		508.452	0.00153		508.444	0.00595		508.444	0.00516
66309	0.00356		60130.9	0.00672		64309	0.00138		66309	0.00376		66309	0.00217		66309	0.00499		66309	0.00735	508.451	0.00289		508.447	0.00892		508.448	0.00543		508.451	0.00357		508.458	0.00187		508.451	0.00492		508.451	0.00453
66310	0.00369		60131	0.00671		64310	0.00132		66310	0.00365		66310	0.00238		66310	0.00506		66310	0.00633	508.457	0.00324		508.454	0.01003		508.454	0.00631		508.457	0.00438		508.465	0.00175		508.457	0.00345		508.457	0.00564
66311	0.00386		60131.1	0.0067		64311	0.00125		66311	0.00367		66311	0.00251		66311	0.00516		66311	0.00575	508.464	0.00295		508.46	0.00909		508.461	0.00682		508.464	0.00425		508.471	0.00144		508.464	0.00233		508.464	0.00582
66312	0.00412		60131.2	0.0067		64312	0.00118		66312	0.00382		66312	0.00251		66312	0.00526		66312	0.00562	508.47	0.00203		508.467	0.00969		508.467	0.00547		508.47	0.00355		508.478	0.00087251		508.47	0.00247		508.47	0.00489
66313	0.00449		60131.3	0.0067		64313	0.00115		66313	0.00402		66313	0.00244		66313	0.00536		66313	0.0058	508.476	0.00143		508.473	0.00755		508.474	0.00274		508.476	0.00269		508.484	0.00116		508.476	0.00194		508.476	0.00433
66314	0.00499		60131.4	0.00671		64314	0.00116		66314	0.00422		66314	0.00236		66314	0.00551		66314	0.0061	508.483	0.00115		508.48	0.0066		508.48	0.0019		508.483	0.0031		508.491	0.00136		508.483	0.00164		508.483	0.00473
66315	0.0055		60131.5	0.00674		64315	0.00119		66315	0.0044		66315	0.00232		66315	0.00583		66315	0.00632	508.489	0.00115		508.486	0.00549		508.486	0.0019		508.489	0.00308		508.497	0.00136		508.489	0.00138		508.489	0.00494
66316	0.00584		60131.6	0.00678		64316	0.00124		66316	0.00458		66316	0.00231		66316	0.00638		66316	0.00636	508.496	0.00153		508.493	0.00549		508.493	0.00218		508.496	0.00342		508.504	0.00102		508.496	0.00161		508.496	0.00426
66317	0.00585		60131.7	0.00683		64317	0.00131		66317	0.00481		66317	0.00233		66317	0.00711		66317	0.00626	508.502	0.00162		508.499	0.00386		508.5	0.00176		508.502	0.00301		508.51	0.000798254		508.502	0.00216		508.502	0.00352
66318	0.00555		60131.8	0.00689		64318	0.00143		66318	0.00509		66318	0.00238		66318	0.00782		66318	0.00626	508.509	0.00173		508.506	0.00403		508.506	0.00153		508.509	0.00204		508.517	0.000995032		508.509	0.00208		508.509	0.00309
66319	0.00509		60131.9	0.00697		64319	0.00158		66319	0.00545		66319	0.00247		66319	0.00819		66319	0.00657	508.515	0.00128		508.512	0.00214		508.512	0.00116		508.515	0.00305		508.523	0.00151		508.515	0.00256		508.515	0.00352
66320	0.00462		60132	0.00705		64320	0.00172		66320	0.00578		66320	0.00256		66320	0.008		66320	0.00724	508.522	0.00122		508.519	0.0024		508.519	0.0019		508.522	0.00366		508.53	0.00147		508.522	0.00277		508.522	0.00392
66321	0.00422		60132.1	0.00715		64321	0.00181		66321	0.006		66321	0.00261		66321	0.0073		66321	0.00825	508.528	0.00125		508.525	0.00394		508.525	0.00311		508.528	0.00316		508.536	0.00101		508.528	0.00271		508.528	0.00376
66322	0.00395		60132.2	0.00725		64322	0.00181		66322	0.00607		66322	0.00255		66322	0.0064		66322	0.00949	508.535	0.00193		508.532	0.00386		508.532	0.00315		508.535	0.00305		508.543	0.000969043		508.535	0.00239		508.535	0.00325
66323	0.0039		60132.3	0.00736		64323	0.00175		66323	0.00597		66323	0.00237		66323	0.00563		66323	0.01077	508.541	0.00216		508.538	0.00377		508.538	0.00227		508.541	0.00245		508.549	0.00136		508.541	0.00283		508.541	0.00268
66324	0.00414		60132.4	0.00747		64324	0.00167		66324	0.00578		66324	0.00218		66324	0.00518		66324	0.01205	508.548	0.00177		508.545	0.00352		508.545	0.00334		508.548	0.00247		508.555	0.00164		508.548	0.00254		508.548	0.00252
66325	0.00473		60132.5	0.00759		64325	0.00156		66325	0.00562		66325	0.00205		66325	0.00501		66325	0.01335	508.554	0.00175		508.551	0.00386		508.551	0.00348		508.554	0.0011		508.562	0.00151		508.554	0.00185		508.554	0.00318
66326	0.00562		60132.6	0.00771		64326	0.00143		66326	0.00556		66326	0.00199		66326	0.00495		66326	0.01468	508.561	0.00177		508.558	0.00523		508.558	0.00325		508.561	0.00124		508.568	0.00106		508.561	0.00164		508.561	0.0037
66327	0.00661		60132.7	0.00782		64327	0.00128		66327	0.00562		66327	0.00199		66327	0.00488		66327	0.01605	508.567	0.00115		508.564	0.00737		508.564	0.00218		508.567	0.00197		508.575	0.000920776		508.567	0.00213		508.567	0.00225
66328	0.00735		60132.8	0.00793		64328	0.00113		66328	0.00582		66328	0.00202		66328	0.00476		66328	0.01737	508.574	0.00105		508.57	0.00686		508.571	0.00186		508.574	0.0019		508.582	0.00127		508.574	0.0023		508.574	0.000991952
66329	0.00755		60132.9	0.00804		64329	0.000957219		66329	0.00618		66329	0.00208		66329	0.00457		66329	0.01865	508.58	0.00122		508.577	0.00506		508.577	0.00227		508.58	0.00251		508.588	0.00127		508.58	0.00156		508.58	0.0014
66330	0.00717		60133	0.00815		64330	0.000791048		66330	0.00675		66330	0.0022		66330	0.00438		66330	0.02008	508.587	0.00156		508.584	0.00352		508.584	0.00343		508.587	0.00234		508.594	0.00128		508.587	0.000900741		508.587	0.00212
66331	0.00641		60133.1	0.00826		64331	0.000659265		66331	0.00748		66331	0.00242		66331	0.00419		66331	0.02168	508.593	0.00206		508.59	0.00429		508.59	0.00431		508.593	0.00277		508.601	0.00133		508.593	0.000849995		508.593	0.00282
66332	0.00557		60133.2	0.00835		64332	0.000590134		66332	0.00819		66332	0.00277		66332	0.00399		66332	0.02309	508.6	0.00238		508.596	0.00403		508.597	0.0038		508.6	0.0031		508.607	0.00103		508.6	0.00161		508.6	0.00311
66333	0.00492		60133.3	0.00845		64333	0.000596144		66333	0.00864		66333	0.00322		66333	0.00374		66333	0.0237	508.606	0.00205		508.603	0.00532		508.603	0.00278		508.606	0.00243		508.614	0.00105		508.606	0.00222		508.606	0.00248
66334	0.00464		60133.4	0.00854		64334	0.000678207		66334	0.00872		66334	0.00366		66334	0.00349		66334	0.02331	508.613	0.00161		508.609	0.00574		508.61	0.00339		508.613	0.00171		508.62	0.000998745		508.613	0.00185		508.613	0.00192
66335	0.00481		60133.5	0.00862		64335	0.000835437		66335	0.00863		66335	0.00401		66335	0.00332		66335	0.02231	508.619	0.00169		508.616	0.00437		508.616	0.00436		508.619	0.00217		508.627	0.00113		508.619	0.00157		508.619	0.00284
66336	0.00534		60133.6	0.00869		64336	0.00105		66336	0.00858		66336	0.00421		66336	0.00331		66336	0.02109	508.625	0.00248		508.622	0.00274		508.623	0.00455		508.625	0.00212		508.633	0.00124		508.625	0.00148		508.625	0.0039
66337	0.00598		60133.7	0.00876		64337	0.00129		66337	0.00874		66337	0.00427		66337	0.00344		66337	0.01969	508.632	0.00276		508.629	0.00146		508.629	0.00357		508.632	0.00216		508.64	0.00115		508.632	0.00188		508.632	0.00573
66338	0.00653		60133.8	0.00882		64338	0.00148		66338	0.00917		66338	0.00424		66338	0.00372		66338	0.01816	508.639	0.00233		508.635	0.00283		508.636	0.0038		508.639	0.00266		508.646	0.00108		508.639	0.00223		508.639	0.00404
66339	0.00685		60133.9	0.00887		64339	0.0016		66339	0.00985		66339	0.00419		66339	0.00411		66339	0.0167	508.645	0.00257		508.642	0.0048		508.642	0.00274		508.645	0.0023		508.653	0.000909638		508.645	0.00175		508.645	0.00397
66340	0.00685		60134	0.00891		64340	0.00163		66340	0.01062		66340	0.00411		66340	0.0045		66340	0.01546	508.651	0.00242		508.648	0.0066		508.649	0.00153		508.651	0.00156		508.659	0.00084652		508.651	0.00188		508.651	0.00537
66341	0.0066		60134.1	0.00894		64341	0.00152		66341	0.01127		66341	0.00401		66341	0.00474		66341	0.01459	508.658	0.00287		508.655	0.00566		508.655	0.00167		508.658	0.00152		508.666	0.00101		508.658	0.00184		508.658	0.00595
66342	0.00627		60134.2	0.00896		64342	0.00131		66342	0.0116		66342	0.0039		66342	0.00474		66342	0.01416	508.664	0.00329		508.661	0.00352		508.661	0.00195		508.664	0.0026		508.672	0.00129		508.664	0.00219		508.664	0.00444
66343	0.00602		60134.3	0.00896		64343	0.00107		66343	0.01147		66343	0.00379		66343	0.00447		66343	0.01381	508.671	0.00224		508.668	0.00206		508.668	0.00255		508.671	0.0039		508.679	0.00135		508.671	0.00218		508.671	0.00322
66344	0.00592		60134.4	0.00896		64344	0.000855461		66344	0.01098		66344	0.00366		66344	0.00403		66344	0.01309	508.677	0.00197		508.674	0.00429		508.675	0.00329		508.677	0.00364		508.685	0.00109		508.677	0.00197		508.677	0.00187
66345	0.00603		60134.5	0.00895		64345	0.000714092		66345	0.01042		66345	0.00351		66345	0.00361		66345	0.01199	508.684	0.00211		508.681	0.0054		508.681	0.00334		508.684	0.00225		508.692	0.000972755		508.684	0.000735816		508.684	0.00311
66346	0.00623		60134.6	0.00894		64346	0.000640866		66346	0.00993		66346	0.00333		66346	0.00333		66346	0.01082	508.69	0.00196		508.687	0.00566		508.687	0.00376		508.69	0.00219		508.698	0.00122		508.69	0.00132		508.69	0.00437
66347	0.00638		60134.7	0.00892		64347	0.000625311		66347	0.00952		66347	0.00318		66347	0.0032		66347	0.01008	508.697	0.00128		508.694	0.00437		508.694	0.00301		508.697	0.00208		508.705	0.00209		508.697	0.00233		508.697	0.00444
66348	0.00651		60134.8	0.00891		64348	0.00065746		66348	0.00925		66348	0.00312		66348	0.00324		66348	0.01022	508.703	0.00124		508.7	0.0024		508.7	0.00237		508.703	0.00229		508.711	0.00215		508.703	0.00269		508.703	0.00487
66349	0.00668		60134.9	0.0089		64349	0.00072884		66349	0.00911		66349	0.00312		66349	0.0034		66349	0.01145	508.71	0.00191		508.707	0.00206		508.707	0.00283		508.71	0.00334		508.718	0.00142		508.71	0.0031		508.71	0.00424
66350	0.00684		60135	0.0089		64350	0.000832206		66350	0.00893		66350	0.00318		66350	0.00362		66350	0.01357	508.716	0.00235		508.713	0.00309		508.713	0.00301		508.716	0.00591		508.724	0.00115		508.716	0.00374		508.716	0.00401
66351	0.00688		60135.1	0.0089		64351	0.000950237		66351	0.00855		66351	0.00326		66351	0.00387		66351	0.01619	508.723	0.0027		508.72	0.00429		508.72	0.00399		508.723	0.00634		508.731	0.00119		508.723	0.00372		508.723	0.00345
66352	0.00674		60135.2	0.00892		64352	0.00106		66352	0.00804		66352	0.00332		66352	0.00415		66352	0.01897	508.729	0.00262		508.726	0.006		508.726	0.00506		508.729	0.0047		508.737	0.00145		508.729	0.00302		508.729	0.00395
66353	0.00645		60135.3	0.00896		64353	0.00119		66353	0.00756		66353	0.00331		66353	0.00449		66353	0.02165	508.736	0.00178		508.733	0.00823		508.733	0.00515		508.736	0.00258		508.743	0.0011		508.736	0.0024		508.736	0.0039
66354	0.00607		60135.4	0.00901		64354	0.00135		66354	0.00722		66354	0.00321		66354	0.00486		66354	0.02391	508.742	0.00179		508.739	0.00883		508.739	0.00325		508.742	0.00321		508.75	0.000920776		508.742	0.00244		508.742	0.00487
66355	0.00575		60135.5	0.00907		64355	0.00157		66355	0.00699		66355	0.00304		66355	0.00519		66355	0.02543	508.749	0.00156		508.745	0.00952		508.746	0.00315		508.749	0.00379		508.756	0.00104		508.749	0.00251		508.749	0.00568
66356	0.0056		60135.6	0.00914		64356	0.00182		66356	0.00681		66356	0.00285		66356	0.00542		66356	0.02593	508.755	0.00201		508.752	0.00772		508.752	0.0039		508.755	0.0042		508.763	0.00107		508.755	0.00337		508.755	0.006
66357	0.00565		60135.7	0.00923		64357	0.00201		66357	0.00663		66357	0.00268		66357	0.00551		66357	0.02509	508.762	0.00171		508.759	0.00643		508.759	0.00441		508.762	0.00307		508.769	0.00142		508.762	0.00336		508.762	0.00534
66358	0.00579		60135.8	0.00932		64358	0.00206		66358	0.00646		66358	0.00253		66358	0.00545		66358	0.02279	508.768	0.00174		508.765	0.00463		508.765	0.00427		508.768	0.00232		508.776	0.00156		508.768	0.00273		508.768	0.00431
66359	0.00591		60135.9	0.00942		64359	0.00193		66359	0.00639		66359	0.00239		66359	0.00531		66359	0.01969	508.775	0.00161		508.772	0.00574		508.772	0.0045		508.775	0.00121		508.782	0.00155		508.775	0.00358		508.775	0.00437
66360	0.00595		60136	0.00953		64360	0.00165		66360	0.00641		66360	0.00229		66360	0.0052		66360	0.01683	508.781	0.00102		508.778	0.00763		508.778	0.00371		508.781	0.00143		508.789	0.00138		508.781	0.0032		508.781	0.00498
66361	0.00588		60136.1	0.00964		64361	0.00135		66361	0.00638		66361	0.00223		66361	0.0052		66361	0.01494	508.788	0.00183		508.784	0.01106		508.785	0.00362		508.788	0.00152		508.795	0.00121		508.788	0.00217		508.788	0.00478
66362	0.00566		60136.2	0.00974		64362	0.00114		66362	0.00616		66362	0.00221		66362	0.00527		66362	0.01422	508.794	0.00215		508.791	0.01243		508.791	0.00278		508.794	0.0023		508.802	0.00124		508.794	0.00129		508.794	0.00469
66363	0.00527		60136.3	0.00985		64363	0.00104		66363	0.0057		66363	0.00224		66363	0.00537		66363	0.01442	508.8	0.002		508.797	0.01346		508.798	0.0032		508.8	0.00243		508.808	0.00124		508.8	0.00151		508.8	0.00399
66364	0.00475		60136.4	0.00995		64364	0.00103		66364	0.00511		66364	0.00231		66364	0.0055		66364	0.01512	508.807	0.00193		508.804	0.01063		508.804	0.00482		508.807	0.00268		508.815	0.00141		508.807	0.00202		508.807	0.00388
66365	0.0042		60136.5	0.01005		64365	0.00104		66365	0.00457		66365	0.00241		66365	0.00572		66365	0.0158	508.813	0.00206		508.81	0.01089		508.811	0.0071		508.813	0.00186		508.821	0.0014		508.813	0.00197		508.813	0.00494
66366	0.00379		60136.6	0.01015		64366	0.00104		66366	0.00421		66366	0.00248		66366	0.00606		66366	0.01603	508.82	0.00301		508.817	0.01278		508.817	0.00691		508.82	0.00277		508.828	0.00107		508.82	0.00161		508.82	0.00442
66367	0.00363		60136.7	0.01023		64367	0.00105		66367	0.00408		66367	0.00249		66367	0.0065		66367	0.01552	508.827	0.00261		508.823	0.0114		508.824	0.00677		508.827	0.00295		508.834	0.0013		508.827	0.00192		508.827	0.00358
66368	0.0038		60136.8	0.01031		64368	0.00106		66368	0.00415		66368	0.00244		66368	0.00695		66368	0.01426	508.833	0.00335		508.83	0.00574		508.83	0.00974		508.833	0.00453		508.841	0.00195		508.833	0.00209		508.833	0.00212
66369	0.00428		60136.9	0.01037		64369	0.00111		66369	0.00432		66369	0.00238		66369	0.00728		66369	0.01247	508.839	0.00342		508.836	0.0084		508.837	0.00779		508.839	0.00342		508.847	0.00196		508.839	0.00174		508.839	0.00291
66370	0.005		60137	0.01042		64370	0.00118		66370	0.00451		66370	0.00237		66370	0.00738		66370	0.01049	508.846	0.00272		508.843	0.01286		508.843	0.00608		508.846	0.00368		508.854	0.00111		508.846	0.00159		508.846	0.00347
66371	0.00582		60137.1	0.01045		64371	0.00125		66371	0.00473		66371	0.00242		66371	0.00722		66371	0.00875	508.852	0.00252		508.849	0.01526		508.849	0.00352		508.852	0.00323		508.86	0.000827956		508.852	0.00162		508.852	0.00239
66372	0.00659		60137.2	0.01046		64372	0.00133		66372	0.00502		66372	0.00251		66372	0.0068		66372	0.00747	508.859	0.00184		508.856	0.01749		508.856	0.00399		508.859	0.0029		508.867	0.000980181		508.859	0.00219		508.859	0.00401
66373	0.00715		60137.3	0.01045		64373	0.00142		66373	0.0054		66373	0.00261		66373	0.00619		66373	0.00666	508.865	0.00265		508.862	0.0138		508.862	0.00329		508.865	0.00212		508.873	0.00116		508.865	0.00258		508.865	0.00548
66374	0.00748		60137.4	0.01041		64374	0.00151		66374	0.00589		66374	0.00268		66374	0.00561		66374	0.00632	508.872	0.00253		508.869	0.00823		508.869	0.00352		508.872	0.00292		508.88	0.00115		508.872	0.0026		508.872	0.00708
66375	0.00766		60137.5	0.01035		64375	0.00163		66375	0.00649		66375	0.00269		66375	0.00525		66375	0.00642	508.878	0.00243		508.875	0.00737		508.875	0.0039		508.878	0.00323		508.886	0.00136		508.878	0.00232		508.878	0.00577
66376	0.00774		60137.6	0.01026		64376	0.00178		66376	0.00722		66376	0.00263		66376	0.00518		66376	0.00685	508.885	0.0018		508.882	0.0054		508.882	0.00246		508.885	0.00463		508.893	0.00168		508.885	0.00273		508.885	0.00444
66377	0.00777		60137.7	0.01015		64377	0.00191		66377	0.00804		66377	0.0025		66377	0.00529		66377	0.00734	508.891	0.000946497		508.888	0.00737		508.888	0.00334		508.891	0.00472		508.899	0.00134		508.891	0.00364		508.891	0.00494
66378	0.00782		60137.8	0.01002		64378	0.00198		66378	0.00896		66378	0.00235		66378	0.00545		66378	0.00768	508.898	0.00148		508.895	0.00832		508.895	0.0039		508.898	0.00517		508.906	0.00116		508.898	0.00353		508.898	0.00552
66379	0.00788		60137.9	0.00986		64379	0.00196		66379	0.00975		66379	0.00224		66379	0.00555		66379	0.00776	508.904	0.00152		508.901	0.00875		508.901	0.00404		508.904	0.00429		508.912	0.00111		508.904	0.00381		508.904	0.00543
66380	0.0078		60138	0.00969		64380	0.00188		66380	0.01		66380	0.00219		66380	0.00547		66380	0.00759	508.911	0.00141		508.908	0.0078		508.908	0.00306		508.911	0.00435		508.918	0.00153		508.911	0.00321		508.911	0.00449
66381	0.00751		60138.1	0.00952		64381	0.00179		66381	0.00953		66381	0.00221		66381	0.00515		66381	0.0074	508.917	0.00125		508.914	0.00472		508.914	0.00292		508.917	0.00346		508.925	0.00152		508.917	0.00217		508.917	0.00478
66382	0.00704		60138.2	0.00936		64382	0.00173		66382	0.00862		66382	0.00227		66382	0.00468		66382	0.00748	508.924	0.00102		508.921	0.00463		508.921	0.00274		508.924	0.00329		508.932	0.00103		508.924	0.00178		508.924	0.00462
66383	0.00641		60138.3	0.0092		64383	0.0017		66383	0.00769		66383	0.00234		66383	0.00416		66383	0.00786	508.93	0.00136		508.927	0.00506		508.927	0.00292		508.93	0.00282		508.938	0.00107		508.93	0.00193		508.93	0.00595
66384	0.0057		60138.4	0.00908		64384	0.00167		66384	0.00707		66384	0.00235		66384	0.00373		66384	0.0084	508.937	0.00142		508.933	0.00634		508.934	0.00612		508.937	0.00169		508.944	0.00104		508.937	0.00277		508.937	0.006
66385	0.00509		60138.5	0.00898		64385	0.00161		66385	0.00687		66385	0.0023		66385	0.00354		66385	0.00905	508.943	0.00165		508.94	0.00712		508.94	0.00626		508.943	0.00156		508.951	0.00152		508.943	0.00221		508.943	0.00694
66386	0.00476		60138.6	0.00892		64386	0.00154		66386	0.00696		66386	0.00224		66386	0.00367		66386	0.00983	508.95	0.00175		508.947	0.01046		508.947	0.00668		508.95	0.00225		508.957	0.00174		508.95	0.0018		508.95	0.00593
66387	0.0048		60138.7	0.0089		64387	0.00149		66387	0.00711		66387	0.00223		66387	0.0041		66387	0.01072	508.956	0.00292		508.953	0.01209		508.953	0.00519		508.956	0.0024		508.964	0.00169		508.956	0.00185		508.956	0.00582
66388	0.00525		60138.8	0.00891		64388	0.00147		66388	0.00722		66388	0.00227		66388	0.00471		66388	0.01157	508.963	0.00321		508.959	0.00995		508.96	0.00515		508.963	0.00318		508.97	0.00102		508.963	0.0028		508.963	0.00636
66389	0.00611		60138.9	0.00897		64389	0.00148		66389	0.00726		66389	0.00228		66389	0.00533		66389	0.01204	508.969	0.0064		508.966	0.00695		508.966	0.00274		508.969	0.00567		508.977	0.00131		508.969	0.00226		508.969	0.00818
66390	0.00722		60139	0.00907		64390	0.00151		66390	0.00728		66390	0.00221		66390	0.00576		66390	0.0119	508.976	0.00771		508.972	0.00549		508.973	0.00278		508.976	0.006		508.983	0.00107		508.976	0.00152		508.976	0.0135
66391	0.00835		60139.1	0.0092		64391	0.0015		66391	0.00732		66391	0.00207		66391	0.0059		66391	0.01121	508.982	0.00845		508.979	0.00386		508.979	0.00237		508.982	0.00613		508.99	0.00111		508.982	0.00148		508.982	0.01643
66392	0.00926		60139.2	0.00935		64392	0.00145		66392	0.00736		66392	0.00191		66392	0.00573		66392	0.01027	508.988	0.00623		508.985	0.00712		508.986	0.00162		508.988	0.00331		508.996	0.0012		508.988	0.00185		508.988	0.02239
66393	0.00976		60139.3	0.00953		64393	0.00133		66393	0.00735		66393	0.00178		66393	0.00535		66393	0.00937	508.995	0.00651		508.992	0.006		508.992	0.00060294		508.995	0.00385		509.003	0.00118		508.995	0.00189		508.995	0.02473
66394	0.00983		60139.4	0.00973		64394	0.00118		66394	0.00734		66394	0.00173		66394	0.00491		66394	0.00872	509.002	0.0078		508.998	0.00514		508.999	0.00167		509.002	0.00448		509.009	0.00108		509.002	0.00258		509.002	0.02254
66395	0.00967		60139.5	0.00994		64395	0.00101		66395	0.00748		66395	0.00176		66395	0.00453		66395	0.00843	509.008	0.00608		509.005	0.00206		509.005	0.00455		509.008	0.00321		509.016	0.000987607		509.008	0.00298		509.008	0.0165
66396	0.00943		60139.6	0.01016		64396	0.000861988		66396	0.00783		66396	0.00186		66396	0.00426		66396	0.00847	509.014	0.00365		509.011	0.00454		509.012	0.00478		509.014	0.00336		509.022	0.00105		509.014	0.00285		509.014	0.00884
66397	0.00916		60139.7	0.01039		64397	0.000774473		66397	0.0083		66397	0.00201		66397	0.00407		66397	0.00864	509.021	0.00366		509.018	0.00446		509.018	0.00399		509.021	0.00468		509.029	0.000798254		509.021	0.00219		509.021	0.00593
66398	0.00889		60139.8	0.01062		64398	0.000763225		66398	0.00875		66398	0.00214		66398	0.00399		66398	0.00877	509.027	0.00483		509.024	0.00386		509.024	0.00223		509.027	0.00422		509.035	0.00082053		509.027	0.00193		509.027	0.00568
66399	0.00877		60139.9	0.01086		64399	0.000818865		66399	0.00906		66399	0.00219		66399	0.00406		66399	0.00888	509.034	0.00524		509.031	0.00523		509.031	0.00181		509.034	0.0034		509.042	0.000768551		509.034	0.00185		509.034	0.00884
66400	0.00884		60140	0.01109		64400	0.000916424		66400	0.00905		66400	0.00213		66400	0.0043		66400	0.00908	509.04	0.00494		509.037	0.00523		509.038	0.00288		509.04	0.0018		509.048	0.000957904		509.04	0.00212		509.04	0.00767
66401	0.00907		60140.1	0.01132		64401	0.00101		66401	0.00866		66401	0.00201		66401	0.00471		66401	0.00944	509.047	0.00462		509.044	0.00369		509.044	0.00283		509.047	0.0013		509.055	0.000935628		509.047	0.00218		509.047	0.00674
66402	0.00936		60140.2	0.01154		64402	0.00107		66402	0.00802		66402	0.00188		66402	0.00529		66402	0.00989	509.053	0.00321		509.05	0.00292		509.05	0.00162		509.053	0.00119		509.061	0.00115		509.053	0.00266		509.053	0.00505
66403	0.00951		60140.3	0.01176		64403	0.00106		66403	0.00734		66403	0.00181		66403	0.00591		66403	0.01021	509.06	0.00315		509.057	0.00609		509.057	0.00135		509.06	0.00225		509.068	0.00113		509.06	0.00283		509.06	0.00372
66404	0.00934		60140.4	0.01196		64404	0.00102		66404	0.00685		66404	0.00184		66404	0.00638		66404	0.01021	509.066	0.00237		509.063	0.00977		509.063	0.0019		509.066	0.00256		509.074	0.00125		509.066	0.00236		509.066	0.00482
66405	0.00882		60140.5	0.01215		64405	0.000958537		66405	0.0067		66405	0.00196		66405	0.00652		66405	0.0098	509.073	0.0026		509.07	0.01072		509.07	0.00204		509.073	0.00119		509.081	0.00133		509.073	0.00206		509.073	0.00541
66406	0.00807		60140.6	0.01232		64406	0.000898933		66406	0.00706		66406	0.00214		66406	0.00631		66406	0.00912	509.079	0.00226		509.076	0.00746		509.076	0.00255		509.079	0.001		509.087	0.00121		509.079	0.00209		509.079	0.00521
66407	0.00737		60140.7	0.01246		64407	0.00085248		66407	0.00803		66407	0.00232		66407	0.00593		66407	0.00844	509.086	0.00368		509.083	0.00412		509.083	0.00399		509.086	0.00165		509.094	0.00125		509.086	0.00233		509.086	0.00406
66408	0.00686		60140.8	0.01259		64408	0.00082077		66408	0.00951		66408	0.00245		66408	0.00559		66408	0.00795	509.092	0.00371		509.089	0.00463		509.089	0.0051		509.092	0.00193		509.1	0.00112		509.092	0.00261		509.092	0.00304
66409	0.00653		60140.9	0.01269		64409	0.000802339		66409	0.01108		66409	0.00246		66409	0.00539		66409	0.0077	509.099	0.00362		509.096	0.00617		509.096	0.00515		509.099	0.0024		509.106	0.000731423		509.099	0.00212		509.099	0.00264
66410	0.00639		60141	0.01275		64410	0.000797862		66410	0.01228		66410	0.00238		66410	0.00533		66410	0.00768	509.105	0.00312		509.102	0.0054		509.102	0.00455		509.105	0.00225		509.113	0.0007537		509.105	0.00291		509.105	0.00358
66411	0.00639		60141.1	0.01279		64411	0.00080075		66411	0.01287		66411	0.00228		66411	0.00538		66411	0.00788	509.112	0.00283		509.109	0.00875		509.109	0.00311		509.112	0.0036		509.12	0.000798254		509.112	0.00232		509.112	0.00381
66412	0.00648		60141.2	0.01279		64412	0.000799625		66412	0.01303		66412	0.00224		66412	0.00552		66412	0.0082	509.118	0.00269		509.115	0.00977		509.115	0.00292		509.118	0.00468		509.126	0.000839094		509.118	0.0017		509.118	0.00401
66413	0.00659		60141.3	0.01276		64413	0.000790237		66413	0.01301		66413	0.00229		66413	0.00575		66413	0.00853	509.125	0.00295		509.122	0.00892		509.122	0.00343		509.125	0.00504		509.132	0.000961617		509.125	0.00197		509.125	0.00401
66414	0.00659		60141.4	0.01271		64414	0.000779987		66414	0.01286		66414	0.00241		66414	0.00599		66414	0.00868	509.131	0.00339		509.128	0.00446		509.128	0.00441		509.131	0.0045		509.139	0.000883648		509.131	0.00297		509.131	0.0037
66415	0.00644		60141.5	0.01263		64415	0.000789246		66415	0.01254		66415	0.00256		66415	0.00621		66415	0.00857	509.138	0.0038		509.135	0.01681		509.135	0.00529		509.138	0.00364		509.145	0.00077969		509.138	0.0031		509.138	0.0053
66416	0.00623		60141.6	0.01255		64416	0.000840978		66416	0.01209		66416	0.00271		66416	0.00642		66416	0.00833	509.144	0.00473		509.141	0.02049		509.141	0.00478		509.144	0.0024		509.152	0.00102		509.144	0.00303		509.144	0.00863
66417	0.00609		60141.7	0.01247		64417	0.000954836		66417	0.01155		66417	0.00284		66417	0.00662		66417	0.00815	509.151	0.00551		509.147	0.02246		509.148	0.00413		509.151	0.00355		509.158	0.00134		509.151	0.00363		509.151	0.0096
66418	0.00606		60141.8	0.0124		64418	0.00115		66418	0.01095		66418	0.00296		66418	0.0068		66418	0.00815	509.157	0.00696		509.154	0.01543		509.154	0.00288		509.157	0.00368		509.165	0.00148		509.157	0.00549		509.157	0.00868
66419	0.00607		60141.9	0.01236		64419	0.00142		66419	0.01024		66419	0.00307		66419	0.00702		66419	0.00837	509.164	0.00843		509.161	0.00729		509.161	0.00645		509.164	0.0029		509.171	0.0017		509.164	0.00762		509.164	0.00665
66420	0.00604		60142	0.01235		64420	0.00167		66420	0.00932		66420	0.00315		66420	0.00726		66420	0.0087	509.17	0.01456		509.167	0.00617		509.167	0.01016		509.17	0.00476		509.178	0.00218		509.17	0.00944		509.17	0.00584
66421	0.00598		60142.1	0.01239		64421	0.00179		66421	0.00826		66421	0.00317		66421	0.00749		66421	0.00906	509.177	0.01774		509.173	0.01166		509.174	0.00904		509.177	0.00897		509.184	0.00321		509.177	0.01335		509.177	0.00595
66422	0.00598		60142.2	0.01247		64422	0.00174		66422	0.00732		66422	0.00309		66422	0.00764		66422	0.00947	509.183	0.01938		509.18	0.01612		509.18	0.00775		509.183	0.01132		509.191	0.00451		509.183	0.01494		509.183	0.00888
66423	0.00609		60142.3	0.01261		64423	0.00157		66423	0.00668		66423	0.00286		66423	0.00762		66423	0.00982	509.19	0.01633		509.186	0.01509		509.187	0.00519		509.19	0.01067		509.197	0.00501		509.19	0.01692		509.19	0.01123
66424	0.00616		60142.4	0.01279		64424	0.0014		66424	0.00635		66424	0.00252		66424	0.00733		66424	0.00988	509.196	0.01486		509.193	0.00866		509.193	0.00635		509.196	0.00719		509.204	0.00519		509.196	0.01364		509.196	0.01138
66425	0.00606		60142.5	0.01301		64425	0.00129		66425	0.00625		66425	0.00218		66425	0.00682		66425	0.00955	509.202	0.01338		509.199	0.00574		509.2	0.00617		509.202	0.00628		509.21	0.00511		509.202	0.01319		509.202	0.01118
66426	0.00581		60142.6	0.01328		64426	0.00126		66426	0.00635		66426	0.00194		66426	0.00625		66426	0.00915	509.209	0.01213		509.206	0.00574		509.206	0.00696		509.209	0.0058		509.217	0.00486		509.209	0.0135		509.209	0.00924
66427	0.00548		60142.7	0.01358		64427	0.00129		66427	0.00657		66427	0.00183		66427	0.00574		66427	0.00913	509.216	0.01186		509.212	0.01046		509.212	0.00821		509.216	0.00931		509.223	0.00419		509.216	0.01281		509.216	0.01082
66428	0.00514		60142.8	0.0139		64428	0.00134		66428	0.00681		66428	0.00184		66428	0.00531		66428	0.00974	509.222	0.01188		509.219	0.01749		509.219	0.00826		509.222	0.01122		509.23	0.0037		509.222	0.01168		509.222	0.01443
66429	0.00486		60142.9	0.01424		64429	0.00137		66429	0.00699		66429	0.00193		66429	0.00491		66429	0.01101	509.228	0.01141		509.225	0.01543		509.226	0.00742		509.228	0.00987		509.236	0.00326		509.228	0.01025		509.228	0.0142
66430	0.00473		60143	0.0146		64430	0.00136		66430	0.00712		66430	0.00204		66430	0.00452		66430	0.01279	509.235	0.00932		509.232	0.01286		509.232	0.00816		509.235	0.00962		509.243	0.00314		509.235	0.01082		509.235	0.01195
66431	0.00477		60143.1	0.01497		64431	0.00132		66431	0.00726		66431	0.00209		66431	0.0041		66431	0.01476	509.241	0.01023		509.238	0.01106		509.238	0.00821		509.241	0.0094		509.249	0.00272		509.241	0.01165		509.241	0.01123
66432	0.00497		60143.2	0.01535		64432	0.0013		66432	0.00749		66432	0.00207		66432	0.00369		66432	0.01661	509.248	0.01201		509.245	0.01458		509.245	0.00779		509.248	0.00825		509.256	0.00273		509.248	0.01338		509.248	0.01551
66433	0.00528		60143.3	0.01572		64433	0.00134		66433	0.00787		66433	0.00198		66433	0.00337		66433	0.01807	509.254	0.01399		509.251	0.01603		509.251	0.01076		509.254	0.00847		509.262	0.00284		509.254	0.0147		509.254	0.01894
66434	0.00558		60143.4	0.0161		64434	0.00143		66434	0.00834		66434	0.00186		66434	0.00318		66434	0.0189	509.261	0.01532		509.258	0.01681		509.258	0.01642		509.261	0.01022		509.269	0.00235		509.261	0.01406		509.261	0.01959
66435	0.0057		60143.5	0.01647		64435	0.00156		66435	0.00871		66435	0.00179		66435	0.00311		66435	0.01896	509.267	0.01621		509.264	0.01466		509.264	0.01646		509.267	0.01262		509.275	0.0021		509.267	0.01398		509.267	0.02099
66436	0.00559		60143.6	0.01683		64436	0.00169		66436	0.00874		66436	0.0018		66436	0.0031		66436	0.01858	509.274	0.0154		509.271	0.01372		509.271	0.01322		509.274	0.01245		509.282	0.00249		509.274	0.01445		509.274	0.02257
66437	0.00534		60143.7	0.01718		64437	0.00179		66437	0.00832		66437	0.0019		66437	0.00312		66437	0.01834	509.28	0.01403		509.277	0.015		509.277	0.00737		509.28	0.01533		509.288	0.00294		509.28	0.01553		509.28	0.02719
66438	0.00505		60143.8	0.01751		64438	0.0018		66438	0.0075		66438	0.00205		66438	0.00319		66438	0.01846	509.287	0.01379		509.284	0.01218		509.284	0.00751		509.287	0.01269		509.295	0.0032		509.287	0.0146		509.287	0.02516
66439	0.00481		60143.9	0.01783		64439	0.00171		66439	0.00656		66439	0.00221		66439	0.00332		66439	0.01865	509.293	0.01539		509.29	0.01629		509.29	0.00928		509.293	0.0191		509.301	0.00285		509.293	0.01568		509.293	0.02288
66440	0.00469		60144	0.01812		64440	0.0016		66440	0.00587		66440	0.00235		66440	0.00356		66440	0.01848	509.3	0.01495		509.297	0.01929		509.297	0.01401		509.3	0.01975		509.308	0.00285		509.3	0.01445		509.3	0.02185
66441	0.00472		60144.1	0.01839		64441	0.00154		66441	0.00571		66441	0.00244		66441	0.00391		66441	0.01746	509.306	0.01513		509.303	0.01775		509.303	0.01317		509.306	0.02014		509.314	0.00274		509.306	0.01276		509.306	0.02705
66442	0.00486		60144.2	0.01863		64442	0.00148		66442	0.00611		66442	0.00249		66442	0.00433		66442	0.01542	509.313	0.0142		509.31	0.01466		509.31	0.01002		509.313	0.01362		509.32	0.00337		509.313	0.01239		509.313	0.03199
66443	0.00513		60144.3	0.01883		64443	0.00141		66443	0.00689		66443	0.00247		66443	0.00475		66443	0.01271	509.319	0.0163		509.316	0.01938		509.316	0.00937		509.319	0.01613		509.327	0.00309		509.319	0.01177		509.319	0.03136
66444	0.00552		60144.4	0.01899		64444	0.00128		66444	0.00769		66444	0.00235		66444	0.00512		66444	0.01	509.326	0.0181		509.323	0.02135		509.323	0.01173		509.326	0.01577		509.333	0.00275		509.326	0.01293		509.326	0.02482
66445	0.00602		60144.5	0.0191		64445	0.00114		66445	0.00819		66445	0.00215		66445	0.00538		66445	0.00787	509.332	0.01608		509.329	0.02512		509.329	0.01178		509.332	0.01446		509.34	0.00223		509.332	0.0112		509.332	0.01966
66446	0.00655		60144.6	0.01916		64446	0.00103		66446	0.00829		66446	0.00192		66446	0.0055		66446	0.00658	509.339	0.01247		509.336	0.02744		509.336	0.00742		509.339	0.01408		509.346	0.00203		509.339	0.01007		509.339	0.02047
66447	0.00704		60144.7	0.01917		64447	0.000974599		66447	0.00821		66447	0.00176		66447	0.00548		66447	0.00612	509.345	0.009		509.342	0.02538		509.342	0.00788		509.345	0.01568		509.353	0.0018		509.345	0.01015		509.345	0.0248
66448	0.0074		60144.8	0.01913		64448	0.000999283		66448	0.0082		66448	0.00171		66448	0.00534		66448	0.0063	509.352	0.00895		509.349	0.01903		509.349	0.00626		509.352	0.01847		509.359	0.0019		509.352	0.00912		509.352	0.02403
66449	0.00754		60144.9	0.01903		64449	0.00109		66449	0.00845		66449	0.00185		66449	0.00511		66449	0.00692	509.358	0.00858		509.355	0.01123		509.355	0.00496		509.358	0.01581		509.366	0.00198		509.358	0.00886		509.358	0.02387
66450	0.00744		60145	0.0189		64450	0.00119		66450	0.00893		66450	0.00217		66450	0.00486		66450	0.00794	509.365	0.00709		509.361	0.01072		509.362	0.00478		509.365	0.01423		509.372	0.00215		509.365	0.00898		509.365	0.01849
66451	0.00717		60145.1	0.01875		64451	0.00125		66451	0.00941		66451	0.00269		66451	0.00472		66451	0.00942	509.371	0.00504		509.368	0.01295		509.368	0.00501		509.371	0.01119		509.379	0.00217		509.371	0.00789		509.371	0.01842
66452	0.00681		60145.2	0.01858		64452	0.00124		66452	0.00963		66452	0.00335		66452	0.0048		66452	0.01136	509.378	0.00634		509.375	0.01569		509.375	0.007		509.378	0.01314		509.385	0.00235		509.378	0.0075		509.378	0.01366
66453	0.00639		60145.3	0.01842		64453	0.00117		66453	0.00942		66453	0.00401		66453	0.00516		66453	0.01338	509.384	0.0077		509.381	0.012		509.381	0.00858		509.384	0.01091		509.392	0.00213		509.384	0.00647		509.384	0.01655
66454	0.00594		60145.4	0.01829		64454	0.00106		66454	0.00897		66454	0.00451		66454	0.00576		66454	0.01489	509.391	0.00909		509.387	0.01312		509.388	0.00788		509.391	0.01078		509.398	0.00179		509.391	0.00603		509.391	0.01463
66455	0.00557		60145.5	0.01819		64455	0.000962808		66455	0.00859		66455	0.00476		66455	0.00654		66455	0.01545	509.397	0.00655		509.394	0.01132		509.394	0.00631		509.397	0.00938		509.405	0.00215		509.397	0.00653		509.397	0.01274
66456	0.00541		60145.6	0.01815		64456	0.000907454		66456	0.0085		66456	0.00478		66456	0.00736		66456	0.01497	509.404	0.00454		509.4	0.0138		509.401	0.007		509.404	0.00897		509.411	0.0019		509.404	0.00492		509.404	0.0099
66457	0.00554		60145.7	0.01818		64457	0.000923687		66457	0.00873		66457	0.00464		66457	0.00808		66457	0.01378	509.41	0.00357		509.407	0.012		509.407	0.007		509.41	0.00634		509.418	0.00137		509.41	0.00581		509.41	0.01082
66458	0.00596		60145.8	0.01827		64458	0.000994343		66458	0.00922		66458	0.00435		66458	0.00859		66458	0.01243	509.416	0.00322		509.413	0.0126		509.413	0.00519		509.416	0.00543		509.424	0.000943053		509.416	0.00495		509.416	0.01202
66459	0.00658		60145.9	0.01842		64459	0.00108		66459	0.00986		66459	0.00392		66459	0.00887		66459	0.01143	509.423	0.00343		509.42	0.00695		509.42	0.0032		509.423	0.00518		509.431	0.000917063		509.423	0.00488		509.423	0.0108
66460	0.00713		60146	0.01864		64460	0.00116		66460	0.01045		66460	0.00345		66460	0.0089		66460	0.01099	509.43	0.00397		509.426	0.00746		509.426	0.00334		509.43	0.00463		509.437	0.000954191		509.43	0.00384		509.43	0.00895
66461	0.00743		60146.1	0.01891		64461	0.00124		66461	0.01089		66461	0.00307		66461	0.00874		66461	0.0111	509.436	0.00504		509.433	0.0078		509.433	0.00181		509.436	0.0052		509.444	0.00106		509.436	0.00406		509.436	0.00821
66462	0.00753		60146.2	0.01923		64462	0.00133		66462	0.01135		66462	0.00283		66462	0.00857		66462	0.01168	509.442	0.00466		509.439	0.00815		509.44	0.00329		509.442	0.00541		509.45	0.000972755		509.442	0.00373		509.442	0.00803
66463	0.00753		60146.3	0.01958		64463	0.00142		66463	0.012		66463	0.00275		66463	0.00851		66463	0.01243	509.449	0.0038		509.446	0.00755		509.446	0.00538		509.449	0.00427		509.457	0.000805679		509.449	0.00288		509.449	0.00685
66464	0.00756		60146.4	0.01997		64464	0.00147		66464	0.01281		66464	0.00278		66464	0.00851		66464	0.01298	509.455	0.00256		509.452	0.00755		509.452	0.0045		509.455	0.00242		509.463	0.000798254		509.455	0.0027		509.455	0.00622
66465	0.00773		60146.5	0.02038		64465	0.00146		66465	0.01366		66465	0.00289		66465	0.00856		66465	0.01318	509.462	0.00235		509.459	0.01423		509.459	0.0039		509.462	0.00234		509.47	0.00114		509.462	0.00369		509.462	0.00715
66466	0.00809		60146.6	0.0208		64466	0.00141		66466	0.01423		66466	0.00305		66466	0.00859		66466	0.01315	509.468	0.00287		509.465	0.01655		509.465	0.00339		509.468	0.00282		509.476	0.00123		509.468	0.00388		509.468	0.0071
66467	0.00859		60146.7	0.02124		64467	0.00136		66467	0.01413		66467	0.00316		66467	0.00851		66467	0.01319	509.475	0.00243		509.472	0.01115		509.472	0.00292		509.475	0.0031		509.483	0.00105		509.475	0.00362		509.475	0.00683
66468	0.00911		60146.8	0.02168		64468	0.00136		66468	0.0133		66468	0.00312		66468	0.0084		66468	0.01375	509.481	0.00228		509.478	0.00309		509.478	0.00283		509.481	0.00392		509.489	0.000679444		509.481	0.00349		509.481	0.00672
66469	0.00953		60146.9	0.02213		64469	0.00137		66469	0.01207		66469	0.00292		66469	0.00837		66469	0.01521	509.488	0.00216		509.485	0.00266		509.485	0.00283		509.488	0.00444		509.496	0.000772264		509.488	0.00322		509.488	0.00573
66470	0.00973		60147	0.02258		64470	0.00135		66470	0.0109		66470	0.00259		66470	0.00843		66470	0.01745	509.494	0.00242		509.491	0.00403		509.491	0.00237		509.494	0.00435		509.502	0.000813105		509.494	0.00273		509.494	0.00444
66471	0.00968		60147.1	0.02302		64471	0.00128		66471	0.01014		66471	0.00227		66471	0.00844		66471	0.01991	509.501	0.0023		509.498	0.00489		509.498	0.00232		509.501	0.00472		509.509	0.00111		509.501	0.00242		509.501	0.00345
66472	0.00945		60147.2	0.02347		64472	0.00114		66472	0.00997		66472	0.00205		66472	0.00829		66472	0.02214	509.507	0.00159		509.504	0.00506		509.504	0.00223		509.507	0.00386		509.515	0.00096533		509.507	0.00288		509.507	0.0041
66473	0.00917		60147.3	0.02391		64473	0.000986562		66473	0.01026		66473	0.00197		66473	0.00796		66473	0.0242	509.514	0.00115		509.511	0.00634		509.511	0.00288		509.514	0.00303		509.522	0.000657167		509.514	0.00282		509.514	0.00417
66474	0.00888		60147.4	0.02434		64474	0.000858616		66474	0.01063		66474	0.00201		66474	0.00751		66474	0.02631	509.52	0.00104		509.517	0.01037		509.517	0.00218		509.52	0.00292		509.528	0.000568059		509.52	0.00245		509.52	0.00424
66475	0.00854		60147.5	0.02476		64475	0.000771927		66475	0.01078		66475	0.00209		66475	0.00707		66475	0.02847	509.527	0.00159		509.524	0.00909		509.524	0.00167		509.527	0.00329		509.534	0.000709146		509.527	0.00266		509.527	0.00471
66476	0.00817		60147.6	0.02517		64476	0.00071771		66476	0.01071		66476	0.00217		66476	0.00681		66476	0.03032	509.533	0.00203		509.53	0.00823		509.53	0.00181		509.533	0.00334		509.541	0.000790828		509.533	0.00233		509.533	0.00444
66477	0.00788		60147.7	0.02556		64477	0.000689105		66477	0.01071		66477	0.00221		66477	0.00685		66477	0.03121	509.54	0.00187		509.537	0.00343		509.537	0.00288		509.54	0.00277		509.548	0.000672018		509.54	0.00216		509.54	0.00426
66478	0.00777		60147.8	0.02592		64478	0.000676358		66478	0.0111		66478	0.00222		66478	0.00721		66478	0.03081	509.546	0.00208		509.543	0.006		509.543	0.00399		509.546	0.00364		509.554	0.000787115		509.546	0.00202		509.546	0.00338
66479	0.00794		60147.9	0.02626		64479	0.000671992		66479	0.01208		66479	0.00221		66479	0.00785		66479	0.02959	509.553	0.00205		509.55	0.00489		509.55	0.00362		509.553	0.00388		509.56	0.000861371		509.553	0.00231		509.553	0.0028
66480	0.00839		60148	0.02657		64480	0.000684326		66480	0.01355		66480	0.00223		66480	0.00864		66480	0.02824	509.559	0.00232		509.556	0.00643		509.556	0.00288		509.559	0.00305		509.567	0.000928202		509.559	0.00198		509.559	0.00289
66481	0.00905		60148.1	0.02683		64481	0.000721873		66481	0.01511		66481	0.00229		66481	0.00938		66481	0.027	509.566	0.0032		509.563	0.00592		509.563	0.00195		509.566	0.00305		509.573	0.000995032		509.566	0.0009388		509.566	0.00386
66482	0.00977		60148.2	0.02705		64482	0.000779929		66482	0.01634		66482	0.00238		66482	0.00985		66482	0.02561	509.572	0.00362		509.569	0.00574		509.569	0.0013		509.572	0.00258		509.58	0.00096533		509.572	0.000761189		509.572	0.00388
66483	0.0104		60148.3	0.02723		64483	0.000850557		66483	0.01709		66483	0.00248		66483	0.01004		66483	0.02372	509.579	0.0034		509.576	0.0054		509.576	0.00181		509.579	0.00362		509.586	0.000612613		509.579	0.00151		509.579	0.00327
66484	0.01096		60148.4	0.02735		64484	0.000935299		66484	0.01748		66484	0.00258		66484	0.01007		66484	0.02138	509.585	0.00184		509.582	0.00343		509.582	0.00278		509.585	0.00381		509.593	0.000590336		509.585	0.00217		509.585	0.00286
66485	0.01134		60148.5	0.02743		64485	0.00104		66485	0.01768		66485	0.00267		66485	0.00999		66485	0.01891	509.592	0.00228		509.589	0.00257		509.589	0.00283		509.592	0.00279		509.599	0.000698008		509.592	0.00219		509.592	0.0025
66486	0.01134		60148.6	0.02747		64486	0.00117		66486	0.01775		66486	0.00274		66486	0.00977		66486	0.01668	509.598	0.00166		509.595	0.00403		509.595	0.00315		509.598	0.00203		509.606	0.000857659		509.598	0.00209		509.598	0.00329
66487	0.0108		60148.7	0.02748		64487	0.00129		66487	0.01783		66487	0.00275		66487	0.00936		66487	0.01506	509.605	0.00141		509.601	0.00437		509.602	0.00264		509.605	0.000854701		509.612	0.000749987		509.605	0.00147		509.605	0.00252
66488	0.00969		60148.8	0.02747		64488	0.00136		66488	0.01778		66488	0.00273		66488	0.00876		66488	0.01414	509.611	0.000984869		509.608	0.00446		509.608	0.00343		509.611	0.00154		509.619	0.000690582		509.611	0.0014		509.611	0.00381
66489	0.00823		60148.9	0.02746		64489	0.00137		66489	0.01732		66489	0.00274		66489	0.00805		66489	0.01389	509.618	0.00139		509.615	0.00454		509.615	0.00339		509.618	0.00208		509.625	0.000809392		509.618	0.00219		509.618	0.00546
66490	0.00688		60149	0.02747		64490	0.00134		66490	0.01626		66490	0.00282		66490	0.00739		66490	0.01439	509.624	0.00136		509.621	0.00523		509.621	0.00422		509.624	0.00275		509.632	0.000827956		509.624	0.00478		509.624	0.00643
66491	0.00602		60149.1	0.02751		64491	0.0013		66491	0.01473		66491	0.00298		66491	0.00694		66491	0.01562	509.631	0.0013		509.627	0.00686		509.628	0.00348		509.631	0.0021		509.638	0.00111		509.631	0.00549		509.631	0.00694
66492	0.00584		60149.2	0.02758		64492	0.0013		66492	0.01305		66492	0.00319		66492	0.00685		66492	0.01737	509.637	0.00193		509.634	0.00737		509.634	0.00278		509.637	0.00247		509.645	0.00102		509.637	0.00526		509.637	0.00555
66493	0.00622		60149.3	0.0277		64493	0.00138		66493	0.01141		66493	0.00341		66493	0.00714		66493	0.01908	509.644	0.00233		509.64	0.006		509.641	0.00417		509.644	0.00269		509.651	0.000902212		509.644	0.00443		509.644	0.00764
66494	0.00685		60149.4	0.02787		64494	0.0015		66494	0.00982		66494	0.00361		66494	0.00773		66494	0.02004	509.65	0.002		509.647	0.00506		509.647	0.00348		509.65	0.00444		509.658	0.000809392		509.65	0.00461		509.65	0.0078
66495	0.00739		60149.5	0.02808		64495	0.00163		66495	0.0084		66495	0.00377		66495	0.00857		66495	0.02011	509.656	0.00235		509.653	0.00652		509.654	0.00227		509.656	0.00444		509.664	0.00066088		509.656	0.00519		509.656	0.00836
66496	0.00763		60149.6	0.02834		64496	0.00167		66496	0.00731		66496	0.00388		66496	0.00957		66496	0.01987	509.663	0.00215		509.66	0.00592		509.66	0.00237		509.663	0.00444		509.671	0.000894786		509.663	0.00378		509.663	0.0092
66497	0.00759		60149.7	0.02863		64497	0.00157		66497	0.00661		66497	0.00394		66497	0.01051		66497	0.01996	509.67	0.00246		509.666	0.006		509.666	0.00301		509.67	0.00416		509.677	0.000646028		509.67	0.00255		509.67	0.01017
66498	0.00746		60149.8	0.02896		64498	0.00137		66498	0.00634		66498	0.00392		66498	0.0111		66498	0.02061	509.676	0.0024		509.673	0.0054		509.673	0.00283		509.676	0.00288		509.684	0.000746274		509.676	0.00218		509.676	0.00836
66499	0.00749		60149.9	0.02931		64499	0.00115		66499	0.00654		66499	0.00377		66499	0.01122		66499	0.02158	509.683	0.00261		509.679	0.00617		509.68	0.00301		509.683	0.00126		509.69	0.00077969		509.683	0.00255		509.683	0.00507
66500	0.00776		60150	0.02968		64500	0.000986272		66500	0.00724		66500	0.00347		66500	0.01093		66500	0.02222	509.689	0.00189		509.686	0.00677		509.686	0.0038		509.689	0.000966183		509.697	0.000853946		509.689	0.00203		509.689	0.00618
66501	0.00805		60150.1	0.03006		64501	0.000869769		66501	0.00845		66501	0.00308		66501	0.01035		66501	0.02191	509.695	0.00228		509.692	0.00917		509.692	0.00441		509.695	0.00258		509.703	0.000813105		509.695	0.0027		509.695	0.00665
66502	0.00817		60150.2	0.03045		64502	0.000778131		66502	0.01009		66502	0.00271		66502	0.00964		66502	0.0206	509.702	0.00214		509.699	0.00763		509.699	0.00311		509.702	0.00422		509.71	0.00115		509.702	0.00233		509.702	0.00751
66503	0.00805		60150.3	0.03085		64503	0.000685208		66503	0.01199		66503	0.00246		66503	0.00893		66503	0.0187	509.709	0.00211		509.705	0.0084		509.705	0.00181		509.709	0.00509		509.716	0.00103		509.709	0.00236		509.709	0.00692
66504	0.00772		60150.4	0.03125		64504	0.000586459		66504	0.0137		66504	0.00242		66504	0.00825		66504	0.01652	509.715	0.00203		509.712	0.006		509.712	0.00269		509.715	0.00494		509.723	0.00108		509.715	0.00174		509.715	0.00827
66505	0.0073		60150.5	0.03166		64505	0.000490764		66505	0.01473		66505	0.00255		66505	0.00764		66505	0.01427	509.721	0.00235		509.718	0.00695		509.718	0.00297		509.721	0.00355		509.729	0.000987607		509.721	0.00117		509.721	0.00789
66506	0.00694		60150.6	0.03206		64506	0.000406109		66506	0.01494		66506	0.00278		66506	0.00722		66506	0.01227	509.728	0.00239		509.725	0.00712		509.725	0.00274		509.728	0.00377		509.736	0.000735136		509.728	0.0014		509.728	0.00627
66507	0.00677		60150.7	0.03247		64507	0.000338704		66507	0.01462		66507	0.00297		66507	0.00707		66507	0.01088	509.734	0.00238		509.731	0.00892		509.731	0.00125		509.734	0.00251		509.742	0.000389845		509.734	0.00174		509.734	0.0048
66508	0.00678		60150.8	0.03287		64508	0.000295283		66508	0.01412		66508	0.00303		66508	0.00708		66508	0.01016	509.741	0.00234		509.738	0.00806		509.738	0.00172		509.741	0.00386		509.749	0.00054207		509.741	0.00217		509.741	0.00476
66509	0.00683		60150.9	0.03326		64509	0.000279484		66509	0.01371		66509	0.00293		66509	0.00705		66509	0.00994	509.747	0.00153		509.744	0.00592		509.744	0.00232		509.747	0.00405		509.755	0.000868797		509.747	0.00183		509.747	0.00446
66510	0.00685		60151	0.03365		64510	0.000291658		66510	0.01355		66510	0.00274		66510	0.0069		66510	0.00999	509.754	0.00124		509.751	0.00712		509.751	0.0032		509.754	0.00392		509.762	0.00116		509.754	0.00227		509.754	0.00388
66511	0.00677		60151.1	0.03401		64511	0.000331181		66511	0.01361		66511	0.00253		66511	0.00667		66511	0.01005	509.76	0.00155		509.757	0.01003		509.757	0.00288		509.76	0.00357		509.768	0.00122		509.76	0.00198		509.76	0.00401
66512	0.00664		60151.2	0.03436		64512	0.00039408		66512	0.01367		66512	0.00233		66512	0.00648		66512	0.00998	509.767	0.0024		509.764	0.00952		509.764	0.00306		509.767	0.0031		509.774	0.00112		509.767	0.00221		509.767	0.00363
66513	0.00658		60151.3	0.03468		64513	0.000470773		66513	0.01344		66513	0.00217		66513	0.00644		66513	0.00984	509.773	0.00249		509.77	0.01012		509.77	0.00315		509.773	0.0036		509.781	0.00101		509.773	0.00222		509.773	0.0032
66514	0.0066		60151.4	0.03497		64514	0.000548619		66514	0.01275		66514	0.00208		66514	0.00653		66514	0.00956	509.78	0.00196		509.777	0.00763		509.777	0.00352		509.78	0.00238		509.788	0.00129		509.78	0.00237		509.78	0.00395
66515	0.0066		60151.5	0.03522		64515	0.000613971		66515	0.01163		66515	0.00209		66515	0.00663		66515	0.009	509.786	0.0026		509.783	0.00755		509.783	0.00297		509.786	0.0026		509.794	0.00142		509.786	0.00107		509.786	0.00471
66516	0.00653		60151.6	0.03543		64516	0.000654956		66516	0.01037		66516	0.00221		66516	0.00666		66516	0.00813	509.793	0.00246		509.79	0.00634		509.79	0.00329		509.793	0.00253		509.8	0.00106		509.793	0.000900741		509.793	0.00737
66517	0.00634		60151.7	0.03559		64517	0.000671463		66517	0.00926		66517	0.00238		66517	0.00661		66517	0.00713	509.799	0.00244		509.796	0.00712		509.796	0.00288		509.799	0.00229		509.807	0.000954191		509.799	0.00156		509.799	0.00798
66518	0.0061		60151.8	0.0357		64518	0.000680668		66518	0.00848		66518	0.00253		66518	0.00649		66518	0.00624	509.806	0.00148		509.803	0.00815		509.803	0.00301		509.806	0.00513		509.813	0.000794541		509.806	0.00173		509.806	0.00748
66519	0.00583		60151.9	0.03577		64519	0.000703385		66519	0.00806		66519	0.00264		66519	0.00623		66519	0.00567	509.812	0.0015		509.809	0.00857		509.809	0.00301		509.812	0.01024		509.82	0.000746274		509.812	0.00204		509.812	0.00951
66520	0.00558		60152	0.0358		64520	0.000743601		66520	0.008		66520	0.00272		66520	0.00578		66520	0.00554	509.819	0.00257		509.816	0.00797		509.816	0.00352		509.819	0.02232		509.826	0.000816817		509.819	0.00154		509.819	0.0135
66521	0.00536		60152.1	0.03579		64521	0.000783632		66521	0.00832		66521	0.00275		66521	0.00519		66521	0.00587	509.825	0.00411		509.822	0.00772		509.822	0.00603		509.825	0.03357		509.833	0.00114		509.825	0.00202		509.825	0.02106
66522	0.00519		60152.2	0.03576		64522	0.000800574		66522	0.00897		66522	0.00272		66522	0.00463		66522	0.00652	509.832	0.00453		509.829	0.009		509.829	0.00533		509.832	0.05009		509.839	0.00124		509.832	0.00204		509.832	0.03041
66523	0.00507		60152.3	0.03571		64523	0.000788169		66523	0.0097		66523	0.00262		66523	0.00425		66523	0.0072	509.838	0.00437		509.835	0.00772		509.835	0.00557		509.838	0.05513		509.846	0.000928202		509.838	0.00221		509.838	0.04279
66524	0.00499		60152.4	0.03566		64524	0.000756261		66524	0.01018		66524	0.00248		66524	0.00419		66524	0.00762	509.845	0.0038		509.842	0.00669		509.842	0.00385		509.845	0.0526		509.852	0.00104		509.845	0.0015		509.845	0.04538
66525	0.00495		60152.5	0.03562		64525	0.000717776		66525	0.01014		66525	0.00236		66525	0.00448		66525	0.00765	509.851	0.00377		509.848	0.0054		509.848	0.00241		509.851	0.04385		509.859	0.00105		509.851	0.00151		509.851	0.04175
66526	0.00493		60152.6	0.0356		64526	0.000689101		66526	0.0096		66526	0.00231		66526	0.00514		66526	0.0074	509.858	0.00331		509.854	0.00652		509.855	0.00237		509.858	0.03696		509.865	0.0011		509.858	0.00137		509.858	0.03488
66527	0.00497		60152.7	0.0356		64527	0.000686986		66527	0.00892		66527	0.00234		66527	0.00611		66527	0.00715	509.864	0.00278		509.861	0.00669		509.861	0.00283		509.864	0.03807		509.872	0.00109		509.864	0.00173		509.864	0.03136
66528	0.00509		60152.8	0.03563		64528	0.000713545		66528	0.00848		66528	0.00245		66528	0.00723		66528	0.00706	509.871	0.00318		509.868	0.00815		509.868	0.00404		509.871	0.03237		509.878	0.00138		509.871	0.0019		509.871	0.02401
66529	0.00525		60152.9	0.03569		64529	0.000753691		66529	0.00845		66529	0.00268		66529	0.00817		66529	0.0071	509.877	0.00275		509.874	0.00737		509.874	0.00357		509.877	0.02904		509.885	0.00108		509.877	0.00192		509.877	0.02119
66530	0.00542		60153	0.03577		64530	0.000787062		66530	0.00872		66530	0.00303		66530	0.00866		66530	0.00708	509.884	0.00331		509.88	0.00832		509.881	0.00278		509.884	0.0231		509.891	0.00114		509.884	0.00213		509.884	0.01932
66531	0.00566		60153.1	0.03587		64531	0.000796725		66531	0.00907		66531	0.00343		66531	0.00871		66531	0.00685	509.89	0.00382		509.887	0.00892		509.887	0.00218		509.89	0.01891		509.898	0.00106		509.89	0.00204		509.89	0.01576
66532	0.00598		60153.2	0.03599		64532	0.000777814		66532	0.00929		66532	0.00384		66532	0.00851		66532	0.00646	509.897	0.0031		509.894	0.00969		509.894	0.00158		509.897	0.01761		509.904	0.000594049		509.897	0.00167		509.897	0.01188
66533	0.00637		60153.3	0.03612		64533	0.00074368		66533	0.00932		66533	0.0042		66533	0.00827		66533	0.00605	509.903	0.00211		509.9	0.01097		509.9	0.00172		509.903	0.01503		509.911	0.000913351		509.903	0.00122		509.903	0.01163
66534	0.00682		60153.4	0.03626		64534	0.000717366		66534	0.00931		66534	0.00444		66534	0.0082		66534	0.00582	509.91	0.00189		509.906	0.00746		509.907	0.00060294		509.91	0.01362		509.917	0.00132		509.91	0.00123		509.91	0.00931
66535	0.00729		60153.5	0.03641		64535	0.000716914		66535	0.00956		66535	0.00456		66535	0.00843		66535	0.00588	509.916	0.00187		509.913	0.00472		509.913	0.00135		509.916	0.01334		509.924	0.00163		509.916	0.00107		509.916	0.00796
66536	0.00772		60153.6	0.03656		64536	0.000741666		66536	0.01014		66536	0.00461		66536	0.00888		66536	0.00617	509.923	0.00188		509.919	0.0036		509.92	0.0039		509.923	0.01243		509.93	0.00121		509.923	0.00123		509.923	0.00489
66537	0.00804		60153.7	0.0367		64537	0.000770647		66537	0.01086		66537	0.0046		66537	0.00932		66537	0.00654	509.929	0.0012		509.926	0.00566		509.926	0.0045		509.929	0.00998		509.937	0.000935628		509.929	0.00137		509.929	0.0053
66538	0.00822		60153.8	0.03684		64538	0.000778666		66538	0.01148		66538	0.00453		66538	0.00954		66538	0.00689	509.936	0.00161		509.932	0.00712		509.933	0.00436		509.936	0.00855		509.943	0.000675731		509.936	0.00165		509.936	0.00746
66539	0.00822		60153.9	0.03698		64539	0.000753506		66539	0.01187		66539	0.00439		66539	0.00945		66539	0.00721	509.942	0.00177		509.939	0.00677		509.939	0.00334		509.942	0.00628		509.95	0.000961617		509.942	0.00152		509.942	0.0078
66540	0.00801		60154	0.03711		64540	0.000703325		66540	0.01205		66540	0.00418		66540	0.00911		66540	0.0074	509.949	0.00183		509.945	0.00763		509.945	0.00427		509.949	0.00693		509.956	0.000995032		509.949	0.00274		509.949	0.00902
66541	0.00764		60154.1	0.03724		64541	0.000643835		66541	0.01206		66541	0.00396		66541	0.00868		66541	0.00737	509.955	0.00134		509.952	0.0078		509.952	0.00348		509.955	0.00792		509.963	0.00128		509.955	0.00528		509.955	0.00676
66542	0.00721		60154.2	0.03736		64542	0.000584107		66542	0.012		66542	0.00375		66542	0.00832		66542	0.0071	509.962	0.0011		509.958	0.009		509.959	0.00343		509.962	0.00782		509.969	0.00107		509.962	0.00584		509.962	0.00505
66543	0.0068		60154.3	0.03748		64543	0.000532353		66543	0.01187		66543	0.00354		66543	0.00798		66543	0.00672	509.968	0.00272		509.965	0.01012		509.965	0.00311		509.968	0.00645		509.976	0.000538357		509.968	0.00478		509.968	0.00444
66544	0.00651		60154.4	0.03759		64544	0.000496538		66544	0.01159		66544	0.00333		66544	0.00758		66544	0.00653	509.974	0.00411		509.971	0.00857		509.971	0.00362		509.974	0.00604		509.982	0.000345291		509.974	0.0028		509.974	0.00442
66545	0.00633		60154.5	0.03769		64545	0.000481675		66545	0.01109		66545	0.00316		66545	0.00714		66545	0.00678	509.981	0.00435		509.978	0.00463		509.978	0.00455		509.981	0.00589		509.989	0.000575485		509.981	0.00283		509.981	0.00512
66546	0.0063		60154.6	0.03779		64546	0.000491021		66546	0.01038		66546	0.00308		66546	0.00673		66546	0.00764	509.988	0.00334		509.984	0.00789		509.984	0.00473		509.988	0.0074		509.995	0.000805679		509.988	0.00337		509.988	0.00455
66547	0.00645		60154.7	0.03787		64547	0.000520959		66547	0.00959		66547	0.00308		66547	0.00644		66547	0.00909	509.994	0.00276		509.991	0.00977		509.991	0.00325		509.994	0.00715		510.002	0.000675731		509.994	0.00416		509.994	0.00507
66548	0.00672		60154.8	0.03793		64548	0.00056495		66548	0.00882		66548	0.00314		66548	0.00625		66548	0.01084	510	0.00377		509.997	0.01029		509.997	0.00445		510	0.00583		510.008	0.000909638		510	0.00386		510	0.00469
66549	0.007		60154.9	0.03797		64549	0.000617857		66549	0.00818		66549	0.00319		66549	0.00614		66549	0.01248	510.007	0.00434		510.004	0.00677		510.004	0.00413		510.007	0.0057		510.015	0.00084652		510.007	0.00439		510.007	0.00498
66550	0.00726		60155	0.03799		64550	0.000667939		66550	0.00779		66550	0.00321		66550	0.00612		66550	0.01372	510.013	0.00357		510.01	0.00472		510.01	0.00348		510.013	0.00478		510.021	0.0007537		510.013	0.00387		510.013	0.00521
66551	0.00755		60155.1	0.03797		64551	0.000705412		66551	0.00775		66551	0.00316		66551	0.00617		66551	0.01451	510.02	0.00265		510.017	0.00634		510.017	0.00292		510.02	0.00381		510.028	0.000790828		510.02	0.00395		510.02	0.00426
66552	0.00779		60155.2	0.03792		64552	0.000739404		66552	0.00799		66552	0.00308		66552	0.00624		66552	0.01499	510.026	0.00225		510.023	0.00652		510.023	0.00199		510.026	0.00409		510.034	0.000931915		510.026	0.00264		510.026	0.00419
66553	0.00789		60155.3	0.03783		64553	0.000790586		66553	0.00834		66553	0.003		66553	0.00628		66553	0.01523	510.033	0.0028		510.03	0.00446		510.03	0.00223		510.033	0.00485		510.041	0.000928202		510.033	0.00227		510.033	0.00679
66554	0.00784		60155.4	0.0377		64554	0.00087509		66554	0.00866		66554	0.00302		66554	0.00628		66554	0.01528	510.039	0.0031		510.036	0.00737		510.036	0.00186		510.039	0.0045		510.047	0.000735136		510.039	0.00265		510.039	0.00767
66555	0.00767		60155.5	0.03753		64555	0.000982556		66555	0.0089		66555	0.00317		66555	0.00627		66555	0.01527	510.046	0.0034		510.043	0.0096		510.043	0.00218		510.046	0.00351		510.053	0.000646028		510.046	0.00363		510.046	0.00776
66556	0.00735		60155.6	0.03734		64556	0.00106		66556	0.00908		66556	0.00346		66556	0.00626		66556	0.01528	510.052	0.00243		510.049	0.01132		510.049	0.00241		510.052	0.00329		510.06	0.000605188		510.052	0.00334		510.052	0.00606
66557	0.00687		60155.7	0.03712		64557	0.00107		66557	0.00921		66557	0.00383		66557	0.00624		66557	0.01548	510.059	0.00256		510.056	0.00875		510.056	0.00186		510.059	0.00385		510.067	0.000995032		510.059	0.00331		510.059	0.00541
66558	0.00624		60155.8	0.03688		64558	0.000991268		66558	0.00931		66558	0.00418		66558	0.00623		66558	0.01613	510.065	0.00278		510.062	0.00943		510.062	0.00148		510.065	0.00305		510.073	0.000876223		510.065	0.00228		510.065	0.00482
66559	0.00555		60155.9	0.03664		64559	0.000850735		66559	0.00936		66559	0.00442		66559	0.00625		66559	0.01726	510.072	0.00365		510.069	0.00797		510.069	0.00237		510.072	0.00392		510.079	0.00101		510.072	0.00341		510.072	0.00406
66560	0.00497		60156	0.03639		64560	0.000700024		66560	0.00934		66560	0.00457		66560	0.00636		66560	0.01869	510.078	0.00345		510.075	0.00755		510.075	0.00311		510.078	0.00442		510.086	0.000787115		510.078	0.00264		510.078	0.00361
66561	0.00468		60156.1	0.03616		64561	0.000582572		66561	0.00932		66561	0.00461		66561	0.00669		66561	0.02001	510.085	0.0039		510.082	0.00549		510.082	0.00209		510.085	0.00359		510.092	0.000902212		510.085	0.00316		510.085	0.00232
66562	0.00475		60156.2	0.03593		64562	0.000521661		66562	0.00945		66562	0.00457		66562	0.00741		66562	0.02056	510.091	0.00295		510.088	0.00249		510.088	0.00315		510.091	0.00266		510.099	0.00108		510.091	0.00313		510.091	0.00271
66563	0.0051		60156.3	0.03572		64563	0.000519923		66563	0.00986		66563	0.00442		66563	0.00864		66563	0.01972	510.098	0.0022		510.095	0.00317		510.095	0.00464		510.098	0.00515		510.105	0.001		510.098	0.00346		510.098	0.00395
66564	0.00552		60156.4	0.03553		64564	0.000561134		66564	0.01049		66564	0.0042		66564	0.01037		66564	0.0175	510.104	0.00249		510.101	0.006		510.101	0.0064		510.104	0.00654		510.112	0.00116		510.104	0.00321		510.104	0.00521
66565	0.00591		60156.5	0.03536		64565	0.000618569		66565	0.01111		66565	0.00399		66565	0.01238		66565	0.0147	510.111	0.00329		510.108	0.00815		510.108	0.00575		510.111	0.00583		510.118	0.00134		510.111	0.00334		510.111	0.00514
66566	0.00636		60156.6	0.0352		64566	0.000666995		66566	0.01149		66566	0.00389		66566	0.0143		66566	0.01232	510.117	0.00394		510.114	0.00712		510.114	0.00464		510.117	0.0044		510.125	0.00179		510.117	0.00297		510.117	0.00566
66567	0.00698		60156.7	0.03505		64567	0.000695425		66567	0.01143		66567	0.00392		66567	0.0155		66567	0.01092	510.124	0.00361		510.121	0.00737		510.121	0.00394		510.124	0.00355		510.131	0.0016		510.124	0.00279		510.124	0.00573
66568	0.00774		60156.8	0.03492		64568	0.000714732		66568	0.01089		66568	0.00409		66568	0.01537		66568	0.01045	510.13	0.00452		510.127	0.00686		510.127	0.0039		510.13	0.00349		510.138	0.0015		510.13	0.00284		510.13	0.00374
66569	0.00853		60156.9	0.0348		64569	0.000751685		66569	0.01008		66569	0.00436		66569	0.014		66569	0.01064	510.137	0.00356		510.134	0.00634		510.134	0.00237		510.137	0.00362		510.144	0.00109		510.137	0.00392		510.137	0.00284
66570	0.00905		60157	0.03469		64570	0.000840377		66570	0.00931		66570	0.0047		66570	0.01199		66570	0.0111	510.143	0.00304		510.14	0.00643		510.14	0.00172		510.143	0.00431		510.151	0.000954191		510.143	0.00421		510.143	0.00367
66571	0.00908		60157.1	0.0346		64571	0.00102		66571	0.00886		66571	0.00507		66571	0.01		66571	0.01146	510.15	0.00316		510.147	0.00737		510.147	0.00292		510.15	0.00433		510.157	0.00101		510.15	0.00336		510.15	0.00397
66572	0.00869		60157.2	0.03451		64572	0.0013		66572	0.00887		66572	0.00541		66572	0.00842		66572	0.01164	510.156	0.00276		510.153	0.0096		510.153	0.00445		510.156	0.00427		510.164	0.00119		510.156	0.00216		510.156	0.00469
66573	0.00804		60157.3	0.03444		64573	0.00164		66573	0.00936		66573	0.00563		66573	0.0073		66573	0.01162	510.163	0.0031		510.16	0.01183		510.16	0.00422		510.163	0.00409		510.17	0.00158		510.163	0.00278		510.163	0.00489
66574	0.00729		60157.4	0.03439		64574	0.00195		66574	0.01014		66574	0.00565		66574	0.00648		66574	0.01142	510.169	0.00382		510.166	0.01029		510.166	0.00329		510.169	0.00552		510.177	0.00181		510.169	0.00355		510.169	0.00455
66575	0.00661		60157.5	0.03436		64575	0.00213		66575	0.01103		66575	0.00542		66575	0.00586		66575	0.01117	510.176	0.00507		510.173	0.00737		510.173	0.00223		510.176	0.00595		510.183	0.00192		510.176	0.00434		510.176	0.00507
66576	0.00613		60157.6	0.03435		64576	0.00217		66576	0.01187		66576	0.00501		66576	0.00548		66576	0.01093	510.182	0.00576		510.179	0.00849		510.179	0.00269		510.182	0.00609		510.19	0.00167		510.182	0.00501		510.182	0.00444
66577	0.00583		60157.7	0.03437		64577	0.0021		66577	0.0125		66577	0.00458		66577	0.00544		66577	0.01057	510.189	0.00567		510.185	0.009		510.186	0.00399		510.189	0.00472		510.196	0.0018		510.189	0.00637		510.189	0.00408
66578	0.00559		60157.8	0.03441		64578	0.00199		66578	0.01259		66578	0.0043		66578	0.00585		66578	0.00995	510.195	0.00593		510.192	0.00832		510.192	0.00473		510.195	0.00301		510.203	0.00157		510.195	0.00481		510.195	0.00516
66579	0.00533		60157.9	0.03448		64579	0.00188		66579	0.01193		66579	0.0042		66579	0.00673		66579	0.00905	510.202	0.00515		510.199	0.01003		510.199	0.00339		510.202	0.00275		510.209	0.00164		510.202	0.00546		510.202	0.00476
66580	0.00509		60158	0.03457		64580	0.00178		66580	0.01076		66580	0.00423		66580	0.00804		66580	0.00805	510.208	0.00509		510.205	0.00592		510.205	0.00315		510.208	0.00431		510.216	0.00162		510.208	0.00406		510.208	0.00633
66581	0.00496		60158.1	0.03469		64581	0.0017		66581	0.00963		66581	0.00424		66581	0.00946		66581	0.00727	510.215	0.00577		510.212	0.00634		510.212	0.00371		510.215	0.00543		510.222	0.00144		510.215	0.00562		510.215	0.00735
66582	0.00496		60158.2	0.03481		64582	0.00158		66582	0.00905		66582	0.00415		66582	0.0105		66582	0.00694	510.221	0.00668		510.218	0.00557		510.218	0.00371		510.221	0.00552		510.229	0.00177		510.221	0.00518		510.221	0.00812
66583	0.00509		60158.3	0.03493		64583	0.0014		66583	0.00943		66583	0.00399		66583	0.01081		66583	0.00712	510.228	0.00706		510.224	0.00737		510.225	0.00311		510.228	0.00446		510.235	0.00169		510.228	0.00609		510.228	0.0069
66584	0.0053		60158.4	0.03505		64584	0.00119		66584	0.01095		66584	0.00387		66584	0.01043		66584	0.00777	510.234	0.0059		510.231	0.00703		510.231	0.00329		510.234	0.00639		510.242	0.00154		510.234	0.00648		510.234	0.00724
66585	0.00546		60158.5	0.03515		64585	0.00102		66585	0.01348		66585	0.00388		66585	0.00974		66585	0.00881	510.241	0.00549		510.238	0.0102		510.238	0.00325		510.241	0.01007		510.248	0.00146		510.241	0.0091		510.241	0.00933
66586	0.00548		60158.6	0.03522		64586	0.000899384		66586	0.0164		66586	0.00407		66586	0.00917		66586	0.01002	510.247	0.00524		510.244	0.01518		510.244	0.00343		510.247	0.01158		510.255	0.00142		510.247	0.00941		510.247	0.0094
66587	0.0053		60158.7	0.03525		64587	0.000840034		66587	0.01882		66587	0.00441		66587	0.00892		66587	0.01119	510.254	0.00504		510.25	0.01586		510.25	0.00404		510.254	0.00996		510.261	0.00191		510.254	0.01045		510.254	0.01075
66588	0.00504		60158.8	0.03525		64588	0.000819362		66588	0.02008		66588	0.00479		66588	0.00907		66588	0.0122	510.26	0.00443		510.257	0.01543		510.257	0.00538		510.26	0.00671		510.268	0.0019		510.26	0.00941		510.26	0.00933
66589	0.00479		60158.9	0.0352		64589	0.000813941		66589	0.01987		66589	0.00501		66589	0.00946		66589	0.01303	510.267	0.00533		510.263	0.01526		510.264	0.00538		510.267	0.00641		510.274	0.00173		510.267	0.01119		510.267	0.01091
66590	0.00463		60159	0.03511		64590	0.000805228		66590	0.01826		66590	0.00496		66590	0.00987		66590	0.01386	510.273	0.00698		510.27	0.01938		510.27	0.00455		510.273	0.0073		510.281	0.00185		510.273	0.01116		510.273	0.01033
66591	0.00462		60159.1	0.03497		64591	0.000796238		66591	0.01585		66591	0.00464		66591	0.01017		66591	0.01506	510.279	0.00893		510.276	0.01681		510.276	0.00612		510.279	0.00873		510.287	0.00167		510.279	0.00924		510.279	0.01229
66592	0.00478		60159.2	0.0348		64592	0.000811453		66592	0.01339		66592	0.00415		66592	0.01043		66592	0.0168	510.286	0.00939		510.283	0.01715		510.283	0.00914		510.286	0.00862		510.294	0.00196		510.286	0.01028		510.286	0.01317
66593	0.00502		60159.3	0.0346		64593	0.000873883		66593	0.01141		66593	0.00365		66593	0.01069		66593	0.01887	510.293	0.0076		510.289	0.01209		510.289	0.01099		510.293	0.00942		510.3	0.00189		510.293	0.01143		510.293	0.01166
66594	0.00521		60159.4	0.03437		64594	0.000998659		66594	0.01016		66594	0.00327		66594	0.01097		66594	0.02081	510.299	0.00613		510.296	0.0108		510.296	0.01057		510.299	0.01024		510.307	0.00196		510.299	0.01422		510.299	0.01477
66595	0.00529		60159.5	0.03412		64595	0.00119		66595	0.00967		66595	0.00308		66595	0.01118		66595	0.02246	510.305	0.00895		510.302	0.01278		510.303	0.00784		510.305	0.0131		510.313	0.00183		510.305	0.01379		510.305	0.01432
66596	0.0053		60159.6	0.03385		64596	0.00141		66596	0.00972		66596	0.00307		66596	0.01122		66596	0.02416	510.312	0.01019		510.309	0.01783		510.309	0.00557		510.312	0.01574		510.32	0.00195		510.312	0.01307		510.312	0.01576
66597	0.00529		60159.7	0.03357		64597	0.00161		66597	0.01001		66597	0.00312		66597	0.01096		66597	0.02632	510.318	0.01004		510.315	0.01543		510.315	0.00506		510.318	0.02183		510.326	0.00184		510.318	0.011		510.318	0.01799
66598	0.0053		60159.8	0.03329		64598	0.00176		66598	0.01029		66598	0.00315		66598	0.01031		66598	0.0289	510.325	0.00789		510.322	0.01166		510.322	0.00649		510.325	0.02239		510.333	0.00186		510.325	0.01129		510.325	0.02442
66599	0.00533		60159.9	0.03301		64599	0.00183		66599	0.01063		66599	0.0031		66599	0.00944		66599	0.03119	510.332	0.00701		510.328	0.00523		510.328	0.00886		510.332	0.0304		510.339	0.00203		510.332	0.01148		510.332	0.03213
66600	0.00533		60160	0.03272		64600	0.00177		66600	0.01127		66600	0.00297		66600	0.00859		66600	0.03206	510.338	0.00943		510.335	0.01029		510.335	0.00942		510.338	0.03415		510.346	0.00222		510.338	0.01016		510.338	0.03731
66601	0.00525		60160.1	0.03244		64601	0.00158		66601	0.01217		66601	0.0028		66601	0.00796		66601	0.03077	510.344	0.01042		510.341	0.01843		510.341	0.00594		510.344	0.03965		510.352	0.00184		510.344	0.01015		510.344	0.03862
66602	0.00509		60160.2	0.03216		64602	0.00132		66602	0.01295		66602	0.00267		66602	0.00763		66602	0.02762	510.351	0.01105		510.348	0.02426		510.348	0.00404		510.351	0.03378		510.359	0.00177		510.351	0.00813		510.351	0.04157
66603	0.00495		60160.3	0.03189		64603	0.00108		66603	0.0131		66603	0.00266		66603	0.00763		66603	0.02402	510.358	0.00819		510.354	0.01998		510.354	0.00292		510.358	0.03541		510.365	0.00165		510.358	0.00905		510.358	0.03346
66604	0.00496		60160.4	0.03162		64604	0.00092218		66604	0.01249		66604	0.00279		66604	0.00791		66604	0.02142	510.364	0.00642		510.361	0.0144		510.361	0.0039		510.364	0.03082		510.372	0.00157		510.364	0.0074		510.364	0.02602
66605	0.00525		60160.5	0.03136		64605	0.00088634		66605	0.01139		66605	0.00307		66605	0.00831		66605	0.02033	510.37	0.00577		510.367	0.00917		510.367	0.00501		510.37	0.02813		510.378	0.00148		510.37	0.00735		510.37	0.01736
66606	0.00574		60160.6	0.03111		64606	0.000963765		66606	0.01021		66606	0.00341		66606	0.00862		66606	0.02015	510.377	0.00428		510.374	0.00686		510.374	0.00589		510.377	0.02445		510.385	0.00187		510.377	0.00606		510.377	0.01515
66607	0.00627		60160.7	0.03087		64607	0.00111		66607	0.00927		66607	0.00368		66607	0.00878		66607	0.01984	510.383	0.00533		510.38	0.00935		510.38	0.00784		510.383	0.01934		510.391	0.00172		510.383	0.00624		510.383	0.01445
66608	0.00666		60160.8	0.03064		64608	0.00124		66608	0.00866		66608	0.0038		66608	0.00887		66608	0.01872	510.39	0.00723		510.387	0.00677		510.387	0.0077		510.39	0.01488		510.397	0.00161		510.39	0.0067		510.39	0.01481
66609	0.00682		60160.9	0.03044		64609	0.00131		66609	0.00817		66609	0.00375		66609	0.00897		66609	0.0168	510.396	0.00738		510.393	0.0054		510.393	0.00802		510.396	0.0142		510.404	0.00159		510.396	0.00524		510.396	0.01265
66610	0.00677		60161	0.03026		64610	0.00126		66610	0.00761		66610	0.00356		66610	0.00909		66610	0.01474	510.403	0.00587		510.4	0.00557		510.4	0.00677		510.403	0.01342		510.411	0.00146		510.403	0.00548		510.403	0.01152
66611	0.00663		60161.1	0.0301		64611	0.00115		66611	0.00699		66611	0.00332		66611	0.00924		66611	0.01325	510.409	0.00379		510.406	0.00926		510.406	0.00468		510.409	0.01067		510.417	0.00111		510.409	0.00568		510.409	0.01125
66612	0.00653		60161.2	0.02998		64612	0.00102		66612	0.00644		66612	0.00309		66612	0.00943		66612	0.01266	510.416	0.00368		510.413	0.00789		510.413	0.0032		510.416	0.00836		510.423	0.00115		510.416	0.00494		510.416	0.01247
66613	0.0065		60161.3	0.02989		64613	0.000949181		66613	0.00599		66613	0.0029		66613	0.00965		66613	0.01287	510.422	0.00304		510.419	0.00712		510.419	0.00176		510.422	0.00797		510.43	0.000876223		510.422	0.00379		510.422	0.01134
66614	0.0065		60161.4	0.02984		64614	0.000965512		66614	0.00562		66614	0.00273		66614	0.00982		66614	0.01354	510.429	0.00343		510.426	0.0078		510.426	0.00223		510.429	0.00862		510.437	0.000616326		510.429	0.00346		510.429	0.01035
66615	0.00648		60161.5	0.02982		64615	0.00109		66615	0.00535		66615	0.00259		66615	0.00982		66615	0.0144	510.435	0.00382		510.432	0.00712		510.432	0.00311		510.435	0.00788		510.443	0.000478952		510.435	0.00324		510.435	0.00875
66616	0.00647		60161.6	0.02983		64616	0.00132		66616	0.00522		66616	0.00247		66616	0.00952		66616	0.01519	510.442	0.004		510.439	0.00677		510.439	0.00399		510.442	0.00832		510.45	0.000594049		510.442	0.00332		510.442	0.00791
66617	0.00654		60161.7	0.02986		64617	0.0016		66617	0.00527		66617	0.00238		66617	0.00893		66617	0.01579	510.448	0.00361		510.445	0.006		510.445	0.00334		510.448	0.00723		510.456	0.000954191		510.448	0.00415		510.448	0.00681
66618	0.00679		60161.8	0.02989		64618	0.00186		66618	0.00553		66618	0.00234		66618	0.00824		66618	0.01624	510.455	0.00283		510.452	0.00506		510.452	0.00237		510.455	0.00641		510.462	0.00101		510.455	0.00344		510.455	0.0067
66619	0.00729		60161.9	0.02992		64619	0.00204		66619	0.006		66619	0.00237		66619	0.00768		66619	0.01667	510.461	0.00229		510.458	0.00523		510.458	0.00162		510.461	0.00632		510.469	0.000757413		510.461	0.00317		510.461	0.006
66620	0.00792		60162	0.02993		64620	0.0021		66620	0.00655		66620	0.00246		66620	0.00744		66620	0.0172	510.468	0.00223		510.465	0.00489		510.465	0.00232		510.468	0.00596		510.475	0.000850233		510.468	0.00322		510.468	0.00512
66621	0.00839		60162.1	0.02991		64621	0.00202		66621	0.00702		66621	0.00262		66621	0.00752		66621	0.01786	510.474	0.00214		510.471	0.00677		510.471	0.00232		510.474	0.0047		510.482	0.00108		510.474	0.00368		510.474	0.00532
66622	0.00843		60162.2	0.02985		64622	0.00183		66622	0.0073		66622	0.0028		66622	0.00782		66622	0.01858	510.481	0.00216		510.478	0.006		510.478	0.00181		510.481	0.00407		510.488	0.00144		510.481	0.00337		510.481	0.00555
66623	0.00796		60162.3	0.02974		64623	0.00161		66623	0.00737		66623	0.00296		66623	0.00813		66623	0.01921	510.487	0.00237		510.484	0.0072		510.484	0.00116		510.487	0.00334		510.495	0.00125		510.487	0.00284		510.487	0.00638
66624	0.00714		60162.4	0.02958		64624	0.00147		66624	0.00733		66624	0.0031		66624	0.0083		66624	0.01969	510.494	0.00214		510.491	0.006		510.491	0.000927601		510.494	0.00307		510.501	0.00122		510.494	0.00294		510.494	0.00593
66625	0.00624		60162.5	0.02938		64625	0.00147		66625	0.00737		66625	0.0032		66625	0.00828		66625	0.01993	510.5	0.00211		510.497	0.00652		510.497	0.00167		510.5	0.00364		510.508	0.000664593		510.5	0.00265		510.5	0.00624
66626	0.00543		60162.6	0.02913		64626	0.00164		66626	0.00755		66626	0.00328		66626	0.00815		66626	0.01964	510.507	0.0027		510.504	0.00755		510.504	0.00223		510.507	0.0055		510.514	0.000887361		510.507	0.0017		510.507	0.00539
66627	0.00477		60162.7	0.02883		64627	0.0019		66627	0.00785		66627	0.00334		66627	0.00802		66627	0.01859	510.513	0.00317		510.51	0.00892		510.51	0.00255		510.513	0.00565		510.521	0.00119		510.513	0.00132		510.513	0.00485
66628	0.00432		60162.8	0.02851		64628	0.0022		66628	0.00827		66628	0.00338		66628	0.00802		66628	0.017	510.52	0.00226		510.517	0.00583		510.517	0.00357		510.52	0.00528		510.527	0.00104		510.52	0.00173		510.52	0.00435
66629	0.00405		60162.9	0.02817		64629	0.00244		66629	0.00881		66629	0.00338		66629	0.00814		66629	0.01527	510.526	0.0023		510.523	0.00257		510.523	0.00422		510.526	0.00331		510.534	0.000961617		510.526	0.00152		510.526	0.00309
66630	0.00381		60163	0.02781		64630	0.00255		66630	0.00946		66630	0.00332		66630	0.00827		66630	0.0138	510.533	0.00191		510.53	0.00352		510.53	0.00468		510.533	0.00314		510.54	0.00114		510.533	0.00183		510.533	0.00442
66631	0.00347		60163.1	0.02744		64631	0.00255		66631	0.01024		66631	0.0032		66631	0.00833		66631	0.0129	510.539	0.00166		510.536	0.00412		510.536	0.00487		510.539	0.00362		510.547	0.00129		510.539	0.00195		510.539	0.00552
66632	0.00303		60163.2	0.02707		64632	0.00254		66632	0.01112		66632	0.00302		66632	0.00836		66632	0.01264	510.546	0.00143		510.543	0.00549		510.543	0.00529		510.546	0.00424		510.553	0.00128		510.546	0.00206		510.546	0.00514
66633	0.00256		60163.3	0.0267		64633	0.00261		66633	0.0118		66633	0.00285		66633	0.00839		66633	0.01262	510.552	0.0011		510.549	0.00523		510.549	0.00413		510.552	0.00381		510.56	0.000842807		510.552	0.00192		510.552	0.00453
66634	0.00216		60163.4	0.02634		64634	0.00275		66634	0.01197		66634	0.00271		66634	0.0085		66634	0.01234	510.559	0.0012		510.556	0.00703		510.556	0.00417		510.559	0.00347		510.566	0.000772264		510.559	0.00233		510.559	0.00469
66635	0.00193		60163.5	0.02598		64635	0.00289		66635	0.01156		66635	0.00264		66635	0.00885		66635	0.01167	510.565	0.00232		510.562	0.00609		510.562	0.00473		510.565	0.00437		510.573	0.000868797		510.565	0.00261		510.565	0.00516
66636	0.0019		60163.6	0.02563		64636	0.00295		66636	0.01075		66636	0.00265		66636	0.00958		66636	0.01089	510.572	0.00219		510.569	0.00326		510.569	0.00264		510.572	0.00431		510.579	0.00123		510.572	0.00255		510.572	0.00329
66637	0.00208		60163.7	0.02528		64637	0.00292		66637	0.00983		66637	0.0027		66637	0.01071		66637	0.01049	510.578	0.00187		510.575	0.003		510.575	0.00413		510.578	0.0036		510.586	0.00126		510.578	0.00178		510.578	0.00268
66638	0.00238		60163.8	0.02494		64638	0.00281		66638	0.00909		66638	0.00274		66638	0.01212		66638	0.01075	510.585	0.00201		510.582	0.00489		510.582	0.00626		510.585	0.00238		510.592	0.00111		510.585	0.00166		510.585	0.00219
66639	0.0027		60163.9	0.02461		64639	0.00261		66639	0.00872		66639	0.00274		66639	0.01358		66639	0.01164	510.591	0.00189		510.588	0.00514		510.588	0.00686		510.591	0.00234		510.599	0.000712859		510.591	0.00164		510.591	0.00259
66640	0.00294		60164	0.02429		64640	0.00235		66640	0.00875		66640	0.00272		66640	0.0148		66640	0.01273	510.598	0.00193		510.595	0.00506		510.595	0.00621		510.598	0.00379		510.605	0.000553208		510.598	0.00164		510.598	0.00293
66641	0.00305		60164.1	0.02398		64641	0.00209		66641	0.00907		66641	0.00267		66641	0.01549		66641	0.01337	510.604	0.00316		510.601	0.00617		510.601	0.00223		510.604	0.00405		510.612	0.000519793		510.604	0.0016		510.604	0.00395
66642	0.0031		60164.2	0.02369		64642	0.00192		66642	0.00947		66642	0.00267		66642	0.01549		66642	0.01314	510.611	0.00334		510.608	0.00643		510.608	0.0013		510.611	0.00286		510.618	0.00051608		510.611	0.00216		510.611	0.00469
66643	0.00316		60164.3	0.02341		64643	0.00188		66643	0.00972		66643	0.00272		66643	0.01483		66643	0.01212	510.617	0.00312		510.614	0.00514		510.614	0.00162		510.617	0.00147		510.625	0.000582911		510.617	0.00212		510.617	0.00924
66644	0.00329		60164.4	0.02317		64644	0.00194		66644	0.00956		66644	0.0028		66644	0.01367		66644	0.01078	510.624	0.00304		510.62	0.00463		510.621	0.00162		510.624	0.00275		510.631	0.00077969		510.624	0.00237		510.624	0.01159
66645	0.00349		60164.5	0.02296		64645	0.00207		66645	0.00892		66645	0.00286		66645	0.01224		66645	0.00962	510.63	0.00381		510.627	0.00514		510.627	0.00362		510.63	0.00281		510.638	0.00102		510.63	0.00226		510.63	0.01157
66646	0.0037		60164.6	0.02279		64646	0.00222		66646	0.00795		66646	0.00289		66646	0.01076		66646	0.00888	510.637	0.00509		510.634	0.00429		510.634	0.0045		510.637	0.00446		510.644	0.000950479		510.637	0.0026		510.637	0.00717
66647	0.00384		60164.7	0.02267		64647	0.00235		66647	0.007		66647	0.00288		66647	0.00944		66647	0.00865	510.643	0.00523		510.64	0.00789		510.64	0.00422		510.643	0.00351		510.651	0.00144		510.643	0.00291		510.643	0.00336
66648	0.0039		60164.8	0.0226		64648	0.00246		66648	0.00643		66648	0.00285		66648	0.00852		66648	0.00895	510.65	0.00574		510.647	0.00866		510.647	0.0025		510.65	0.00557		510.657	0.00104		510.65	0.00306		510.65	0.00354
66649	0.00388		60164.9	0.0226		64649	0.00251		66649	0.00645		66649	0.00282		66649	0.00817		66649	0.00971	510.656	0.00353		510.653	0.00849		510.653	0.00311		510.656	0.00468		510.664	0.000905925		510.656	0.00147		510.656	0.00225
66650	0.00379		60165	0.02265		64650	0.00252		66650	0.00709		66650	0.00279		66650	0.00837		66650	0.01069	510.663	0.00271		510.659	0.01123		510.659	0.00352		510.663	0.00515		510.67	0.000842807		510.663	0.00105		510.663	0.00498
66651	0.00365		60165.1	0.02276		64651	0.00246		66651	0.00818		66651	0.00274		66651	0.00888		66651	0.01147	510.669	0.00232		510.666	0.015		510.666	0.00292		510.669	0.00295		510.677	0.000943053		510.669	0.0017		510.669	0.00636
66652	0.00346		60165.2	0.02291		64652	0.00234		66652	0.00935		66652	0.00268		66652	0.00929		66652	0.01169	510.676	0.00206		510.673	0.01415		510.673	0.00371		510.676	0.00294		510.683	0.000865084		510.676	0.00244		510.676	0.00643
66653	0.00328		60165.3	0.02309		64653	0.00214		66653	0.0102		66653	0.00261		66653	0.00937		66653	0.01132	510.682	0.0027		510.679	0.01243		510.679	0.00408		510.682	0.00255		510.69	0.0012		510.682	0.00214		510.682	0.00473
66654	0.00313		60165.4	0.02329		64654	0.00187		66654	0.01034		66654	0.00255		66654	0.00914		66654	0.01073	510.689	0.00255		510.685	0.01149		510.685	0.00366		510.689	0.00286		510.696	0.00112		510.689	0.00167		510.689	0.00577
66655	0.00299		60165.5	0.02349		64655	0.00158		66655	0.00962		66655	0.00251		66655	0.00873		66655	0.0103	510.695	0.00312		510.692	0.01192		510.692	0.00269		510.695	0.00281		510.703	0.000913351		510.695	0.00161		510.695	0.00575
66656	0.0028		60165.6	0.02366		64656	0.00132		66656	0.0083		66656	0.00251		66656	0.00832		66656	0.01034	510.702	0.00342		510.699	0.0114		510.699	0.00209		510.702	0.00394		510.709	0.000653454		510.702	0.00237		510.702	0.00514
66657	0.00254		60165.7	0.0238		64657	0.00113		66657	0.00688		66657	0.00252		66657	0.00806		66657	0.01102	510.708	0.00197		510.705	0.00935		510.705	0.00283		510.708	0.00409		510.716	0.000623752		510.708	0.00179		510.708	0.00399
66658	0.00221		60165.8	0.02389		64658	0.00102		66658	0.00576		66658	0.00253		66658	0.00793		66658	0.01225	510.715	0.00258		510.712	0.00943		510.712	0.00301		510.715	0.00349		510.722	0.000508655		510.715	0.00148		510.715	0.00331
66659	0.00185		60165.9	0.02392		64659	0.000998537		66659	0.00509		66659	0.00253		66659	0.00774		66659	0.01372	510.721	0.00255		510.718	0.00909		510.718	0.00186		510.721	0.00334		510.729	0.000534644		510.721	0.00141		510.721	0.00444
66660	0.00152		60166	0.0239		64660	0.00106		66660	0.00486		66660	0.00251		66660	0.00733		66660	0.01495	510.728	0.00276		510.724	0.00952		510.724	0.00213		510.728	0.00329		510.735	0.000504942		510.728	0.00189		510.728	0.0046
66661	0.00127		60166.1	0.02382		64661	0.00116		66661	0.005		66661	0.0025		66661	0.00663		66661	0.01549	510.734	0.00203		510.731	0.01209		510.731	0.00232		510.734	0.00386		510.742	0.000831669		510.734	0.00197		510.734	0.00354
66662	0.00113		60166.2	0.02369		64662	0.00126		66662	0.0054		66662	0.00251		66662	0.00583		66662	0.01531	510.741	0.0018		510.737	0.01209		510.738	0.00153		510.741	0.00303		510.748	0.000891074		510.741	0.00237		510.741	0.00257
66663	0.00113		60166.3	0.02352		64663	0.0013		66663	0.00591		66663	0.00255		66663	0.00515		66663	0.01466	510.747	0.00136		510.744	0.01158		510.744	0.00311		510.747	0.00325		510.755	0.000664593		510.747	0.00222		510.747	0.00327
66664	0.00122		60166.4	0.02331		64664	0.00128		66664	0.00629		66664	0.00259		66664	0.00469		66664	0.01371	510.753	0.00211		510.75	0.012		510.75	0.00366		510.753	0.00253		510.761	0.00051608		510.753	0.00246		510.753	0.00361
66665	0.00138		60166.5	0.02308		64665	0.00119		66665	0.00634		66665	0.00263		66665	0.0045		66665	0.01263	510.76	0.00294		510.757	0.00943		510.757	0.0032		510.76	0.0024		510.768	0.000749987		510.76	0.00207		510.76	0.00255
66666	0.0016		60166.6	0.02282		64666	0.00109		66666	0.0061		66666	0.00267		66666	0.00459		66666	0.01177	510.767	0.00219		510.763	0.00652		510.763	0.00237		510.767	0.00151		510.774	0.000790828		510.767	0.00244		510.767	0.00293
66667	0.00189		60166.7	0.02256		64667	0.00102		66667	0.00574		66667	0.00269		66667	0.00493		66667	0.01138	510.773	0.00169		510.77	0.00446		510.77	0.00181		510.773	0.00251		510.781	0.00155		510.773	0.00283		510.773	0.00291
66668	0.00226		60166.8	0.02229		64668	0.000983904		66668	0.00542		66668	0.00271		66668	0.00543		66668	0.01141	510.779	0.00242		510.776	0.00352		510.776	0.00204		510.779	0.00305		510.787	0.00148		510.779	0.00204		510.779	0.00282
66669	0.00266		60166.9	0.02203		64669	0.000995357		66669	0.00527		66669	0.00273		66669	0.00597		66669	0.01166	510.786	0.00276		510.783	0.00677		510.783	0.0032		510.786	0.00307		510.794	0.0014		510.786	0.00171		510.786	0.00264
66670	0.00304		60167	0.02176		64670	0.00104		66670	0.0053		66670	0.00272		66670	0.00651		66670	0.01188	510.793	0.00293		510.789	0.00849		510.789	0.00728		510.793	0.00268		510.8	0.000995032		510.793	0.00188		510.793	0.00298
66671	0.00328		60167.1	0.0215		64671	0.0011		66671	0.00544		66671	0.0027		66671	0.00697		66671	0.01185	510.799	0.00279		510.796	0.0084		510.796	0.00682		510.799	0.00251		510.807	0.000920776		510.799	0.00198		510.799	0.00469
66672	0.00335		60167.2	0.02124		64672	0.00117		66672	0.00554		66672	0.00266		66672	0.00728		66672	0.01154	510.805	0.00237		510.802	0.00592		510.802	0.00557		510.805	0.00307		510.813	0.00105		510.805	0.00203		510.805	0.00473
66673	0.00332		60167.3	0.02099		64673	0.00122		66673	0.00548		66673	0.00257		66673	0.00739		66673	0.01106	510.812	0.00232		510.809	0.00369		510.809	0.00153		510.812	0.00452		510.82	0.0011		510.812	0.00174		510.812	0.00541
66674	0.00328		60167.4	0.02075		64674	0.00125		66674	0.0053		66674	0.00245		66674	0.00729		66674	0.01061	510.818	0.00326		510.815	0.00506		510.815	0.00181		510.818	0.00533		510.826	0.00133		510.818	0.00175		510.818	0.00462
66675	0.00328		60167.5	0.02052		64675	0.00128		66675	0.00514		66675	0.00236		66675	0.00706		66675	0.0103	510.825	0.00345		510.822	0.0048		510.822	0.00315		510.825	0.00452		510.833	0.00126		510.825	0.0014		510.825	0.00848
66676	0.00328		60167.6	0.0203		64676	0.00128		66676	0.00509		66676	0.00233		66676	0.00685		66676	0.01003	510.832	0.0032		510.828	0.00343		510.828	0.00376		510.832	0.00728		510.839	0.00131		510.832	0.00156		510.832	0.0108
66677	0.00326		60167.7	0.02009		64677	0.00126		66677	0.00521		66677	0.00237		66677	0.00679		66677	0.00977	510.838	0.002		510.835	0.00386		510.835	0.00334		510.838	0.00944		510.846	0.00104		510.838	0.00239		510.838	0.01062
66678	0.00322		60167.8	0.0199		64678	0.00124		66678	0.00547		66678	0.00249		66678	0.0069		66678	0.00965	510.844	0.0022		510.841	0.00746		510.841	0.0025		510.844	0.01334		510.852	0.0006089		510.844	0.00226		510.844	0.01132
66679	0.0032		60167.9	0.01973		64679	0.00124		66679	0.00573		66679	0.00269		66679	0.00705		66679	0.00986	510.851	0.00279		510.848	0.0096		510.848	0.00274		510.851	0.01466		510.858	0.00101		510.851	0.00216		510.851	0.01175
66680	0.00322		60168	0.01958		64680	0.00125		66680	0.00586		66680	0.00297		66680	0.00707		66680	0.01054	510.858	0.00336		510.854	0.01106		510.854	0.00195		510.858	0.01544		510.865	0.00153		510.858	0.00326		510.858	0.01163
66681	0.00328		60168.1	0.01947		64681	0.00124		66681	0.00586		66681	0.00331		66681	0.00697		66681	0.01169	510.864	0.00313		510.861	0.01149		510.861	0.00199		510.864	0.01574		510.872	0.00149		510.864	0.00335		510.864	0.00863
66682	0.00336		60168.2	0.0194		64682	0.00116		66682	0.00577		66682	0.00367		66682	0.00686		66682	0.01305	510.87	0.00237		510.867	0.01406		510.867	0.00204		510.87	0.01143		510.878	0.00114		510.87	0.00355		510.87	0.00661
66683	0.00344		60168.3	0.01937		64683	0.00103		66683	0.00563		66683	0.00394		66683	0.00678		66683	0.01412	510.877	0.00146		510.874	0.0126		510.874	0.00158		510.877	0.01198		510.885	0.000998745		510.877	0.00239		510.877	0.00613
66684	0.00351		60168.4	0.01939		64684	0.000871345		66684	0.00554		66684	0.00401		66684	0.00676		66684	0.01458	510.883	0.00139		510.88	0.00789		510.88	0.00148		510.883	0.01169		510.891	0.00104		510.883	0.00142		510.883	0.00591
66685	0.00358		60168.5	0.01947		64685	0.000735101		66685	0.0056		66685	0.00386		66685	0.00679		66685	0.01453	510.89	0.00206		510.887	0.0054		510.887	0.00153		510.89	0.00855		510.897	0.0012		510.89	0.00105		510.89	0.00748
66686	0.00363		60168.6	0.01961		64686	0.000647288		66686	0.00583		66686	0.00352		66686	0.00681		66686	0.01442	510.896	0.00177		510.893	0.00446		510.893	0.00274		510.896	0.00565		510.904	0.001		510.896	0.00195		510.896	0.00827
66687	0.00358		60168.7	0.01979		64687	0.000603379		66687	0.00616		66687	0.00314		66687	0.00675		66687	0.01468	510.903	0.00198		510.9	0.00652		510.9	0.00186		510.903	0.00502		510.911	0.000798254		510.903	0.00269		510.903	0.0078
66688	0.00338		60168.8	0.02002		64688	0.000589396		66688	0.00657		66688	0.00283		66688	0.00664		66688	0.01554	510.909	0.00155		510.906	0.0066		510.906	0.00148		510.909	0.00359		510.917	0.000909638		510.909	0.0033		510.909	0.00476
66689	0.00302		60168.9	0.02028		64689	0.000600451		66689	0.00707		66689	0.00265		66689	0.00653		66689	0.01675	510.916	0.00198		510.913	0.00532		510.913	0.00144		510.916	0.00494		510.923	0.000850233		510.916	0.00365		510.916	0.00629
66690	0.00257		60169	0.02055		64690	0.000638976		66690	0.00757		66690	0.0026		66690	0.0064		66690	0.01756	510.922	0.00244		510.919	0.00317		510.919	0.00431		510.922	0.00528		510.93	0.00109		510.922	0.00275		510.922	0.00717
66691	0.00212		60169.1	0.02083		64691	0.000705107		66691	0.00799		66691	0.00263		66691	0.00626		66691	0.01742	510.929	0.00238		510.926	0.0042		510.926	0.00473		510.929	0.00595		510.937	0.000835382		510.929	0.00166		510.929	0.00667
66692	0.00181		60169.2	0.0211		64692	0.000790367		66692	0.00831		66692	0.00269		66692	0.00612		66692	0.01645	510.935	0.0021		510.932	0.0066		510.932	0.0058		510.935	0.00513		510.943	0.000653454		510.935	0.00114		510.935	0.00512
66693	0.00167		60169.3	0.02134		64693	0.000878285		66693	0.00844		66693	0.00276		66693	0.00599		66693	0.01515	510.942	0.00275		510.939	0.00557		510.939	0.00269		510.942	0.00331		510.95	0.000564347		510.942	0.00147		510.942	0.00383
66694	0.00165		60169.4	0.02155		64694	0.000957671		66694	0.00829		66694	0.00281		66694	0.00579		66694	0.01392	510.948	0.00302		510.945	0.00557		510.945	0.00617		510.948	0.00221		510.956	0.000742561		510.948	0.00186		510.948	0.00609
66695	0.00169		60169.5	0.02171		64695	0.00103		66695	0.00787		66695	0.00285		66695	0.00553		66695	0.01309	510.955	0.00215		510.952	0.00729		510.952	0.00677		510.955	0.0029		510.962	0.00112		510.955	0.00235		510.955	0.00814
66696	0.0017		60169.6	0.02183		64696	0.00111		66696	0.00729		66696	0.00288		66696	0.00534		66696	0.01298	510.961	0.00162		510.958	0.00797		510.958	0.00557		510.961	0.00433		510.969	0.00137		510.961	0.00245		510.961	0.0087
66697	0.00168		60169.7	0.0219		64697	0.00119		66697	0.00671		66697	0.00294		66697	0.00536		66697	0.01362	510.968	0.00194		510.965	0.00875		510.965	0.00557		510.968	0.00637		510.975	0.00185		510.968	0.00265		510.968	0.00697
66698	0.00164		60169.8	0.02193		64698	0.00127		66698	0.00619		66698	0.00304		66698	0.00564		66698	0.01463	510.974	0.00453		510.971	0.00695		510.971	0.00807		510.974	0.00517		510.982	0.00141		510.974	0.00141		510.974	0.00539
66699	0.00166		60169.9	0.02192		64699	0.00132		66699	0.00582		66699	0.00317		66699	0.00609		66699	0.0155	510.981	0.00462		510.978	0.00489		510.978	0.00802		510.981	0.00461		510.988	0.00109		510.981	0.00105		510.981	0.00593
66700	0.00184		60170	0.02188		64700	0.00133		66700	0.0058		66700	0.0033		66700	0.00658		66700	0.01605	510.987	0.00555		510.984	0.00283		510.984	0.00334		510.987	0.00533		510.995	0.00121		510.987	0.00146		510.987	0.00633
66701	0.00225		60170.1	0.0218		64701	0.00133		66701	0.0062		66701	0.00336		66701	0.00691		66701	0.01643	510.994	0.00472		510.991	0.00171		510.991	0.00153		510.994	0.00479		511.001	0.00125		510.994	0.00206		510.994	0.00595
66702	0.00285		60170.2	0.0217		64702	0.0013		66702	0.00691		66702	0.00325		66702	0.00692		66702	0.01681	511	0.00478		510.997	0.00334		510.997	0.00255		511	0.00416		511.008	0.00125		511	0.00204		511	0.00543
66703	0.00353		60170.3	0.02158		64703	0.00123		66703	0.00769		66703	0.00296		66703	0.00658		66703	0.01735	511.007	0.00398		511.004	0.00369		511.004	0.00297		511.007	0.00331		511.014	0.00124		511.007	0.00218		511.007	0.00491
66704	0.00412		60170.4	0.02144		64704	0.00112		66704	0.00842		66704	0.00257		66704	0.00612		66704	0.01818	511.013	0.00338		511.01	0.00317		511.01	0.00274		511.013	0.00424		511.021	0.000694295		511.013	0.00166		511.013	0.00636
66705	0.00449		60170.5	0.02129		64705	0.000999814		66705	0.00907		66705	0.0022		66705	0.00581		66705	0.01928	511.02	0.00327		511.017	0.00454		511.017	0.00292		511.02	0.00531		511.027	0.000571772		511.02	0.00155		511.02	0.00735
66706	0.00454		60170.6	0.02112		64706	0.000879706		66706	0.00961		66706	0.0019		66706	0.00578		66706	0.02039	511.026	0.00292		511.023	0.00917		511.023	0.00348		511.026	0.00372		511.034	0.000426973		511.026	0.00181		511.026	0.00586
66707	0.00434		60170.7	0.02095		64707	0.000768355		66707	0.00993		66707	0.00168		66707	0.006		66707	0.02121	511.033	0.00271		511.03	0.0114		511.03	0.0058		511.033	0.00366		511.04	0.000801966		511.033	0.00192		511.033	0.00446
66708	0.00405		60170.8	0.02077		64708	0.000686519		66708	0.00997		66708	0.00155		66708	0.00634		66708	0.02163	511.039	0.00162		511.036	0.00875		511.036	0.00867		511.039	0.0023		511.047	0.00113		511.039	0.00162		511.039	0.00428
66709	0.00376		60170.9	0.02059		64709	0.000663716		66709	0.00969		66709	0.00149		66709	0.00658		66709	0.02162	511.046	0.00197		511.043	0.00497		511.043	0.00997		511.046	0.00242		511.053	0.00116		511.046	0.000811935		511.046	0.00363
66710	0.00352		60171	0.02041		64710	0.000728143		66710	0.00917		66710	0.00148		66710	0.00661		66710	0.02124	511.052	0.00249		511.049	0.0036		511.049	0.0083		511.052	0.00197		511.06	0.000957904		511.052	0.000735816		511.052	0.00246
66711	0.00334		60171.1	0.02024		64711	0.000894307		66711	0.0085		66711	0.0015		66711	0.00651		66711	0.02074	511.059	0.00267		511.056	0.00523		511.056	0.00608		511.059	0.00242		511.066	0.000954191		511.059	0.0014		511.059	0.00273
66712	0.00326		60171.2	0.02008		64712	0.00115		66712	0.00774		66712	0.00154		66712	0.00639		66712	0.02039	511.065	0.00271		511.062	0.00789		511.062	0.00399		511.065	0.00275		511.073	0.000723997		511.065	0.00207		511.065	0.00428
66713	0.00326		60171.3	0.01992		64713	0.00144		66713	0.00683		66713	0.00156		66713	0.00626		66713	0.02043	511.072	0.00278		511.069	0.00823		511.069	0.00427		511.072	0.00251		511.079	0.000709146		511.072	0.00185		511.072	0.00363
66714	0.00337		60171.4	0.01979		64714	0.00171		66714	0.00581		66714	0.00153		66714	0.00607		66714	0.02114	511.078	0.00366		511.075	0.00506		511.075	0.0039		511.078	0.00375		511.086	0.000909638		511.078	0.0018		511.078	0.00289
66715	0.00359		60171.5	0.01968		64715	0.00187		66715	0.00486		66715	0.00148		66715	0.00578		66715	0.02251	511.085	0.00294		511.082	0.00583		511.082	0.00269		511.085	0.00386		511.092	0.00103		511.085	0.00186		511.085	0.00442
66716	0.00387		60171.6	0.0196		64716	0.00189		66716	0.00413		66716	0.00147		66716	0.00534		66716	0.02394	511.091	0.00315		511.088	0.00583		511.088	0.00186		511.091	0.0047		511.099	0.00112		511.091	0.00217		511.091	0.00568
66717	0.0041		60171.7	0.01955		64717	0.0018		66717	0.00374		66717	0.00158		66717	0.00475		66717	0.02469	511.098	0.00313		511.095	0.0084		511.095	0.00176		511.098	0.00422		511.105	0.000798254		511.098	0.00283		511.098	0.00498
66718	0.00423		60171.8	0.01954		64718	0.00172		66718	0.00378		66718	0.00182		66718	0.0041		66718	0.02448	511.104	0.00347		511.101	0.00574		511.101	0.00135		511.104	0.0047		511.112	0.000987607		511.104	0.00373		511.104	0.00318
66719	0.00425		60171.9	0.01956		64719	0.00178		66719	0.00428		66719	0.00214		66719	0.0035		66719	0.02336	511.111	0.00425		511.108	0.00592		511.108	0.00195		511.111	0.00669		511.118	0.000898499		511.111	0.0033		511.111	0.00473
66720	0.0042		60172	0.01963		64720	0.00202		66720	0.00516		66720	0.00243		66720	0.00302		66720	0.02161	511.117	0.00371		511.114	0.00703		511.114	0.00255		511.117	0.01137		511.125	0.00109		511.117	0.00249		511.117	0.00703
[truncated: 148,280 more rows]
