# Supplementary material for: Halogenation of tyrosine perturbs large-scale protein self-organization
Source: Nat Commun. 2022 Aug 17;13:4843. doi: 10.1038/s41467-022-32535-2 (PMC9385671; doi:10.1038/s41467-022-32535-2)
Supplement: Supplementary file 7 — Source data [file 41467_2022_32535_MOESM7_ESM.zip › source data/Supplementary Figure 5.xlsx]

## Sheet: Supplementary Figure 5a-g
	Y		iy		i2y		cly		cl2y		bry		br2y
Distance(um)	Gray value	Distance(um)	Gray value	Distance(um)	Gray value	Distance(um)	Gray value	Distance(um)	Gray value	Distance(um)	Gray value	Distance(um)	Gray value
0	0.62534	0	0.3865	0	0.42365	0	0.02489	0	0.40968	0	0	0	0.30507
0.01582	0.61067	0.0481	0.65331	0.0303	0.46747	0.0303	0.08812	0.0481	0.4588	0.0303	0.06518	0.0303	0.33973
0.03165	0.60979	0.0962	0.73351	0.06061	0.53688	0.06061	0.13062	0.0962	0.58856	0.06061	0.14261	0.06061	0.40037
0.04747	0.66694	0.1443	0.74299	0.09091	0.63919	0.09091	0.13854	0.1443	0.75438	0.09091	0.24337	0.09091	0.49718
0.06329	0.64331	0.1924	0.7847	0.12121	0.6897	0.12121	0.12871	0.1924	0.8104	0.12121	0.39636	0.12121	0.66149
0.07912	0.63486	0.2405	0.85202	0.15152	0.7178	0.15152	0.16392	0.2405	0.73503	0.15152	0.57845	0.15152	0.81935
0.09494	0.68253	0.2886	0.92218	0.18182	0.71195	0.18182	0.20717	0.2886	0.66678	0.18182	0.70777	0.18182	0.82817
0.11076	0.72535	0.3367	1	0.21212	0.61284	0.21212	0.21082	0.3367	0.55213	0.21212	0.75444	0.21212	0.70738
0.12659	0.6758	0.3848	0.96221	0.24242	0.53641	0.24242	0.21435	0.3848	0.54821	0.24242	0.73125	0.24242	0.56389
0.14241	0.70429	0.4329	0.8103	0.27273	0.43775	0.27273	0.21362	0.4329	0.56424	0.27273	0.64295	0.27273	0.4525
0.15823	0.68029	0.481	0.65766	0.30303	0.38565	0.30303	0.25875	0.481	0.63128	0.30303	0.56009	0.30303	0.38825
0.17406	0.67616	0.5291	0.53441	0.33333	0.36285	0.33333	0.31001	0.5291	0.66796	0.33333	0.47438	0.33333	0.32817
0.18988	0.68218	0.5772	0.54246	0.36364	0.35444	0.36364	0.29749	0.5772	0.69144	0.36364	0.42165	0.36364	0.21
0.20571	0.6371	0.6253	0.68894	0.39394	0.3746	0.39394	0.24476	0.6253	0.62147	0.39394	0.45168	0.39394	0.13174
0.22153	0.5939	0.6734	0.80951	0.42424	0.45654	0.42424	0.22189	0.6734	0.49303	0.42424	0.53146	0.42424	0.13205
0.23735	0.64686	0.7215	0.83021	0.45455	0.53905	0.45455	0.21187	0.7215	0.46702	0.45455	0.7004	0.45455	0.11057
0.25318	0.62091	0.7696	0.75816	0.48485	0.55145	0.48485	0.22268	0.7696	0.6163	0.48485	0.86108	0.48485	0.03859
0.269	0.56981	0.8177	0.64749	0.51515	0.59031	0.51515	0.28562	0.8177	0.53665	0.51515	0.94616	0.51515	0.04712
0.28482	0.58002	0.8658	0.59508	0.54545	0.59928	0.54545	0.36229	0.8658	0.46911	0.54545	0.98164	0.54545	0.19024
0.30065	0.55551	0.9139	0.52397	0.57576	0.58741	0.57576	0.36336	0.9139	0.30858	0.57576	0.92319	0.57576	0.28534
0.31647	0.50496	0.962	0.50308	0.60606	0.57736	0.60606	0.31033	0.962	0.16861	0.60606	0.86899	0.60606	0.30816
0.33229	0.47316	1.0101	0.40925	0.63636	0.5637	0.63636	0.26655	1.0101	0.11648	0.63636	0.82997	0.63636	0.38985
0.34812	0.41723	1.0582	0.34366	0.66667	0.47114	0.66667	0.24438	1.0582	0.17023	0.66667	0.72049	0.66667	0.48428
0.36394	0.36531	1.1063	0.40556	0.69697	0.3979	0.69697	0.21016	1.1063	0.24595	0.69697	0.54033	0.69697	0.5447
0.37976	0.32592	1.1544	0.56481	0.72727	0.46138	0.72727	0.20985	1.1544	0.31106	0.72727	0.41147	0.72727	0.60608
0.39559	0.27955	1.2025	0.61364	0.75758	0.61316	0.75758	0.24567	1.2025	0.33824	0.75758	0.3877	0.75758	0.72237
0.41141	0.25425	1.2506	0.49129	0.78788	0.76728	0.78788	0.2683	1.2506	0.34158	0.78788	0.36583	0.78788	0.79501
0.42723	0.21262	1.2987	0.42347	0.81818	0.68026	0.81818	0.27861	1.2987	0.48599	0.81818	0.27385	0.81818	0.78541
0.44306	0.18086	1.3468	0.43011	0.84848	0.38964	0.84848	0.27305	1.3468	0.66282	0.84848	0.2287	0.84848	0.70721
0.45888	0.17376	1.3949	0.55147	0.87879	0.22248	0.87879	0.24892	1.3949	0.7626	0.87879	0.21258	0.87879	0.60022
0.4747	0.17081	1.443	0.62123	0.90909	0.24332	0.90909	0.29517	1.443	0.62496	0.90909	0.21929	0.90909	0.59403
0.49053	0.14214	1.4911	0.67662	0.93939	0.24696	0.93939	0.34158	1.4911	0.42472	0.93939	0.28898	0.93939	0.66414
0.50635	0.12478	1.5392	0.67378	0.9697	0.20758	0.9697	0.34616	1.5392	0.16627	0.9697	0.36978	0.9697	0.65084
0.52217	0.10654	1.5873	0.63395	1	0.20897	1	0.36038	1.5873	0.1105	1	0.45578	1	0.65935
0.538	0.08408	1.6354	0.5875	1.0303	0.29009	1.0303	0.43227	1.6354	0.08453	1.0303	0.58663	1.0303	0.68962
0.55382	0.0801	1.6835	0.55431	1.06061	0.42153	1.06061	0.56211	1.6835	0.1192	1.06061	0.72406	1.06061	0.67257
0.56964	0.05607	1.7316	0.51449	1.09091	0.52935	1.09091	0.75905	1.7316	0.06706	1.09091	0.83865	1.09091	0.63508
0.58547	0.04363	1.7797	0.55912	1.12121	0.61479	1.12121	0.90545	1.7797	0.06178	1.12121	0.89917	1.12121	0.58308
0.60129	0.05116	1.8278	0.53801	1.15151	0.59945	1.15151	0.96782	1.8278	0.21132	1.15151	0.84422	1.15151	0.47157
0.61712	0.04006	1.8759	0.43882	1.18182	0.42968	1.18182	1	1.8759	0.30021	1.18182	0.69029	1.18182	0.32679
0.63294	0.03645	1.924	0.31906	1.21212	0.38282	1.21212	0.98885	1.924	0.34863	1.21212	0.53582	1.21212	0.28139
0.64876	0.03467	1.9721	0.30401	1.24242	0.4353	1.24242	0.94823	1.9721	0.37699	1.24242	0.47619	1.24242	0.33777
0.66459	0.01619	2.0202	0.3614	1.27273	0.4832	1.27273	0.90123	2.0202	0.43154	1.27273	0.46322	1.27273	0.43513
0.68041	0.01903	2.0683	0.51449	1.30303	0.53556	1.30303	0.83133	2.0683	0.54597	1.30303	0.51036	1.30303	0.48144
0.69623	0.02342	2.1164	0.61931	1.33333	0.54524	1.33333	0.75861	2.1164	0.66796	1.33333	0.5649	1.33333	0.46599
0.71206	0.01736	2.1645	0.78798	1.36364	0.49485	1.36364	0.67823	2.1645	0.75713	1.36364	0.55841	1.36364	0.45333
0.72788	0.01425	2.2126	0.8232	1.39394	0.43531	1.39394	0.55997	2.2126	0.82263	1.39394	0.56379	1.39394	0.42312
0.7437	0.0276	2.2607	0.75941	1.42424	0.38979	1.42424	0.4466	2.2607	0.72582	1.42424	0.63488	1.42424	0.41297
0.75953	0.03151	2.3088	0.56474	1.45454	0.42058	1.45454	0.41129	2.3088	0.52238	1.45454	0.68182	1.45454	0.3603
0.77535	0.02684	2.3569	0.43959	1.48485	0.55824	1.48485	0.42002	2.3569	0.47172	1.48485	0.66516	1.48485	0.22749
0.79117	0.02219	2.405	0.41115	1.51515	0.63608	1.51515	0.39615	2.405	0.4653	1.51515	0.61356	1.51515	0.14748
0.807	0.03416	2.4531	0.4538	1.54545	0.6634	1.54545	0.3116	2.4531	0.45194	1.54545	0.57426	1.54545	0.1851
0.82282	0.04723	2.5012	0.46718	1.57576	0.64757	1.57576	0.26021	2.5012	0.42371	1.57576	0.56759	1.57576	0.30105
0.83864	0.03508	2.5493	0.41126	1.60606	0.59395	1.60606	0.29903	2.5493	0.50829	1.60606	0.59565	1.60606	0.44006
0.85447	0.03163	2.5974	0.27936	1.63636	0.53555	1.63636	0.34668	2.5974	0.48481	1.63636	0.58668	1.63636	0.54753
0.87029	0.0399	2.6455	0.15422	1.66667	0.63263	1.66667	0.3214	2.6455	0.42259	1.66667	0.56958	1.66667	0.59391
0.88611	0.03232	2.6936	0.08406	1.69697	0.86266	1.69697	0.31476	2.6936	0.22223	1.69697	0.59933	1.69697	0.55646
0.90194	0.02163	2.7417	0.04545	1.72727	1	1.72727	0.31748	2.7417	0.05885	1.72727	0.63622	1.72727	0.5768
0.91776	0.0553	2.7898	0	1.75757	0.92547	1.75757	0.33356	2.7898	0	1.75757	0.67839	1.75757	0.67599
0.93358	0.04991	2.8379	0.02148	1.78788	0.82853	1.78788	0.34518	2.8379	0.19812	1.78788	0.69554	1.78788	0.73019
0.94941	0.03437	2.886	0.10653	1.81818	0.8566	1.81818	0.33229	2.886	0.47601	1.81818	0.68942	1.81818	0.73217
0.96523	0.03807	2.9341	0.213	1.84848	0.86164	1.84848	0.33113	2.9341	0.54458	1.84848	0.63859	1.84848	0.82283
0.98106	0.06649			1.87879	0.82855	1.87879	0.3198	2.9822	0.51299	1.87879	0.57917	1.87879	0.8658
0.99688	0.05227			1.90909	0.79411	1.90909	0.2791	3.0303	0.51046	1.90909	0.5751	1.90909	0.78182
1.0127	0.06019			1.93939	0.77786	1.93939	0.23384	3.0784	0.51299	1.93939	0.63483	1.93939	0.70134
1.02853	0.06968			1.9697	0.74505	1.9697	0.24178	3.1265	0.5977	1.9697	0.70563	1.9697	0.65556
1.04435	0.1157			2	0.67252	2	0.27238	3.1746	0.70038	2	0.75896	2	0.57778
1.06017	0.07962			2.0303	0.6507	2.0303	0.26665	3.2227	0.8183	2.0303	0.82084	2.0303	0.49204
1.076	0.07206			2.0606	0.58545	2.0606	0.26433	3.2708	0.83153	2.0606	0.87129	2.0606	0.43217
1.09182	0.11645			2.09091	0.52383	2.09091	0.26379	3.3189	0.75472	2.09091	0.82682	2.09091	0.40793
1.10764	0.13105			2.12121	0.47075	2.12121	0.25541	3.367	0.80554	2.12121	0.77475	2.12121	0.42343
1.12347	0.1774			2.15151	0.35189	2.15151	0.27103	3.4151	0.67837	2.15151	0.66696	2.15151	0.43343
1.13929	0.11626			2.18182	0.31148	2.18182	0.28429	3.4632	0.53647	2.18182	0.52588	2.18182	0.44995
1.15511	0.18801			2.21212	0.36656	2.21212	0.25945	3.5113	0.32068	2.21212	0.41446	2.21212	0.52859
1.17094	0.18005			2.24242	0.32533	2.24242	0.27228	3.5594	0.16671	2.24242	0.3343	2.24242	0.60184
1.18676	0.15916			2.27273	0.23138	2.27273	0.33571	3.6075	0.18868	2.27273	0.28206	2.27273	0.64653
1.20258	0.19796			2.30303	0.12955	2.30303	0.37731	3.6556	0.27838	2.30303	0.2674	2.30303	0.64103
1.21841	0.30335			2.33333	0.07028	2.33333	0.35618	3.7037	0.36448	2.33333	0.31641	2.33333	0.6102
1.23423	0.26915			2.36363	0.01501	2.36363	0.29447	3.7518	0.43477	2.36363	0.39755	2.36363	0.57993
1.25005	0.2663			2.39394	0	2.39394	0.22524	3.7999	0.50829	2.39394	0.47248	2.39394	0.61019
1.26588	0.2596			2.42424	0.01181	2.42424	0.18402	3.848	0.53177	2.42424	0.55622	2.42424	0.66501
1.2817	0.2591			2.45454	0.05541	2.45454	0.14799	3.8961	0.67305	2.45454	0.69799	2.45454	0.64082
1.29752	0.26201			2.48485	0.16846	2.48485	0.12154	3.9442	0.85413	2.48485	0.88962	2.48485	0.49858
1.31335	0.28422			2.51515	0.29118	2.51515	0.15197	3.9923	0.96078	2.51515	0.9893	2.51515	0.33321
1.32917	0.28393			2.54545	0.35021	2.54545	0.17999	4.0404	1	2.54545	1	2.54545	0.20537
1.345	0.3051			2.57576	0.33792	2.57576	0.13562	4.0885	0.92318	2.57576	1	2.57576	0.13088
1.36082	0.29758			2.60606	0.37045	2.60606	0.04482	4.1366	0.67381	2.60606	1	2.60606	0.08494
1.37664	0.29351			2.63636	0.56342	2.63636	0	4.1847	0.45957	2.63636	0.98214	2.63636	0.06916
1.39247	0.30012			2.66666	0.78841			4.2328	0.2504	2.66666	0.88144	2.66666	0.1472
1.40829	0.26485			2.69697	0.72664					2.69697	0.75536	2.69697	0.23965
1.42411	0.2745			2.72727	0.56189					2.72727	0.63263	2.72727	0.25483
1.43994	0.28526			2.75757	0.42831					2.75757	0.58586	2.75757	0.27346
1.45576	0.26105			2.78788	0.37447					2.78788	0.63527	2.78788	0.25553
1.47158	0.20163			2.81818	0.38957					2.81818	0.76423	2.81818	0.10427
1.48741	0.19479			2.84848	0.45002					2.84848	0.93999	2.84848	0
1.50323	0.17738			2.87879	0.5323					2.87879	1	2.87879	0.0161
1.51905	0.17616			2.90909	0.68749					2.90909	1	2.90909	0.0517
1.53488	0.17289			2.93939	0.79411					2.93939	1	2.93939	0.03547
1.5507	0.16194			2.96969	0.77026					2.96969	1	2.96969	0.0378
1.56652	0.141			3	0.64783					3	1	3	0.14014
1.58235	0.11153			3.0303	0.60154					3.0303	0.98983	3.0303	0.26542
1.59817	0.07669			3.0606	0.61881					3.0606	0.82258	3.0606	0.28461
1.61399	0.07693			3.09091	0.69592					3.09091	0.59406	3.09091	0.2606
1.62982	0.07876			3.12121	0.74486					3.12121	0.44782	3.12121	0.27151
1.64564	0.06523			3.15151	0.6212					3.15151	0.42232	3.15151	0.30387
1.66146	0.04919			3.18182	0.46305					3.18182	0.4826	3.18182	0.32603
1.67729	0.05196			3.21212	0.3625					3.21212	0.60216	3.21212	0.27008
1.69311	0.04484			3.24242	0.27295					3.24242	0.75121	3.24242	0.2425
1.70893	0.03681			3.27272	0.21378					3.27272	0.81985	3.27272	0.28069
1.72476	0.03698			3.30303	0.25177					3.30303	0.81666	3.30303	0.32868
1.74058	0.05857			3.33333	0.34765					3.33333	0.85289	3.33333	0.36113
1.75641	0.05352									3.36363	0.88499	3.36363	0.38703
1.77223	0.0359									3.39394	0.86	3.39394	0.40731
1.78805	0.04071									3.42424	0.82785	3.42424	0.46737
1.80388	0.06106									3.45454	0.7813	3.45454	0.56018
1.8197	0.07726									3.48485	0.70191	3.48485	0.64998
1.83552	0.08049									3.51515	0.637	3.51515	0.73952
1.85135	0.06543									3.54545	0.64112	3.54545	0.7654
1.86717	0.07719									3.57575	0.65669	3.57575	0.7042
1.88299	0.08657									3.60606	0.64604	3.60606	0.65316
1.89882	0.0899									3.63636	0.62938	3.63636	0.67702
1.91464	0.11388									3.66666	0.5743	3.66666	0.64359
1.93046	0.12099									3.69697	0.4814	3.69697	0.52235
1.94629	0.13612									3.72727	0.39832	3.72727	0.40461
1.96211	0.1446									3.75757	0.36149	3.75757	0.33927
1.97793	0.15797									3.78788	0.32026	3.78788	0.32949
1.99376	0.17956									3.81818	0.28779	3.81818	0.33844
2.00958	0.21145									3.84848	0.30817	3.84848	0.36188
2.0254	0.2208									3.87878	0.36145	3.87878	0.42858
2.04123	0.24779									3.90909	0.4006	3.90909	0.55766
2.05705	0.30056									3.93939	0.4308	3.93939	0.63761
2.07287	0.3258									3.96969	0.42899	3.96969	0.65718
2.0887	0.35537									4	0.38583	4	0.62469
2.10452	0.35999									4.0303	0.33641	4.0303	0.65088
2.12035	0.33052									4.0606	0.29557	4.0606	0.71798
2.13617	0.43688									4.09091	0.27361	4.09091	0.76908
2.15199	0.36822									4.12121	0.25248	4.12121	0.88501
2.16782	0.39113											4.15151	0.98356
2.18364	0.41069											4.18181	0.98746
2.19946	0.36881											4.21212	0.98106
2.21529	0.38211											4.24242	1
2.23111	0.38017											4.27272	0.99983
2.24693	0.40284											4.30303	0.91479
2.26276	0.43933											4.33333	0.75723
2.27858	0.4018											4.36363	0.60241
2.2944	0.40931											4.39394	0.57136
2.31023	0.46737											4.42424	0.66304
2.32605	0.40958											4.45454	0.71951
2.34187	0.4073											4.48484	0.70467
2.3577	0.43862											4.51515	0.7229
2.37352	0.41621											4.54545	0.68196
2.38934	0.4246											4.57575	0.58469
2.40517	0.47492											4.60606	0.51828
2.42099	0.43497											4.63636	0.53958
2.43681	0.44249											4.66666	0.63872
2.45264	0.43365											4.69697	0.70023
2.46846	0.42293											4.72727	0.61849
2.48428	0.40612											4.75757	0.47329
2.50011	0.43471											4.78787	0.43757
2.51593	0.39523											4.81818	0.50144
2.53176	0.34069											4.84848	0.561
2.54758	0.35712											4.87878	0.69067
2.5634	0.33238											4.90909	0.87632
2.57923	0.33684											4.93939	0.97501
2.59505	0.2657
2.61087	0.29108
2.6267	0.25988
2.64252	0.22283
2.65834	0.19851
2.67417	0.16607
2.68999	0.13422
2.70581	0.12254
2.72164	0.12173
2.73746	0.1167
2.75328	0.103
2.76911	0.07702
2.78493	0.0549
2.80075	0.04275
2.81658	0.05294
2.8324	0.0332
2.84822	0.03891
2.86405	0.05042
2.87987	0.04516
2.8957	0.02876
2.91152	0.01541
2.92734	0.03907
2.94317	0.04315
2.95899	0.0455
2.97481	0.04652
2.99064	0.02992
3.00646	0.05473
3.02228	0.05712
3.03811	0.03826
3.05393	0.02697
3.06975	0.04698
3.08558	0.04698
3.1014	0.06021
3.11722	0.05017
3.13305	0.03966
3.14887	0.03373
3.16469	0.04268
3.18052	0.01784
3.19634	0.01249
3.21216	0.02653
3.22799	0.03783
3.24381	0.03417
3.25963	0.041
3.27546	0.0499
3.29128	0.03056
3.30711	0.04284
3.32293	0.07107
3.33875	0.08881
3.35458	0.08728
3.3704	0.12425
3.38622	0.08868
3.40205	0.11715
3.41787	0.14639
3.43369	0.1818
3.44952	0.17362
3.46534	0.18093
3.48116	0.22175
3.49699	0.27155
3.51281	0.25103
3.52863	0.26835
3.54446	0.31742
3.56028	0.34837
3.5761	0.36833
3.59193	0.38027
3.60775	0.41451
3.62357	0.50021
3.6394	0.50093
3.65522	0.49819
3.67105	0.57675
3.68687	0.55389
3.70269	0.52463
3.71852	0.57352
3.73434	0.55951
3.75016	0.54716
3.76599	0.52922
3.78181	0.51311
3.79763	0.55055
3.81346	0.5464
3.82928	0.54916
3.8451	0.55591
3.86093	0.54818
3.87675	0.53173
3.89257	0.50168
3.9084	0.48004
3.92422	0.51036
3.94004	0.48702
3.95587	0.51582
3.97169	0.5094
3.98751	0.51006
4.00334	0.51718
4.01916	0.50941
4.03499	0.49363
4.05081	0.46349
4.06663	0.45882
4.08246	0.48849
4.09828	0.48181
4.1141	0.43371
4.12993	0.46269
4.14575	0.48786
4.16157	0.45117
4.1774	0.43968
4.19322	0.42103
4.20904	0.45218
4.22487	0.44993
4.24069	0.41355
4.25651	0.38621
4.27234	0.35915
4.28816	0.35792
4.30398	0.3484
4.31981	0.30226
4.33563	0.27736
4.35145	0.29176
4.36728	0.28274
4.3831	0.29639
4.39892	0.26005
4.41475	0.2016
4.43057	0.1942
4.4464	0.19328
4.46222	0.18418
4.47804	0.12235
4.49387	0.14124
4.50969	0.10559
4.52551	0.10701
4.54134	0.08486
4.55716	0.07615
4.57298	0.07024
4.58881	0.06218
4.60463	0.04368
4.62045	0.05018
4.63628	0.03077
4.6521	0.01301
4.66792	0.04777
4.68375	0.03735
4.69957	0.01983
4.71539	0
4.73122	0.01507
4.74704	0.0336
4.76286	0.02367
4.77869	0.03355
4.79451	0.02489
4.81034	0.03591
4.82616	0.04496
4.84198	0.06569
4.85781	0.05342
4.87363	0.05462
4.88945	0.04374
4.90528	0.057
4.9211	0.09662
4.93692	0.10197
4.95275	0.10432
4.96857	0.08718
4.98439	0.12014
5.00022	0.10328
5.01604	0.10417
5.03186	0.13951
5.04769	0.14024
5.06351	0.14515
5.07933	0.15504
5.09516	0.15602
5.11098	0.18535
5.1268	0.23862
5.14263	0.23537
5.15845	0.24358
5.17427	0.26785
5.1901	0.28092
5.20592	0.28505
5.22175	0.31131
5.23757	0.33267
5.25339	0.35313
5.26922	0.38351
5.28504	0.42805
5.30086	0.44303
5.31669	0.4411
5.33251	0.46332
5.34833	0.48091
5.36416	0.47815
5.37998	0.49805
5.3958	0.54348
5.41163	0.5554
5.42745	0.55651
5.44327	0.5888
5.4591	0.61679
5.47492	0.64751
5.49074	0.6743
5.50657	0.69802
5.52239	0.76256
5.53821	0.73608
5.55404	0.79377
5.56986	0.88276
5.58569	0.89901
5.60151	0.84928
5.61733	0.8767
5.63316	0.94459
5.64898	1
5.6648	0.96519
5.68063	0.95842
5.69645	0.9755
5.71227	0.98163
5.7281	0.90985
5.74392	0.84916
5.75974	0.86384
5.77557	0.79172
5.79139	0.74976
5.80721	0.65132

## Sheet: Supplementary Figure 5i
	WT		ClY		Cl2Y		BrY		IY		Br2Y		I2Y
time(s)	ave	stdev	ave	stdev	ave	stdev	ave	stdev	ave	stdev	ave	stdev	ave	stdev
0	0.97877	0.02601	1	0	1	0	1	0	1	0	1	0	1	0
4	0	0	0.00922	0.01596	0	0	0	0	0	0	0	0	0	0
7	0.14801	0.06027	0.10215	0.07723	0.02882	0.00586	0.08518	0.05503	0.05475	0.01362	0.06572	0.03337	0.1002	0.06718
10	0.25707	0.03663	0.20394	0.09751	0.11521	0.03386	0.09731	0.05836	0.06598	0.02111	0.11427	0.05386	0.16919	0.00586
13	0.29813	0.03005	0.18237	0.08104	0.18811	0.01824	0.1281	0.05074	0.10607	0.01901	0.18023	0.05262	0.2385	0.0334
16	0.42829	0.07213	0.30583	0.08617	0.24263	0.0552	0.25059	0.04183	0.12394	0.05505	0.197	0.04374	0.28025	0.05427
19	0.52607	0.09717	0.22201	0.07952	0.29705	0.02232	0.33509	0.01268	0.14644	0.05018	0.28257	0.06096	0.34359	0.02181
22	0.55091	0.14104	0.33358	0.06326	0.26343	0.02564	0.31588	0.07487	0.14526	0.05142	0.34922	0.1227	0.32754	0.07917
25	0.51533	0.08947	0.32744	0.08224	0.35092	0.0655	0.3109	0.12922	0.14474	0.02307	0.32424	0.0741	0.3842	0.00499
28	0.6376	0.08729	0.29945	0.06479	0.29967	0.10397	0.37452	0.10221	0.19662	0.08076	0.38615	0.05802	0.33308	0.10769
31	0.61533	0.09084	0.34805	0.01882	0.29869	0.00309	0.33547	0.000834386	0.18132	0.0866	0.36794	0.04123	0.31656	0.03789
41	0.62377	0.05214	0.31568	0.00758	0.41335	0.02846	0.40455	0.058	0.3012	0.06933	0.42938	0.0601	0.36671	0.03233
51	0.72788	0.19549	0.38232	0.02092	0.37657	0.07072	0.49442	0.04685	0.3242	0.09145	0.43545	0.07117	0.36648	0.00735
61	0.78128	0.12647	0.42627	0.03151	0.32794	0.02267	0.32988	0.0657	0.31396	0.04336	0.43327	0.04916	0.40451	0.07744
